# Supplementary material for: Mesangial angiogenesis and interstitial eosinophilic infiltration in diabetic nephropathy are associated with elevated CD248 expression
Source: Ren Fail. 2025 Jun 1;47(1):2510552. doi: 10.1080/0886022X.2025.2510552 (PMC12128132; doi:10.1080/0886022X.2025.2510552)
Supplement: Additional file 2.xlsx [file IRNF_A_2510552_SM9753.xlsx]

## Sheet: DGE
ID	adj.P.Val	P.Value	t	B	logFC	SPOT_ID	SPOT_ID.1
TC1100011282.hg.1	2.15e-09	2.01e-13	-30.1	17.4493	-6.34	Coding	Coding
TC1100012126.hg.1	1.47e-09	6.83e-14	-32.7	17.9237	-6.27	Coding	Coding
TC1900009443.hg.1	8.48e-07	1.58e-10	-17.8	13.4702	-3.75	Multiple_Complex	Multiple_Complex
TC0100013162.hg.1	7.63e-07	1.07e-10	-18.4	13.7534	-3.56	Multiple_Complex	Multiple_Complex
TC1100009048.hg.1	1.34e-05	3.75e-09	-13.8	11.0037	-2.97	Multiple_Complex	Multiple_Complex
TC0300009301.hg.1	5.62e-05	3.41e-08	-11.5	9.11317	-2.81	Coding	Coding
TC0100010584.hg.1	4.49e-05	2.09e-08	-12	9.54165	-2.6	Multiple_Complex	Multiple_Complex
TC0300008320.hg.1	0.000336	5.36e-07	-9.08	6.60279	-2.25	Multiple_Complex	Multiple_Complex
TC0500011758.hg.1	4.99e-05	2.79e-08	-11.7	9.28843	-2.2	Multiple_Complex	Multiple_Complex
TC1600008329.hg.1	4.89e-05	2.51e-08	-11.8	9.38272	-2.19	Multiple_Complex	Multiple_Complex
TC0100006723.hg.1	0.000153	1.27e-07	-10.3	7.93525	-2.19	Multiple_Complex	Multiple_Complex
TC1000009536.hg.1	0.000153	1.12e-07	-10.4	8.04657	-2.13	Multiple_Complex	Multiple_Complex
TC1500010422.hg.1	0.000213	2.08e-07	-9.85	7.47866	-2.1	Multiple_Complex	Multiple_Complex
TC1200011727.hg.1	0.00124	5.05e-06	-7.41	4.46842	-2.01	Multiple_Complex	Multiple_Complex
TC0800010663.hg.1	0.000512	1.07e-06	-8.53	5.94738	-1.99	Multiple_Complex	Multiple_Complex
TC1600011221.hg.1	0.000401	6.93e-07	-8.87	6.3616	-1.97	Multiple_Complex	Multiple_Complex
TC1700012093.hg.1	0.000268	3.29e-07	-9.47	7.05784	-1.96	Multiple_Complex	Multiple_Complex
TC0500011502.hg.1	0.000195	1.81e-07	-9.97	7.60623	-1.94	Multiple_Complex	Multiple_Complex
TC1300008609.hg.1	0.000268	3.5e-07	-9.42	7.00037	-1.88	Multiple_Complex	Multiple_Complex
TC1200010413.hg.1	0.000507	9.07e-07	-8.66	6.1072	-1.87	Multiple_Complex	Multiple_Complex
TC0300012255.hg.1	0.000153	1.29e-07	-10.3	7.92134	-1.85	Multiple_Complex	Multiple_Complex
TC0100013608.hg.1	0.000279	4.04e-07	-9.3	6.86638	-1.85	Multiple_Complex	Multiple_Complex
TC0100010123.hg.1	0.000909	2.97e-06	-7.78	4.97983	-1.85	Multiple_Complex	Multiple_Complex
TC1400010765.hg.1	0.000336	5.11e-07	-9.11	6.64675	-1.84	Multiple_Complex	Multiple_Complex
TC0X00006739.hg.1	0.000699	2.02e-06	-8.06	5.34748	-1.81	Multiple_Complex	Multiple_Complex
TC0600013115.hg.1	0.000195	1.79e-07	-9.98	7.61799	-1.8	Multiple_Complex	Multiple_Complex
TC1200012707.hg.1	0.00145	7.36e-06	-7.15	4.10351	-1.77	Multiple_Complex	Multiple_Complex
TC1100011050.hg.1	0.000512	1.06e-06	-8.55	5.96142	-1.76	Multiple_Complex	Multiple_Complex
TC1000011839.hg.1	0.000588	1.35e-06	-8.36	5.7282	-1.73	Multiple_Complex	Multiple_Complex
TC0900010794.hg.1	0.00314	2.2e-05	-6.43	3.0378	-1.73	Multiple_Complex	Multiple_Complex
TC0100016625.hg.1	0.00062	1.5e-06	-8.28	5.62881	-1.72	Multiple_Complex	Multiple_Complex
TC1900011113.hg.1	0.00133	5.59e-06	-7.34	4.36993	-1.71	Multiple_Complex	Multiple_Complex
TC1600008301.hg.1	0.00147	7.71e-06	-7.12	4.05804	-1.71	Multiple_Complex	Multiple_Complex
TC0400006692.hg.1	0.000278	3.82e-07	-9.35	6.91807	-1.7	Multiple_Complex	Multiple_Complex
TC0800006927.hg.1	0.000699	1.96e-06	-8.08	5.37594	-1.7	Multiple_Complex	Multiple_Complex
TC0300013461.hg.1	0.000775	2.28e-06	-7.97	5.23247	-1.69	Multiple_Complex	Multiple_Complex
TC0X00008759.hg.1	0.000827	2.62e-06	-7.87	5.09814	-1.68	Multiple_Complex	Multiple_Complex
TC0900011519.hg.1	0.00114	4.38e-06	-7.51	4.60481	-1.68	Multiple_Complex	Multiple_Complex
TC0100012787.hg.1	0.000507	9.42e-07	-8.64	6.07208	-1.66	Multiple_Complex	Multiple_Complex
TC0700007067.hg.1	0.00133	5.51e-06	-7.35	4.38325	-1.66	Multiple_Complex	Multiple_Complex
TC0100009444.hg.1	0.000363	6.09e-07	-8.97	6.48184	-1.65	Multiple_Complex	Multiple_Complex
TC0200010421.hg.1	0.000699	1.98e-06	-8.08	5.36637	-1.65	Multiple_Complex	Multiple_Complex
TC1400009002.hg.1	0.000511	1.03e-06	-8.57	5.99172	-1.64	Multiple_Complex	Multiple_Complex
TC1100012303.hg.1	0.000507	9.69e-07	-8.61	6.04483	-1.61	Multiple_Complex	Multiple_Complex
TC0300008847.hg.1	0.00052	1.12e-06	-8.51	5.91196	-1.61	Coding	Coding
TC1200007931.hg.1	0.000603	1.43e-06	-8.32	5.67339	-1.6	Multiple_Complex	Multiple_Complex
TC2000007288.hg.1	0.000786	2.38e-06	-7.94	5.18953	-1.6	Multiple_Complex	Multiple_Complex
TC1000011487.hg.1	0.000788	2.42e-06	-7.93	5.17308	-1.6	Multiple_Complex	Multiple_Complex
TC1900010802.hg.1	0.00206	1.28e-05	-6.78	3.5675	-1.6	Multiple_Complex	Multiple_Complex
TC1200007596.hg.1	0.000694	1.78e-06	-8.16	5.46835	-1.59	Multiple_Complex	Multiple_Complex
TC0X00010130.hg.1	0.00133	5.8e-06	-7.31	4.33344	-1.57	Multiple_Complex	Multiple_Complex
TC0600012434.hg.1	0.000507	9.67e-07	-8.61	6.04724	-1.56	Multiple_Complex	Multiple_Complex
TC0100009403.hg.1	0.00108	3.92e-06	-7.59	4.71209	-1.56	Multiple_Complex	Multiple_Complex
TC1200010407.hg.1	0.00206	1.27e-05	-6.79	3.57702	-1.56	Multiple_Complex	Multiple_Complex
TC1200006555.hg.1	0.000699	1.89e-06	-8.11	5.41269	-1.53	Multiple_Complex	Multiple_Complex
TC0100015352.hg.1	0.000913	3.06e-06	-7.76	4.94863	-1.53	Multiple_Complex	Multiple_Complex
TC0700006662.hg.1	0.00145	7.41e-06	-7.15	4.09636	-1.53	Multiple_Complex	Multiple_Complex
TC1200008795.hg.1	0.00283	1.86e-05	-6.54	3.20097	-1.53	Multiple_Complex	Multiple_Complex
TC0X00011354.hg.1	0.00189	1.07e-05	-6.9	3.7422	-1.52	Multiple_Complex	Multiple_Complex
TC0300012773.hg.1	0.00557	5.35e-05	-5.88	2.16584	-1.52	Multiple_Complex	Multiple_Complex
TC0100006818.hg.1	0.00115	4.49e-06	-7.49	4.58059	-1.51	Multiple_Complex	Multiple_Complex
TC0800006933.hg.1	0.00133	5.66e-06	-7.33	4.35701	-1.51	Multiple_Complex	Multiple_Complex
TC0900012278.hg.1	0.00145	7.26e-06	-7.16	4.11666	-1.51	Multiple_Complex	Multiple_Complex
TC0300007466.hg.1	0.0017	9.27e-06	-7	3.879	-1.49	Multiple_Complex	Multiple_Complex
TC1100008518.hg.1	0.00443	3.81e-05	-6.09	2.49923	-1.49	Multiple_Complex	Multiple_Complex
TC1000008234.hg.1	0.0019	1.11e-05	-6.88	3.70654	-1.48	Multiple_Complex	Multiple_Complex
TC0800011669.hg.1	0.00196	1.17e-05	-6.84	3.65254	-1.48	Multiple_Complex	Multiple_Complex
TC0500011648.hg.1	0.000806	2.52e-06	-7.9	5.13607	-1.46	Multiple_Complex	Multiple_Complex
TC1000008193.hg.1	0.00157	8.43e-06	-7.06	3.97135	-1.46	Multiple_Complex	Multiple_Complex
TC0X00006483.hg.1	0.00368	2.85e-05	-6.27	2.78386	-1.46	Multiple_Complex	Multiple_Complex
TC1600008709.hg.1	0.00133	5.91e-06	-7.3	4.31474	-1.44	Multiple_Complex	Multiple_Complex
TC1700010721.hg.1	0.000911	3.02e-06	-7.77	4.9638	-1.43	Multiple_Complex	Multiple_Complex
TC0200007759.hg.1	0.00683	7.2e-05	-5.7	1.87324	-1.41	Multiple_Complex	Multiple_Complex
TC0400007113.hg.1	0.000951	3.37e-06	-7.69	4.85736	-1.4	Multiple_Complex	Multiple_Complex
TC1200010833.hg.1	0.00133	5.54e-06	-7.34	4.37799	-1.4	Multiple_Complex	Multiple_Complex
TC1700012468.hg.1	0.00114	4.4e-06	-7.51	4.60121	-1.38	Multiple_Complex	Multiple_Complex
TC1100008790.hg.1	0.00174	9.56e-06	-6.97	3.84912	-1.38	Multiple_Complex	Multiple_Complex
TC0100011665.hg.1	0.00631	6.51e-05	-5.76	1.97284	-1.38	Multiple_Complex	Multiple_Complex
TC1800008952.hg.1	0.00133	5.96e-06	-7.29	4.30745	-1.37	Coding	Coding
TC1900010494.hg.1	0.00133	6.06e-06	-7.28	4.29172	-1.36	Multiple_Complex	Multiple_Complex
TC0600013719.hg.1	0.00206	1.25e-05	-6.8	3.59148	-1.36	Multiple_Complex	Multiple_Complex
TC0800011445.hg.1	0.00227	1.45e-05	-6.7	3.44675	-1.36	Multiple_Complex	Multiple_Complex
TC1600008330.hg.1	0.0032	2.27e-05	-6.41	3.0065	-1.36	Multiple_Complex	Multiple_Complex
TC1200008107.hg.1	0.00114	4.39e-06	-7.51	4.60319	-1.35	Multiple_Complex	Multiple_Complex
TC1100013146.hg.1	0.00142	6.96e-06	-7.19	4.15713	-1.35	Multiple_Complex	Multiple_Complex
TC0X00011309.hg.1	0.00195	1.16e-05	-6.85	3.66418	-1.35	Coding	Coding
TC0X00009793.hg.1	0.0108	0.000143	-5.3	1.1955	-1.35	Multiple_Complex	Multiple_Complex
TC1900011414.hg.1	0.00133	6.15e-06	-7.27	4.27628	-1.34	Multiple_Complex	Multiple_Complex
TC0900010386.hg.1	0.00368	2.85e-05	-6.27	2.78198	-1.34	Multiple_Complex	Multiple_Complex
TC2000007202.hg.1	0.00505	4.59e-05	-5.97	2.31495	-1.34	Multiple_Complex	Multiple_Complex
TC1600008190.hg.1	0.00547	5.18e-05	-5.9	2.19684	-1.34	Multiple_Complex	Multiple_Complex
TC1900010386.hg.1	0.0128	0.00019	-5.14	0.91729	-1.34	Coding	Coding
TC0600012072.hg.1	0.00285	1.9e-05	-6.53	3.17953	-1.33	Multiple_Complex	Multiple_Complex
TC0100011453.hg.1	0.00426	3.51e-05	-6.14	2.57798	-1.33	Multiple_Complex	Multiple_Complex
TC0300009119.hg.1	0.00601	6.11e-05	-5.8	2.03468	-1.33	Multiple_Complex	Multiple_Complex
TC0300009787.hg.1	0.00206	1.26e-05	-6.79	3.57976	-1.31	Coding	Coding
TC1200009964.hg.1	0.0291	0.000707	-4.4	-0.38267	-1.31	Coding	Coding
TC1000008056.hg.1	0.00142	6.77e-06	-7.21	4.18417	-1.29	Multiple_Complex	Multiple_Complex
TC0500007143.hg.1	0.00317	2.23e-05	-6.42	3.02288	-1.29	Multiple_Complex	Multiple_Complex
TC0800006873.hg.1	0.00565	5.53e-05	-5.86	2.13257	-1.29	Multiple_Complex	Multiple_Complex
TC0700011318.hg.1	0.0142	0.000222	-5.05	0.76224	-1.29	Multiple_Complex	Multiple_Complex
TC0800006760.hg.1	0.00142	6.83e-06	-7.2	4.17565	-1.28	Multiple_Complex	Multiple_Complex
TC1600011573.hg.1	0.00246	1.58e-05	-6.64	3.36004	-1.28	Multiple_Complex	Multiple_Complex
TC0300013513.hg.1	0.0137	0.000212	-5.07	0.80631	-1.27	Multiple_Complex	Multiple_Complex
TC0100008618.hg.1	0.0019	1.09e-05	-6.89	3.71875	-1.26	Multiple_Complex	Multiple_Complex
TC0100011621.hg.1	0.00303	2.09e-05	-6.47	3.08923	-1.26	Multiple_Complex	Multiple_Complex
TC2200009281.hg.1	0.00564	5.44e-05	-5.87	2.14834	-1.26	Multiple_Complex	Multiple_Complex
TC0300012764.hg.1	0.01	0.000126	-5.37	1.32155	-1.26	Multiple_Complex	Multiple_Complex
TC0200009189.hg.1	0.00286	1.92e-05	-6.52	3.17075	-1.25	Multiple_Complex	Multiple_Complex
TC0200012656.hg.1	0.00557	5.34e-05	-5.88	2.16636	-1.25	Multiple_Complex	Multiple_Complex
TC0600014055.hg.1	0.00886	0.000108	-5.46	1.47104	-1.25	Multiple_Complex	Multiple_Complex
TC1100006492.hg.1	0.012	0.000168	-5.21	1.03902	-1.25	Multiple_Complex	Multiple_Complex
TC1400008746.hg.1	0.012	0.000168	-5.2	1.03504	-1.25	Multiple_Complex	Multiple_Complex
TC0600011809.hg.1	0.00523	4.88e-05	-5.94	2.25577	-1.24	Multiple_Complex	Multiple_Complex
TC0300012818.hg.1	0.0162	0.000289	-4.9	0.50212	-1.24	Multiple_Complex	Multiple_Complex
TC0800008124.hg.1	0.0231	0.000495	-4.6	-0.02954	-1.24	Multiple_Complex	Multiple_Complex
TC1100011514.hg.1	0.00185	1.04e-05	-6.92	3.77218	-1.23	Multiple_Complex	Multiple_Complex
TC0700009807.hg.1	0.00227	1.45e-05	-6.7	3.44241	-1.23	Multiple_Complex	Multiple_Complex
TC1100007111.hg.1	0.003	2.04e-05	-6.48	3.11004	-1.23	Multiple_Complex	Multiple_Complex
TC0700006984.hg.1	0.0302	0.000753	-4.37	-0.44388	-1.23	Multiple_Complex	Multiple_Complex
TC1200007182.hg.1	0.00354	2.68e-05	-6.31	2.84514	-1.22	Multiple_Complex	Multiple_Complex
TC1000007700.hg.1	0.00491	4.37e-05	-6	2.3644	-1.22	Multiple_Complex	Multiple_Complex
TC1700010693.hg.1	0.00345	2.53e-05	-6.34	2.90086	-1.21	Multiple_Complex	Multiple_Complex
TC1200010336.hg.1	0.00348	2.56e-05	-6.34	2.88849	-1.21	Multiple_Complex	Multiple_Complex
TC0200015264.hg.1	0.00373	2.98e-05	-6.24	2.74142	-1.21	Multiple_Complex	Multiple_Complex
TC0900006708.hg.1	0.00872	0.000105	-5.48	1.50213	-1.21	Multiple_Complex	Multiple_Complex
TC0500011705.hg.1	0.0103	0.000132	-5.34	1.27295	-1.21	Multiple_Complex	Multiple_Complex
TC1200010618.hg.1	0.0157	0.000265	-4.95	0.58846	-1.21	Multiple_Complex	Multiple_Complex
TC0400012972.hg.1	0.0241	0.000523	-4.57	-0.08525	-1.21	Multiple_Complex	Multiple_Complex
TC0600006950.hg.1	0.00741	8.22e-05	-5.62	1.74253	-1.2	Coding	Coding
TC0100017844.hg.1	0.0033	2.37e-05	-6.39	2.96547	-1.19	Multiple_Complex	Multiple_Complex
TC0700008745.hg.1	0.00354	2.66e-05	-6.31	2.85162	-1.19	Multiple_Complex	Multiple_Complex
TC0100016321.hg.1	0.00368	2.87e-05	-6.26	2.77603	-1.19	Multiple_Complex	Multiple_Complex
TC1500009236.hg.1	0.00426	3.56e-05	-6.13	2.5665	-1.19	Multiple_Complex	Multiple_Complex
TC1100013040.hg.1	0.00426	3.57e-05	-6.13	2.5617	-1.19	Multiple_Complex	Multiple_Complex
TC0400008348.hg.1	0.00572	5.68e-05	-5.84	2.10658	-1.19	Multiple_Complex	Multiple_Complex
TC1200012801.hg.1	0.0133	0.000199	-5.11	0.87197	-1.19	Multiple_Complex	Multiple_Complex
TC1500007975.hg.1	0.0313	0.000803	-4.34	-0.50807	-1.19	Multiple_Complex	Multiple_Complex
TC0300008477.hg.1	0.00601	6.06e-05	-5.81	2.0433	-1.18	Multiple_Complex	Multiple_Complex
TC1400007441.hg.1	0.013	0.000193	-5.12	0.89789	-1.17	Coding	Coding
TC0100008114.hg.1	0.00412	3.34e-05	-6.17	2.62782	-1.16	Multiple_Complex	Multiple_Complex
TC0600011127.hg.1	0.00557	5.35e-05	-5.88	2.1647	-1.16	Multiple_Complex	Multiple_Complex
TC1100008477.hg.1	0.00651	6.77e-05	-5.74	1.93311	-1.16	Multiple_Complex	Multiple_Complex
TC1000010727.hg.1	0.00823	9.44e-05	-5.54	1.60602	-1.16	Multiple_Complex	Multiple_Complex
TC1100010987.hg.1	0.00851	0.000101	-5.5	1.53747	-1.16	Multiple_Complex	Multiple_Complex
TC1700007360.hg.1	0.0166	0.000303	-4.87	0.45407	-1.16	Coding	Coding
TC1900009752.hg.1	0.00464	4.09e-05	-6.04	2.42977	-1.15	Multiple_Complex	Multiple_Complex
TC0300012269.hg.1	0.00523	4.9e-05	-5.93	2.25129	-1.15	Multiple_Complex	Multiple_Complex
TC1500009787.hg.1	0.00803	9.13e-05	-5.56	1.63885	-1.15	Coding	Coding
TC0600010057.hg.1	0.0165	0.000299	-4.88	0.46687	-1.15	Multiple_Complex	Multiple_Complex
TC0200013602.hg.1	0.0127	0.000187	-5.14	0.93173	-1.14	Multiple_Complex	Multiple_Complex
TC0500013399.hg.1	0.0162	0.000283	-4.91	0.52384	-1.14	Multiple_Complex	Multiple_Complex
TC0300009302.hg.1	0.00724	7.91e-05	-5.65	1.78038	-1.13	Multiple_Complex	Multiple_Complex
TC1600010978.hg.1	0.012	0.000166	-5.21	1.04788	-1.13	Multiple_Complex	Multiple_Complex
TC0200011720.hg.1	0.0164	0.000297	-4.88	0.47514	-1.13	Multiple_Complex	Multiple_Complex
TC0800012447.hg.1	0.02	0.000395	-4.72	0.1939	-1.13	Multiple_Complex	Multiple_Complex
TC1700011181.hg.1	0.00386	3.09e-05	-6.22	2.70275	-1.12	Multiple_Complex	Multiple_Complex
TC1000008643.hg.1	0.00502	4.54e-05	-5.98	2.32653	-1.12	Multiple_Complex	Multiple_Complex
TC0700008765.hg.1	0.0145	0.000229	-5.03	0.73346	-1.12	Multiple_Complex	Multiple_Complex
TC1500010800.hg.1	0.0149	0.000239	-5	0.68935	-1.12	Multiple_Complex	Multiple_Complex
TC1500010399.hg.1	0.0176	0.000332	-4.82	0.36415	-1.12	Multiple_Complex	Multiple_Complex
TC0500006737.hg.1	0.00443	3.76e-05	-6.1	2.51156	-1.11	Multiple_Complex	Multiple_Complex
TC0500011146.hg.1	0.00724	7.97e-05	-5.64	1.77309	-1.11	Multiple_Complex	Multiple_Complex
TC0200009049.hg.1	0.00916	0.000113	-5.44	1.43138	-1.11	Multiple_Complex	Multiple_Complex
TC1100008550.hg.1	0.0122	0.000173	-5.19	1.00596	-1.11	Coding	Coding
TC1500010768.hg.1	0.0246	0.000544	-4.55	-0.12297	-1.11	Multiple_Complex	Multiple_Complex
TC1000011726.hg.1	0.00702	7.56e-05	-5.67	1.82428	-1.1	Multiple_Complex	Multiple_Complex
TC0600012670.hg.1	0.0103	0.000133	-5.34	1.26476	-1.1	Multiple_Complex	Multiple_Complex
TC2200006935.hg.1	0.0108	0.000145	-5.29	1.18341	-1.1	Multiple_Complex	Multiple_Complex
TC1600007990.hg.1	0.0125	0.000182	-5.16	0.96102	-1.1	Multiple_Complex	Multiple_Complex
TC1500010049.hg.1	0.0133	0.000201	-5.1	0.86152	-1.1	Multiple_Complex	Multiple_Complex
TC0600013073.hg.1	0.0162	0.000284	-4.91	0.51906	-1.1	Multiple_Complex	Multiple_Complex
TC1700007641.hg.1	0.0201	0.000407	-4.71	0.16257	-1.1	Multiple_Complex	Multiple_Complex
TC1100006487.hg.1	0.00523	4.87e-05	-5.94	2.25769	-1.09	Multiple_Complex	Multiple_Complex
TC1000008908.hg.1	0.00655	6.84e-05	-5.73	1.92342	-1.09	Multiple_Complex	Multiple_Complex
TC1600010809.hg.1	0.00837	9.68e-05	-5.53	1.58177	-1.09	Multiple_Complex	Multiple_Complex
TC0200007473.hg.1	0.00683	7.16e-05	-5.7	1.87813	-1.08	Multiple_Complex	Multiple_Complex
TC0800008080.hg.1	0.00722	7.85e-05	-5.65	1.78812	-1.08	Multiple_Complex	Multiple_Complex
TC1200008803.hg.1	0.0119	0.000164	-5.22	1.0634	-1.08	Multiple_Complex	Multiple_Complex
TC0X00007191.hg.1	0.0302	0.000764	-4.36	-0.45913	-1.08	Multiple_Complex	Multiple_Complex
TC0300010035.hg.1	0.0372	0.00106	-4.18	-0.78615	-1.08	Multiple_Complex	Multiple_Complex
TC1800006675.hg.1	0.011	0.000148	-5.28	1.16089	-1.07	Multiple_Complex	Multiple_Complex
TC0700008149.hg.1	0.0168	0.000311	-4.86	0.42962	-1.07	Multiple_Complex	Multiple_Complex
TC0600007087.hg.1	0.00564	5.47e-05	-5.87	2.14397	-1.06	Multiple_Complex	Multiple_Complex
TC1400007172.hg.1	0.00826	9.52e-05	-5.54	1.598	-1.06	Multiple_Complex	Multiple_Complex
TC1100009043.hg.1	0.0136	0.00021	-5.08	0.81531	-1.06	Multiple_Complex	Multiple_Complex
TC1900009350.hg.1	0.0149	0.000239	-5.01	0.69019	-1.06	Coding	Coding
TC1800009029.hg.1	0.0153	0.000252	-4.97	0.63674	-1.06	Multiple_Complex	Multiple_Complex
TC0100011592.hg.1	0.0201	0.000409	-4.71	0.15963	-1.06	Multiple_Complex	Multiple_Complex
TC1500010736.hg.1	0.00523	4.83e-05	-5.94	2.26569	-1.05	Multiple_Complex	Multiple_Complex
TC1800008776.hg.1	0.00693	7.34e-05	-5.69	1.85404	-1.05	Multiple_Complex	Multiple_Complex
TC0500007303.hg.1	0.0108	0.000143	-5.3	1.19587	-1.05	Multiple_Complex	Multiple_Complex
TC1600010596.hg.1	0.0108	0.000144	-5.3	1.19117	-1.05	Multiple_Complex	Multiple_Complex
TC0200015678.hg.1	0.012	0.000169	-5.2	1.02875	-1.05	Multiple_Complex	Multiple_Complex
TC1400009395.hg.1	0.0133	0.000201	-5.1	0.86154	-1.05	Coding	Coding
TC0600011725.hg.1	0.0136	0.000208	-5.08	0.82833	-1.05	Multiple_Complex	Multiple_Complex
TC0100014653.hg.1	0.0197	0.000385	-4.74	0.21908	-1.05	Multiple_Complex	Multiple_Complex
TC1200006649.hg.1	0.00765	8.6e-05	-5.6	1.69779	-1.04	Multiple_Complex	Multiple_Complex
TC0400012818.hg.1	0.0124	0.000179	-5.17	0.974	-1.04	Multiple_Complex	Multiple_Complex
TC1000007103.hg.1	0.0159	0.000271	-4.93	0.56628	-1.04	Multiple_Complex	Multiple_Complex
TC0700009145.hg.1	0.0212	0.00044	-4.66	0.0869	-1.04	Multiple_Complex	Multiple_Complex
TC1000007072.hg.1	0.0261	0.000598	-4.5	-0.21656	-1.04	Multiple_Complex	Multiple_Complex
TC0600013794.hg.1	0.0266	0.000618	-4.48	-0.2488	-1.04	Multiple_Complex	Multiple_Complex
TC0100014060.hg.1	0.0427	0.00132	-4.07	-0.99888	-1.04	Multiple_Complex	Multiple_Complex
TC0600012061.hg.1	0.01	0.000127	-5.37	1.31131	-1.03	Multiple_Complex	Multiple_Complex
TC0900011305.hg.1	0.0111	0.000151	-5.27	1.13967	-1.03	Multiple_Complex	Multiple_Complex
TC0500008437.hg.1	0.0126	0.000183	-5.16	0.95216	-1.03	Multiple_Complex	Multiple_Complex
TC0700007870.hg.1	0.028	0.000662	-4.44	-0.31641	-1.03	Multiple_Complex	Multiple_Complex
TC0500007050.hg.1	0.00724	7.96e-05	-5.64	1.77364	-1.02	Multiple_Complex	Multiple_Complex
TC1400007337.hg.1	0.00906	0.000111	-5.45	1.44553	-1.02	Multiple_Complex	Multiple_Complex
TC0200008300.hg.1	0.0164	0.000297	-4.88	0.47349	-1.02	Multiple_Complex	Multiple_Complex
TC0100013369.hg.1	0.0185	0.000354	-4.79	0.30226	-1.02	Multiple_Complex	Multiple_Complex
TC1100006831.hg.1	0.008	9.06e-05	-5.57	1.64652	-1.01	Coding	Coding
TC1500009109.hg.1	0.00962	0.000121	-5.4	1.36374	-1.01	Multiple_Complex	Multiple_Complex
TC1500008893.hg.1	0.0106	0.000138	-5.32	1.23129	-1.01	Multiple_Complex	Multiple_Complex
TC0400009221.hg.1	0.0116	0.00016	-5.24	1.0886	-1.01	Multiple_Complex	Multiple_Complex
TC0100012247.hg.1	0.0128	0.000189	-5.14	0.92233	-1.01	Multiple_Complex	Multiple_Complex
TC0200007249.hg.1	0.0136	0.00021	-5.08	0.81485	-1.01	Multiple_Complex	Multiple_Complex
TC0200009911.hg.1	0.0161	0.000277	-4.92	0.54283	-1.01	Multiple_Complex	Multiple_Complex
TC0400010688.hg.1	0.0161	0.00028	-4.92	0.53451	-1.01	Multiple_Complex	Multiple_Complex
TC1000007888.hg.1	0.0151	0.000248	-4.98	0.65333	-1	Multiple_Complex	Multiple_Complex
TC0900011182.hg.1	0.0258	0.000588	-4.51	-0.20013	-1	Multiple_Complex	Multiple_Complex
TC0X00008866.hg.1	0.0363	0.001	-4.22	-0.72876	-1	Multiple_Complex	Multiple_Complex
TC1400010195.hg.1	0.00958	0.000119	5.41	1.37843	1	Multiple_Complex	Multiple_Complex
TC0100010075.hg.1	0.0149	0.000235	5.01	0.70697	1	Multiple_Complex	Multiple_Complex
TC0500012568.hg.1	0.0201	0.000403	4.71	0.17373	1	Multiple_Complex	Multiple_Complex
TC0700012180.hg.1	0.0212	0.000439	4.66	0.08756	1	Multiple_Complex	Multiple_Complex
TC0100014505.hg.1	0.0268	0.000627	4.47	-0.26403	1	Multiple_Complex	Multiple_Complex
TC1900008143.hg.1	0.0458	0.00148	4.01	-1.10776	1	Multiple_Complex	Multiple_Complex
TC0300011182.hg.1	0.00851	0.000101	5.5	1.54274	1.01	Multiple_Complex	Multiple_Complex
TC0200009680.hg.1	0.00926	0.000114	5.43	1.41647	1.01	Multiple_Complex	Multiple_Complex
TC0700008786.hg.1	0.0116	0.000159	5.24	1.08894	1.01	Multiple_Complex	Multiple_Complex
TC1100011259.hg.1	0.0153	0.000255	4.97	0.62349	1.01	Multiple_Complex	Multiple_Complex
TC0400012458.hg.1	0.0155	0.000258	4.96	0.61381	1.01	Multiple_Complex	Multiple_Complex
TC1100011694.hg.1	0.0162	0.000289	4.9	0.50078	1.01	Multiple_Complex	Multiple_Complex
TC1200006604.hg.1	0.0286	0.000685	4.42	-0.3507	1.01	Multiple_Complex	Multiple_Complex
TC1500008187.hg.1	0.00693	7.37e-05	5.69	1.85048	1.02	Multiple_Complex	Multiple_Complex
TC1400007139.hg.1	0.0141	0.00022	5.05	0.77188	1.02	Multiple_Complex	Multiple_Complex
TC0100013897.hg.1	0.0149	0.000236	5.01	0.70295	1.02	Multiple_Complex	Multiple_Complex
TC1700007997.hg.1	0.0162	0.000286	4.9	0.51151	1.02	Multiple_Complex	Multiple_Complex
TC0200011624.hg.1	0.0317	0.000826	4.32	-0.53542	1.02	Multiple_Complex	Multiple_Complex
TC0100016676.hg.1	0.00741	8.2e-05	5.62	1.74474	1.03	Multiple_Complex	Multiple_Complex
TC2100007803.hg.1	0.00748	8.37e-05	5.61	1.72468	1.03	Multiple_Complex	Multiple_Complex
TC1500007814.hg.1	0.0088	0.000106	5.47	1.4892	1.03	Multiple_Complex	Multiple_Complex
TC2100008555.hg.1	0.0263	0.000607	4.49	-0.23077	1.03	Multiple_Complex	Multiple_Complex
TC0600014265.hg.1	0.00566	5.56e-05	5.86	2.12679	1.04	Coding	Coding
TC0400012487.hg.1	0.0138	0.000214	5.07	0.79937	1.04	Multiple_Complex	Multiple_Complex
TC0500009055.hg.1	0.0153	0.000254	4.97	0.62804	1.04	Multiple_Complex	Multiple_Complex
TC1400008056.hg.1	0.0299	0.000742	4.38	-0.4293	1.04	Multiple_Complex	Multiple_Complex
TC0600012708.hg.1	0.0352	0.000953	4.24	-0.67711	1.04	Multiple_Complex	Multiple_Complex
TC0600006873.hg.1	0.0366	0.00102	4.21	-0.74445	1.04	Multiple_Complex	Multiple_Complex
TC0200010152.hg.1	0.00701	7.52e-05	5.68	1.83047	1.05	Multiple_Complex	Multiple_Complex
TC0800010275.hg.1	0.00748	8.37e-05	5.61	1.72495	1.05	Multiple_Complex	Multiple_Complex
TC0200013257.hg.1	0.00851	0.000101	5.5	1.54268	1.05	Multiple_Complex	Multiple_Complex
TC0100014638.hg.1	0.0161	0.000281	4.91	0.52832	1.05	Multiple_Complex	Multiple_Complex
TC0800009094.hg.1	0.0499	0.00167	3.94	-1.23132	1.05	Multiple_Complex	Multiple_Complex
TC0200009739.hg.1	0.0313	0.0008	4.34	-0.50445	1.06	Multiple_Complex	Multiple_Complex
TC0300010664.hg.1	0.00518	4.73e-05	5.96	2.28649	1.07	Multiple_Complex	Multiple_Complex
TC0700006529.hg.1	0.00851	9.93e-05	5.51	1.556	1.07	Multiple_Complex	Multiple_Complex
TC0400011429.hg.1	0.00886	0.000108	5.46	1.47206	1.07	Coding	Coding
TC1100010535.hg.1	0.00958	0.00012	5.4	1.37211	1.07	Multiple_Complex	Multiple_Complex
TC0300007020.hg.1	0.0366	0.00103	4.2	-0.74856	1.07	Unassigned	Unassigned
TC0300014082.hg.1	0.0428	0.00133	4.06	-1.00676	1.07	Multiple_Complex	Multiple_Complex
TC1500007518.hg.1	0.00842	9.77e-05	5.52	1.57211	1.08	Multiple_Complex	Multiple_Complex
TC0400011144.hg.1	0.00491	4.36e-05	6.01	2.36641	1.09	Multiple_Complex	Multiple_Complex
TC0200013096.hg.1	0.00435	3.67e-05	6.11	2.53578	1.1	Multiple_Complex	Multiple_Complex
TC1500007822.hg.1	0.00858	0.000102	5.49	1.52559	1.1	Multiple_Complex	Multiple_Complex
TC0400011973.hg.1	0.0107	0.000141	5.31	1.20872	1.1	Multiple_Complex	Multiple_Complex
TC0800012176.hg.1	0.0156	0.000263	4.95	0.59365	1.1	Multiple_Complex	Multiple_Complex
TC2000007209.hg.1	0.0159	0.000271	4.93	0.56584	1.1	Coding	Coding
TC0600007711.hg.1	0.0219	0.00046	4.64	0.04161	1.1	Multiple_Complex	Multiple_Complex
TC0700012709.hg.1	0.00701	7.52e-05	5.68	1.83062	1.11	Multiple_Complex	Multiple_Complex
TC1100009068.hg.1	0.0123	0.000175	5.18	0.99749	1.11	Multiple_Complex	Multiple_Complex
TC0700012761.hg.1	0.00851	9.95e-05	5.51	1.55374	1.12	Multiple_Complex	Multiple_Complex
TC0X00010643.hg.1	0.0127	0.000186	5.15	0.93657	1.12	Multiple_Complex	Multiple_Complex
TC0400008175.hg.1	0.0156	0.000262	4.95	0.59809	1.12	Multiple_Complex	Multiple_Complex
TC0200007471.hg.1	0.00443	3.8e-05	6.09	2.50173	1.13	Multiple_Complex	Multiple_Complex
TC1200006909.hg.1	0.00502	4.51e-05	5.98	2.33223	1.13	Multiple_Complex	Multiple_Complex
TC0100015310.hg.1	0.00631	6.54e-05	5.76	1.96834	1.13	Multiple_Complex	Multiple_Complex
TC0100010393.hg.1	0.0166	0.000305	4.87	0.44896	1.13	Multiple_Complex	Multiple_Complex
TC1100010897.hg.1	0.028	0.000663	4.44	-0.31939	1.13	Multiple_Complex	Multiple_Complex
TC0200013113.hg.1	0.00886	0.000108	5.46	1.47711	1.14	Multiple_Complex	Multiple_Complex
TC0700008928.hg.1	0.0124	0.000178	5.17	0.97944	1.14	Multiple_Complex	Multiple_Complex
TC0800008667.hg.1	0.0214	0.000448	4.65	0.06874	1.14	Multiple_Complex	Multiple_Complex
TC1200008488.hg.1	0.032	0.000839	4.31	-0.5508	1.14	Multiple_Complex	Multiple_Complex
TC1500006788.hg.1	0.0133	0.000202	5.1	0.85685	1.15	Multiple_Complex	Multiple_Complex
TC0800007311.hg.1	0.0161	0.000281	4.91	0.52855	1.15	Multiple_Complex	Multiple_Complex
TC0800010234.hg.1	0.00613	6.29e-05	5.78	2.00612	1.16	Multiple_Complex	Multiple_Complex
TC0600014257.hg.1	0.00782	8.82e-05	5.58	1.67326	1.16	Multiple_Complex	Multiple_Complex
TC1700011189.hg.1	0.0289	0.000701	4.41	-0.3735	1.16	Multiple_Complex	Multiple_Complex
TC1800008651.hg.1	0.0407	0.00122	4.11	-0.92262	1.16	NonCoding	NonCoding
TC0400008663.hg.1	0.0136	0.00021	5.08	0.81826	1.17	Multiple_Complex	Multiple_Complex
TC0200016402.hg.1	0.0207	0.000426	4.68	0.11794	1.17	Multiple_Complex	Multiple_Complex
TC1600006737.hg.1	0.00329	2.35e-05	6.39	2.97313	1.18	Coding	Coding
TC0100014685.hg.1	0.00368	2.88e-05	6.26	2.77367	1.18	Coding	Coding
TC0200016720.hg.1	0.00426	3.54e-05	6.13	2.5712	1.18	Multiple_Complex	Multiple_Complex
TC1400007244.hg.1	0.00601	6.1e-05	5.8	2.03569	1.18	Multiple_Complex	Multiple_Complex
TC1500008245.hg.1	0.00307	2.13e-05	6.45	3.06793	1.19	Multiple_Complex	Multiple_Complex
TC0300013058.hg.1	0.00351	2.62e-05	6.32	2.86606	1.19	Multiple_Complex	Multiple_Complex
TC0900011013.hg.1	0.00358	2.74e-05	6.29	2.82358	1.19	Multiple_Complex	Multiple_Complex
TC0100013071.hg.1	0.00819	9.36e-05	5.55	1.61455	1.19	Multiple_Complex	Multiple_Complex
TC1000008397.hg.1	0.011	0.000149	5.28	1.1586	1.19	Coding	Coding
TC1500007695.hg.1	0.0124	0.000178	5.17	0.97967	1.19	Multiple_Complex	Multiple_Complex
TC1900010480.hg.1	0.0182	0.000348	4.79	0.31706	1.19	Coding	Coding
TC2000008242.hg.1	0.00445	3.88e-05	6.08	2.4819	1.2	Multiple_Complex	Multiple_Complex
TC0600007301.hg.1	0.00613	6.29e-05	5.78	2.00583	1.2	Multiple_Complex	Multiple_Complex
TC0600014328.hg.1	0.00338	2.44e-05	6.37	2.93448	1.21	Multiple_Complex	Multiple_Complex
TC1200011838.hg.1	0.00464	4.08e-05	6.05	2.43251	1.21	Multiple_Complex	Multiple_Complex
TC1000008795.hg.1	0.00569	5.63e-05	5.85	2.11532	1.21	Multiple_Complex	Multiple_Complex
TC0100011022.hg.1	0.00286	1.93e-05	6.51	3.16305	1.22	Multiple_Complex	Multiple_Complex
TC1700011128.hg.1	0.00303	2.09e-05	6.47	3.088	1.22	Multiple_Complex	Multiple_Complex
TC1600007960.hg.1	0.00958	0.00012	5.4	1.37252	1.22	Coding	Coding
TC1200008224.hg.1	0.00421	3.45e-05	6.15	2.59653	1.23	Multiple_Complex	Multiple_Complex
TC1200011791.hg.1	0.00492	4.41e-05	6	2.35606	1.23	Multiple_Complex	Multiple_Complex
TC1900007839.hg.1	0.00575	5.74e-05	5.84	2.09676	1.23	Multiple_Complex	Multiple_Complex
TC0300010913.hg.1	0.0101	0.000129	5.36	1.29796	1.23	Multiple_Complex	Multiple_Complex
TC1100006759.hg.1	0.0163	0.000293	4.89	0.4872	1.23	Multiple_Complex	Multiple_Complex
TC1600010421.hg.1	0.00872	0.000104	5.48	1.50617	1.24	Coding	Coding
TC0200009443.hg.1	0.00565	5.5e-05	5.86	2.13788	1.25	Unassigned	Unassigned
TC1000008585.hg.1	0.00523	4.85e-05	5.94	2.26149	1.26	Multiple_Complex	Multiple_Complex
TC1200012737.hg.1	0.00598	5.99e-05	5.81	2.05382	1.26	Multiple_Complex	Multiple_Complex
TC0900011603.hg.1	0.00155	8.24e-06	7.07	3.99311	1.27	Multiple_Complex	Multiple_Complex
TC0300013146.hg.1	0.0016	8.67e-06	7.04	3.94426	1.27	Multiple_Complex	Multiple_Complex
TC0600014258.hg.1	0.00523	4.93e-05	5.93	2.24556	1.27	Multiple_Complex	Multiple_Complex
TC1000012577.hg.1	0.00285	1.9e-05	6.53	3.17907	1.28	Multiple_Complex	Multiple_Complex
TC1600007965.hg.1	0.0161	0.000278	4.92	0.53903	1.29	Multiple_Complex	Multiple_Complex
TC0700011642.hg.1	0.0019	1.11e-05	6.88	3.70433	1.3	Multiple_Complex	Multiple_Complex
TC0800012371.hg.1	0.00369	2.9e-05	6.26	2.76492	1.3	Multiple_Complex	Multiple_Complex
TC1600007958.hg.1	0.00851	0.000101	5.5	1.53945	1.3	Multiple_Complex	Multiple_Complex
TC1600007962.hg.1	0.00443	3.83e-05	6.08	2.49319	1.31	Coding	Coding
TC1100012949.hg.1	0.00722	7.84e-05	5.65	1.78877	1.31	Multiple_Complex	Multiple_Complex
TC0300006677.hg.1	0.00204	1.23e-05	6.81	3.60794	1.33	Multiple_Complex	Multiple_Complex
TC0600008697.hg.1	0.00443	3.84e-05	6.08	2.49089	1.33	Multiple_Complex	Multiple_Complex
TC0300012397.hg.1	0.00373	2.96e-05	6.25	2.7462	1.38	Multiple_Complex	Multiple_Complex
TC0500007138.hg.1	0.00142	6.96e-06	7.19	4.15758	1.39	Multiple_Complex	Multiple_Complex
TC0700010321.hg.1	0.00395	3.19e-05	6.2	2.67427	1.39	Multiple_Complex	Multiple_Complex
TC0500009223.hg.1	0.00133	5.99e-06	7.29	4.30213	1.4	Multiple_Complex	Multiple_Complex
TC0200013669.hg.1	0.00351	2.62e-05	6.32	2.86584	1.4	Multiple_Complex	Multiple_Complex
TC1600007964.hg.1	0.012	0.000167	5.21	1.04547	1.4	Multiple_Complex	Multiple_Complex
TC0600009127.hg.1	0.00123	4.93e-06	7.43	4.49089	1.41	Multiple_Complex	Multiple_Complex
TC0600014106.hg.1	0.00133	5.74e-06	7.32	4.34307	1.41	Multiple_Complex	Multiple_Complex
TC0100011721.hg.1	0.0019	1.1e-05	6.88	3.7114	1.41	Multiple_Complex	Multiple_Complex
TC1600007959.hg.1	0.00355	2.7e-05	6.3	2.83642	1.41	Multiple_Complex	Multiple_Complex
TC0700008306.hg.1	0.0011	4.05e-06	7.56	4.68063	1.42	Coding	Coding
TC0200013861.hg.1	0.0018	1e-05	6.94	3.80511	1.42	Multiple_Complex	Multiple_Complex
TC0400012366.hg.1	0.00279	1.82e-05	6.55	3.22301	1.42	Multiple_Complex	Multiple_Complex
TC0400008943.hg.1	0.00114	4.39e-06	7.51	4.60213	1.43	Multiple_Complex	Multiple_Complex
TC0100018349.hg.1	0.000699	1.98e-06	8.08	5.3664	1.44	Multiple_Complex	Multiple_Complex
TC0300011815.hg.1	0.000951	3.26e-06	7.72	4.88912	1.45	Multiple_Complex	Multiple_Complex
TC0400009322.hg.1	0.00145	7.28e-06	7.16	4.11311	1.45	Multiple_Complex	Multiple_Complex
TC0700012636.hg.1	0.00344	2.5e-05	6.35	2.91149	1.47	Multiple_Complex	Multiple_Complex
TC0X00008940.hg.1	0.00102	3.68e-06	7.63	4.77274	1.48	Coding	Coding
TC1900007830.hg.1	0.0124	0.000179	5.17	0.97473	1.48	Multiple_Complex	Multiple_Complex
TC0200015876.hg.1	0.00085	2.74e-06	7.84	5.05725	1.5	Multiple_Complex	Multiple_Complex
TC1700011561.hg.1	0.00147	7.75e-06	7.12	4.05311	1.51	Multiple_Complex	Multiple_Complex
TC0300013954.hg.1	0.0421	0.0013	4.08	-0.98482	1.53	Multiple_Complex	Multiple_Complex
TC1300009980.hg.1	0.000579	1.27e-06	8.41	5.78924	1.54	Multiple_Complex	Multiple_Complex
TC1700012191.hg.1	0.000588	1.34e-06	8.37	5.73628	1.56	Coding	Coding
TC1200012190.hg.1	0.000694	1.81e-06	8.14	5.45273	1.57	Multiple_Complex	Multiple_Complex
TC1000008396.hg.1	0.000786	2.35e-06	7.95	5.20203	1.57	Coding	Coding
TC1600007957.hg.1	0.00254	1.65e-05	6.62	3.32073	1.57	Multiple_Complex	Multiple_Complex
TC0300010933.hg.1	0.000588	1.37e-06	8.35	5.71664	1.6	Multiple_Complex	Multiple_Complex
TC1900009970.hg.1	0.000951	3.36e-06	7.69	4.85961	1.6	Multiple_Complex	Multiple_Complex
TC1400006659.hg.1	0.00122	4.85e-06	7.44	4.50553	1.6	Multiple_Complex	Multiple_Complex
TC0200008900.hg.1	0.00142	7e-06	7.18	4.15146	1.6	Multiple_Complex	Multiple_Complex
TC1500010407.hg.1	0.00147	7.73e-06	7.12	4.05552	1.6	Multiple_Complex	Multiple_Complex
TC1900010743.hg.1	0.00062	1.53e-06	8.27	5.61092	1.61	Multiple_Complex	Multiple_Complex
TC0100013182.hg.1	0.00136	6.33e-06	7.25	4.24873	1.61	Multiple_Complex	Multiple_Complex
TC0200009662.hg.1	0.000694	1.81e-06	8.14	5.45042	1.62	Multiple_Complex	Multiple_Complex
TC1200007693.hg.1	0.000699	1.99e-06	8.07	5.36193	1.62	Multiple_Complex	Multiple_Complex
TC0600013147.hg.1	0.00208	1.3e-05	6.77	3.55139	1.62	Multiple_Complex	Multiple_Complex
TC1500009702.hg.1	0.00133	6.04e-06	7.29	4.29491	1.68	Multiple_Complex	Multiple_Complex
TC0500010169.hg.1	0.000268	2.92e-07	9.57	7.16867	1.71	Multiple_Complex	Multiple_Complex
TC1300007152.hg.1	0.000336	5.48e-07	9.06	6.58063	1.75	Multiple_Complex	Multiple_Complex
TC0200010448.hg.1	0.000268	3.14e-07	9.51	7.1013	1.8	Multiple_Complex	Multiple_Complex
TC0100013561.hg.1	0.00421	3.46e-05	6.15	2.59391	1.8	Multiple_Complex	Multiple_Complex
TC1200010839.hg.1	0.000511	1.02e-06	8.58	5.99964	1.81	Multiple_Complex	Multiple_Complex
TC0100007451.hg.1	0.000278	3.89e-07	9.33	6.90081	1.82	Multiple_Complex	Multiple_Complex
TC0800008759.hg.1	0.000268	3.19e-07	9.5	7.08618	1.85	Coding	Coding
TC1500009709.hg.1	0.00137	6.43e-06	7.24	4.23354	1.86	Multiple_Complex	Multiple_Complex
TC0900009825.hg.1	0.00218	1.37e-05	6.74	3.49876	1.89	Multiple_Complex	Multiple_Complex
TC1200012708.hg.1	0.0164	0.000296	4.88	0.47659	1.94	Multiple_Complex	Multiple_Complex
TC0200008930.hg.1	0.000153	1.24e-07	10.3	7.95164	2.01	Multiple_Complex	Multiple_Complex
TC1700010447.hg.1	0.000268	2.86e-07	9.59	7.18818	2.05	Coding	Coding
TC0100016263.hg.1	0.000268	3.5e-07	9.42	7.00019	2.15	Multiple_Complex	Multiple_Complex
TC1100009521.hg.1	4.49e-05	2.03e-08	12	9.56755	2.32	Multiple_Complex	Multiple_Complex
TC1200011420.hg.1	2.45e-05	8e-09	13	10.3685	2.45	Multiple_Complex	Multiple_Complex
TC0700011809.hg.1	0.000336	5.24e-07	9.09	6.62312	2.49	Multiple_Complex	Multiple_Complex
TC1100012131.hg.1	4.49e-05	1.7e-08	12.2	9.72121	2.6	Multiple_Complex	Multiple_Complex
TC0500007368.hg.1	6.16e-05	4.02e-08	11.3	8.96689	2.8	Multiple_Complex	Multiple_Complex
TC1700008228.hg.1	7.67e-06	1.79e-09	14.6	11.6093	2.84	Multiple_Complex	Multiple_Complex

## Sheet: GO Analysis
Category	Term	Count	%	PValue	Genes	List Total	Pop Hits	Pop Total	Fold Enrichment	Bonferroni	Benjamini	FDR
GOTERM_BP_DIRECT	GO:0006695~cholesterol biosynthetic process	14	3.73333	7.18479e-14	50814, 47, 4597, 3638, 51141, 2224, 3422, 2222, 4598, 10682, 7108, 1717, 6307, 3988	356	38	19453	20.1317	1.6514e-10	1.65106e-10	1.63957e-10
GOTERM_CC_DIRECT	GO:0070062~extracellular exosome	80	21.3333	2.83712e-09	7167, 47, 7001, 5420, 4893, 3240, 2194, 351, 4969, 114990, 28970, 51762, 558, 316, 5577, 3675, 10970, 718, 374897, 7453, 8743, 51809, 8424, 6566, 4189, 3250, 284, 1192, 25878, 3925, 684, 5908, 3248, 2752, 9748, 526, 5226, 7846, 4811, 928, 10544, 6518, 64175, 5320, 4232, 290, 65108, 9043, 2171, 2170, 5519, 2720, 4907, 334, 2202, 57124, 1431, 217, 7414, 6888, 3418, 39, 6422, 23433, 8483, 220, 23071…	372	2240	20647	1.98224	1.14903e-06	1.14903e-06	1.09513e-06
GOTERM_BP_DIRECT	GO:0009615~response to virus	15	4	1.3291e-08	9201, 6352, 91543, 8061, 23586, 3925, 4938, 684, 3437, 55601, 3433, 8638, 56829, 4953, 8519	356	110	19453	7.45135	3.05555e-05	1.52714e-05	1.5165e-05
GOTERM_CC_DIRECT	GO:0005783~endoplasmic reticulum	48	12.8	2.30929e-07	64175, 84061, 5320, 4232, 27346, 29887, 351, 80267, 4969, 3638, 84649, 51141, 79139, 79974, 54499, 3433, 284996, 2222, 56895, 3895, 10970, 10299, 1717, 3710, 3678, 6307, 50814, 91543, 4189, 9370, 23037, 55273, 1192, 4938, 288, 3107, 2896, 2752, 57157, 1047, 55214, 5346, 10682, 824, 7108, 60481, 6319, 1528	372	1175	20647	2.26734	9.3522e-05	4.67632e-05	4.45693e-05
GOTERM_BP_DIRECT	GO:0010273~detoxification of copper ion	7	1.86667	2.43011e-07	4493, 4494, 4495, 4499, 4489, 4502, 4490	356	16	19453	23.9064	0.000558526	0.000186146	0.00018485
GOTERM_BP_DIRECT	GO:0071280~cellular response to copper ion	8	2.13333	4.12032e-07	4493, 4494, 4495, 4499, 4489, 4502, 4490, 351	356	27	19453	16.1906	0.000946814	0.000236713	0.000235064
GOTERM_BP_DIRECT	GO:0045926~negative regulation of growth	7	1.86667	5.46197e-07	4493, 4494, 4495, 4499, 4489, 4502, 4490	356	18	19453	21.2502	0.00125492	0.000251032	0.000249284
GOTERM_CC_DIRECT	GO:0005829~cytosol	145	38.6667	7.07186e-07	7321, 7167, 9341, 351, 55601, 57104, 55605, 6502, 4323, 5537, 54518, 7453, 93663, 8424, 9194, 57198, 5270, 3925, 761, 3248, 55214, 79646, 9748, 526, 7846, 56829, 9246, 8036, 22858, 4199, 7069, 8436, 6774, 9644, 4597, 64854, 26258, 23301, 2171, 9360, 55062, 2170, 126393, 894, 4907, 896, 55862, 55902, 4502, 6888, 10477, 3658, 32, 3418, 39, 6422, 23037, 22862, 9495, 262, 7074, 55233, 51155, 28962, 3…	372	5627	20647	1.43023	0.000286369	9.54701e-05	9.09913e-05
GOTERM_BP_DIRECT	GO:0016126~sterol biosynthetic process	7	1.86667	7.8605e-07	3638, 51141, 2222, 10682, 7108, 1717, 6307	356	19	19453	20.1317	0.0018055	0.000301057	0.000298961
GOTERM_MF_DIRECT	GO:0005515~protein binding	282	75.2	8.3555e-07	3082, 7321, 6352, 6596, 118429, 351, 57184, 3638, 4969, 114990, 51762, 28970, 56895, 53827, 7453, 8424, 4189, 1909, 9194, 57198, 22885, 5270, 4061, 9748, 30815, 60481, 4856, 10544, 928, 64175, 22858, 4199, 8436, 9644, 64854, 1240, 5160, 6492, 4071, 2326, 115265, 2202, 51300, 54499, 3895, 4502, 3658, 32, 8321, 39, 91543, 3673, 23157, 64866, 262, 55233, 55117, 28962, 23032, 51554, 824, 84695, 7108,…	360	12657	18967	1.17386	0.000568848	0.000569845	0.000566503
GOTERM_CC_DIRECT	GO:0005576~extracellular region	71	18.9333	1.60238e-06	3082, 47, 6352, 6993, 285313, 118429, 7040, 3240, 7042, 351, 56172, 4969, 389558, 3479, 718, 89970, 8743, 4023, 5157, 6324, 3371, 3250, 5270, 284, 7130, 25878, 4061, 4938, 3489, 2277, 4811, 4856, 928, 10544, 7980, 5320, 7424, 1043, 2171, 79154, 126393, 133, 1117, 2720, 654, 2202, 3575, 7414, 4684, 6422, 9370, 64866, 23037, 23071, 5806, 25891, 2896, 389203, 26585, 79987, 4312, 4236, 4237, 283298, …	372	2208	20647	1.78473	0.000648753	0.000162241	0.000154629
GOTERM_CC_DIRECT	GO:0016020~membrane	103	27.4667	2.1573e-06	3082, 5420, 6596, 9341, 351, 79139, 57104, 53827, 51809, 3371, 1192, 3925, 11118, 55331, 2277, 30815, 10026, 60481, 6518, 928, 64175, 84061, 6533, 25960, 57484, 1240, 29887, 80267, 771, 894, 4907, 654463, 896, 3895, 80381, 22862, 7074, 55117, 23670, 84695, 11214, 1528, 47, 4893, 2194, 23129, 56172, 392617, 84649, 2222, 10299, 10970, 3710, 6307, 10611, 11149, 64123, 6566, 23530, 23531, 79443, 8491…	372	3677	20647	1.55474	0.000873327	0.000174741	0.000166544
GOTERM_BP_DIRECT	GO:0071248~cellular response to metal ion	6	1.6	2.24542e-06	4493, 4494, 4495, 4499, 4502, 4490	356	13	19453	25.22	0.00514892	0.000737139	0.000732007
GOTERM_CC_DIRECT	GO:0005789~endoplasmic reticulum membrane	44	11.7333	3.01219e-06	84061, 5320, 4232, 4893, 118429, 80339, 23169, 22931, 149111, 3638, 2326, 84649, 51141, 79139, 54499, 57104, 2222, 56895, 3895, 10970, 10299, 1717, 3710, 6307, 51528, 51109, 50814, 91543, 4189, 3992, 57198, 81537, 23071, 55331, 1047, 81542, 10484, 10682, 7108, 60481, 10026, 6319, 1528, 3429	372	1132	20647	2.15735	0.00121919	0.000203323	0.000193784
GOTERM_BP_DIRECT	GO:0071294~cellular response to zinc ion	7	1.86667	3.60981e-06	4493, 4494, 4495, 4499, 4489, 4502, 4490	356	24	19453	15.9376	0.00826464	0.00103692	0.0010297
GOTERM_CC_DIRECT	GO:0005811~lipid particle	11	2.93333	2.32683e-05	50814, 84649, 5908, 50486, 91543, 3991, 57104, 5346, 80339, 10970, 22931	372	107	20647	5.70588	0.0093795	0.00122769	0.00117009
GOTERM_CC_DIRECT	GO:0009986~cell surface	29	7.73333	2.42506e-05	131566, 118429, 25960, 7040, 9341, 351, 4907, 114990, 558, 3675, 3678, 4008, 718, 8321, 4023, 4684, 6422, 3673, 9370, 2022, 23071, 288, 3107, 684, 26585, 5327, 4756, 10544, 2615	372	657	20647	2.44989	0.00977353	0.00122769	0.00117009
GOTERM_BP_DIRECT	GO:0006099~tricarboxylic acid cycle	7	1.86667	3.67501e-05	47, 1431, 23530, 1737, 5160, 3658, 3418	356	35	19453	10.9287	0.0810192	0.00907242	0.00900925
GOTERM_BP_DIRECT	GO:0006882~cellular zinc ion homeostasis	7	1.86667	4.34276e-05	4493, 4494, 4495, 4499, 4489, 4502, 4490	356	36	19453	10.6251	0.0950198	0.00907242	0.00900925
GOTERM_BP_DIRECT	GO:0071276~cellular response to cadmium ion	7	1.86667	4.34276e-05	4493, 4494, 4495, 4499, 4489, 4502, 4490	356	36	19453	10.6251	0.0950198	0.00907242	0.00900925
GOTERM_MF_DIRECT	GO:0051287~NAD binding	7	1.86667	6.24426e-05	3248, 4199, 217, 316, 2819, 23530, 3418	360	37	18967	9.96764	0.0416332	0.0212929	0.021168
GOTERM_BP_DIRECT	GO:0001934~positive regulation of protein phosphorylation	15	4	7.4384e-05	8321, 3082, 7424, 2022, 9370, 7040, 284, 351, 55233, 894, 896, 2277, 10795, 1946, 718	356	226	19453	3.62676	0.157191	0.0142445	0.0141454
GOTERM_CC_DIRECT	GO:0030176~integral component of endoplasmic reticulum membrane	11	2.93333	0.000114929	55331, 84649, 79139, 54499, 10682, 3895, 10299, 7108, 1717, 60481, 6319	372	129	20647	4.73279	0.0454823	0.00517182	0.00492919
GOTERM_BP_DIRECT	GO:0045071~negative regulation of viral genome replication	7	1.86667	0.000158177	4938, 684, 6352, 91543, 8638, 56829, 8519	356	45	19453	8.50006	0.304885	0.0279609	0.0277662
GOTERM_BP_DIRECT	GO:0010467~gene expression	11	2.93333	0.000253905	1909, 79987, 3575, 26258, 9370, 8061, 23586, 7846, 7040, 3988, 56172	356	140	19453	4.2934	0.442227	0.0416768	0.0413866
GOTERM_CC_DIRECT	GO:0016021~integral component of membrane	129	34.4	0.000322406	5420, 118429, 23169, 9341, 351, 3638, 79139, 114990, 57104, 56895, 4323, 53827, 51528, 11227, 51809, 7851, 9194, 57198, 11118, 55331, 83742, 526, 30815, 60481, 6518, 928, 11237, 84061, 4232, 6533, 92126, 25960, 57484, 27346, 1240, 4071, 771, 2326, 51141, 4907, 654463, 57124, 51300, 54499, 55862, 3895, 80381, 8321, 64866, 22862, 55117, 28962, 23670, 51554, 11057, 7108, 1528, 3429, 131566, 64757, 5…	372	5457	20647	1.31205	0.122427	0.0130574	0.0124449
GOTERM_MF_DIRECT	GO:0005102~receptor binding	20	5.33333	0.00034891	8321, 3082, 8743, 4023, 6774, 9370, 7042, 5270, 284, 55062, 351, 133, 11118, 3107, 3489, 51762, 10154, 5327, 718, 80381	360	412	18967	2.55758	0.211521	0.0793189	0.0788537
GOTERM_BP_DIRECT	GO:0097191~extrinsic apoptotic signaling pathway	7	1.86667	0.000355199	7001, 50486, 6422, 81537, 7040, 7042, 3429	356	52	19453	7.35582	0.558134	0.0543486	0.0539702
GOTERM_BP_DIRECT	GO:0001837~epithelial to mesenchymal transition	7	1.86667	0.000394468	3082, 3479, 4684, 2022, 84695, 7040, 7042	356	53	19453	7.21703	0.596291	0.0543486	0.0539702
GOTERM_BP_DIRECT	GO:0001666~response to hypoxia	12	3.2	0.000402057	133, 7424, 1909, 2277, 3673, 4323, 2022, 9370, 824, 5327, 7040, 7042	356	176	19453	3.72568	0.603276	0.0543486	0.0539702
GOTERM_BP_DIRECT	GO:0008283~cell proliferation	12	3.2	0.000442616	5908, 3479, 2752, 6574, 1909, 2277, 6774, 3673, 65108, 4953, 3988, 928	356	178	19453	3.68382	0.638611	0.0565074	0.0561139
GOTERM_MF_DIRECT	GO:0042803~protein homodimerization activity	29	7.73333	0.000498488	7167, 6352, 7069, 4597, 6774, 26258, 7042, 351, 126393, 84649, 2720, 51067, 316, 7453, 4023, 9370, 2022, 1050, 220, 684, 225, 2235, 26585, 79646, 9748, 2819, 4953, 5648, 4835	360	749	18967	2.03992	0.287913	0.0849922	0.0844937
GOTERM_BP_DIRECT	GO:0005975~carbohydrate metabolic process	12	3.2	0.000509505	80267, 1117, 2720, 51809, 4199, 1431, 217, 2819, 6888, 2739, 6518, 3418	356	181	19453	3.62276	0.690145	0.0616233	0.0611942
GOTERM_CC_DIRECT	GO:0043231~intracellular membrane-bounded organelle	34	9.06667	0.000759133	5420, 114885, 25960, 9341, 9360, 2326, 84649, 2720, 51762, 55902, 558, 6888, 1737, 9057, 7411, 6566, 3992, 23037, 22862, 1050, 79443, 4938, 684, 55711, 55214, 23670, 4598, 526, 8638, 7108, 4856, 1528, 3988, 10105	372	1014	20647	1.86104	0.264765	0.0279499	0.0266387
GOTERM_MF_DIRECT	GO:0004806~triglyceride lipase activity	5	1.33333	0.000840605	4023, 3991, 57104, 80339, 11057	360	23	18967	11.4535	0.435995	0.114659	0.113986
GOTERM_BP_DIRECT	GO:0002252~immune effector process	3	0.8	0.000984273	25891, 3240, 3250	356	3	19453	54.6433	0.896062	0.103678	0.102956
GOTERM_BP_DIRECT	GO:0008203~cholesterol metabolic process	8	2.13333	0.000992864	3638, 50814, 51141, 2235, 3991, 10682, 1050, 351	356	86	19453	5.08309	0.898096	0.103678	0.102956
GOTERM_BP_DIRECT	GO:0017015~regulation of transforming growth factor beta receptor signaling pathway	5	1.33333	0.00101852	9315, 2022, 3675, 7040, 4092	356	25	19453	10.9287	0.903938	0.103678	0.102956
GOTERM_CC_DIRECT	GO:0005886~plasma membrane	126	33.6	0.00104488	5420, 6596, 118429, 7040, 9341, 351, 114990, 51762, 57104, 55605, 4323, 54518, 93663, 7851, 1909, 9194, 57198, 1192, 4061, 11118, 51133, 83742, 526, 30815, 7846, 10544, 6518, 928, 84061, 5320, 4199, 8436, 6533, 6774, 25960, 27346, 1240, 23301, 2171, 4071, 771, 4907, 3895, 8321, 6422, 3673, 64866, 23433, 23037, 9495, 7074, 55117, 23670, 51554, 824, 10486, 7108, 4756, 2739, 2615, 47, 131566, 4893, …	372	5455	20647	1.28201	0.345182	0.0352647	0.0336103
GOTERM_BP_DIRECT	GO:0030334~regulation of cell migration	9	2.4	0.0011681	3925, 9748, 10154, 7414, 23586, 7040, 3371, 5270, 23129	356	114	19453	4.31394	0.931917	0.103678	0.102956
GOTERM_BP_DIRECT	GO:0006954~inflammatory response	19	5.06667	0.00116887	6352, 5320, 6774, 8061, 1240, 7040, 2194, 185, 7130, 133, 5806, 55331, 1036, 654, 558, 84695, 718, 3988, 10225	356	436	19453	2.38124	0.932038	0.103678	0.102956
GOTERM_BP_DIRECT	GO:0035457~cellular response to interferon-alpha	4	1.06667	0.00117303	4938, 3437, 3433, 558	356	12	19453	18.2144	0.932686	0.103678	0.102956
GOTERM_BP_DIRECT	GO:0008299~isoprenoid biosynthetic process	4	1.06667	0.00117303	2224, 3422, 4597, 4598	356	12	19453	18.2144	0.932686	0.103678	0.102956
GOTERM_MF_DIRECT	GO:0050661~NADP binding	6	1.6	0.00125977	2326, 4199, 5226, 23530, 7108, 1717	360	43	18967	7.35155	0.576179	0.129847	0.129085
GOTERM_BP_DIRECT	GO:0030316~osteoclast differentiation	6	1.6	0.00132051	28962, 6422, 29887, 7040, 2739, 3658	356	45	19453	7.28577	0.952062	0.11239	0.111607
GOTERM_MF_DIRECT	GO:0008083~growth factor activity	11	2.93333	0.00133274	4969, 3082, 2896, 3479, 2202, 654, 7424, 2277, 7040, 4856, 7042	360	167	18967	3.47034	0.59675	0.129847	0.129085
GOTERM_BP_DIRECT	GO:0051607~defense response to virus	13	3.46667	0.00138045	91543, 23586, 57678, 4938, 684, 3437, 55601, 3433, 6502, 8638, 56829, 3429, 8519	356	236	19453	3.01001	0.958242	0.113296	0.112507
GOTERM_CC_DIRECT	GO:0031093~platelet alpha granule lumen	7	1.86667	0.00138525	3082, 3479, 7424, 2277, 7040, 7042, 351	372	68	20647	5.71351	0.429599	0.0412238	0.0392899
GOTERM_CC_DIRECT	GO:0005615~extracellular space	55	14.6667	0.00142502	3082, 7167, 6352, 5420, 7040, 3240, 7042, 351, 4969, 392617, 3479, 114990, 558, 4323, 718, 8743, 4023, 3371, 3250, 5270, 284, 1192, 7130, 3489, 2277, 928, 10544, 7980, 5320, 7424, 290, 2171, 2170, 133, 1117, 654, 2202, 11010, 6422, 9370, 2022, 8483, 5806, 3107, 2896, 26585, 79987, 4312, 283298, 5327, 84695, 5648, 4317, 629, 2615	372	1990	20647	1.53399	0.438725	0.0412238	0.0392899
GOTERM_BP_DIRECT	GO:0009617~response to bacterium	9	2.4	0.0015392	761, 654463, 225, 4023, 7069, 2277, 9370, 629, 718	356	119	19453	4.13268	0.971025	0.121968	0.121119
GOTERM_CC_DIRECT	GO:0005737~cytoplasm	131	34.9333	0.00156697	7321, 64795, 6993, 5420, 6596, 7040, 351, 55601, 57104, 55605, 4323, 5537, 89970, 7453, 93663, 8424, 4189, 22885, 1192, 3925, 761, 3248, 83742, 9748, 30815, 7846, 56829, 4856, 64175, 9246, 8036, 22858, 4199, 8436, 6774, 9644, 26258, 57484, 2171, 9360, 55062, 126393, 133, 894, 115265, 2720, 57124, 896, 654, 222166, 54499, 55902, 4502, 6888, 3658, 39, 3033, 23037, 22862, 55233, 51155, 3422, 23032, …	372	5771	20647	1.25989	0.470127	0.0423081	0.0403232
GOTERM_MF_DIRECT	GO:0016491~oxidoreductase activity	13	3.46667	0.00168245	3992, 23530, 2194, 79154, 220, 3248, 55711, 316, 5226, 6319, 6307, 4835, 51109	360	233	18967	2.93957	0.682321	0.143429	0.142588
GOTERM_BP_DIRECT	GO:0009410~response to xenobiotic stimulus	14	3.73333	0.00182512	8321, 4023, 7424, 6422, 3673, 2022, 8061, 3033, 7040, 7042, 2235, 3675, 3988, 32	356	277	19453	2.76175	0.985001	0.139804	0.13883
GOTERM_BP_DIRECT	GO:0050731~positive regulation of peptidyl-tyrosine phosphorylation	8	2.13333	0.00188689	3082, 3479, 654, 9370, 7040, 3678, 1946, 284	356	96	19453	4.5536	0.98699	0.139873	0.1389
GOTERM_CC_DIRECT	GO:0045121~membrane raft	13	3.46667	0.00191714	7851, 5420, 8436, 10580, 23433, 9495, 284, 351, 5519, 684, 5577, 7414, 824	372	249	20647	2.89773	0.540303	0.0485276	0.046251
GOTERM_BP_DIRECT	GO:0006631~fatty acid metabolic process	8	2.13333	0.00225008	57678, 4023, 5577, 3033, 2194, 6307, 3988, 718	356	99	19453	4.41562	0.994365	0.161584	0.160459
GOTERM_BP_DIRECT	GO:0006629~lipid metabolic process	12	3.2	0.00255326	84649, 47, 55711, 4023, 7069, 6566, 39, 3992, 5346, 316, 3988, 2171	356	221	19453	2.96705	0.997198	0.1778	0.176562
GOTERM_BP_DIRECT	GO:0009611~response to wounding	7	1.86667	0.00264697	133, 1909, 8061, 11057, 7040, 3371, 7042	356	76	19453	5.03293	0.997742	0.178904	0.177659
GOTERM_CC_DIRECT	GO:0031012~extracellular matrix	13	3.46667	0.00265703	7980, 7040, 4969, 392617, 5806, 114990, 57124, 2202, 4323, 4312, 4856, 4317, 2615	372	259	20647	2.78585	0.659564	0.0632997	0.0603301
GOTERM_BP_DIRECT	GO:0000902~cell morphogenesis	8	2.13333	0.00281557	3082, 3575, 26585, 10486, 55437, 7040, 7042, 3988	356	103	19453	4.24414	0.998469	0.184863	0.183575
GOTERM_CC_DIRECT	GO:0045254~pyruvate dehydrogenase complex	3	0.8	0.00310662	1738, 1737, 5160	372	5	20647	33.3016	0.716385	0.0698989	0.0666197
GOTERM_BP_DIRECT	GO:0006101~citrate metabolic process	3	0.8	0.00320218	47, 1431, 3658	356	5	19453	32.786	0.999372	0.203856	0.202437
GOTERM_BP_DIRECT	GO:0002040~sprouting angiogenesis	5	1.33333	0.00328228	7424, 2277, 25960, 7040, 284	356	34	19453	8.03577	0.999478	0.203856	0.202437
GOTERM_BP_DIRECT	GO:0045766~positive regulation of angiogenesis	10	2.66667	0.00350355	3082, 133, 2896, 7424, 2277, 6774, 26585, 2022, 718, 126393	356	166	19453	3.29176	0.999687	0.211872	0.210397
GOTERM_BP_DIRECT	GO:0006986~response to unfolded protein	6	1.6	0.00378835	80267, 23071, 22824, 79139, 4189, 51528	356	57	19453	5.75192	0.999838	0.216383	0.214877
GOTERM_BP_DIRECT	GO:0030335~positive regulation of cell migration	13	3.46667	0.00379868	3082, 6352, 5420, 6774, 7040, 9043, 7130, 7074, 2896, 3479, 4323, 3678, 10795	356	267	19453	2.66053	0.999842	0.216383	0.214877
GOTERM_BP_DIRECT	GO:0007160~cell-matrix adhesion	8	2.13333	0.00386062	10580, 3673, 7414, 3675, 4811, 3678, 10225, 7074	356	109	19453	4.01051	0.999863	0.216383	0.214877
GOTERM_CC_DIRECT	GO:0035577~azurophil granule membrane	6	1.6	0.00412381	84061, 684, 5908, 11010, 10970, 968	372	59	20647	5.64434	0.812429	0.0879022	0.0837784
GOTERM_BP_DIRECT	GO:0045471~response to ethanol	8	2.13333	0.00470543	761, 3248, 2235, 1036, 9370, 5997, 5999, 3371	356	113	19453	3.86855	0.99998	0.257454	0.255662
GOTERM_BP_DIRECT	GO:0007565~female pregnancy	7	1.86667	0.00489327	133, 3248, 3673, 8061, 824, 7040, 3678	356	86	19453	4.44771	0.999987	0.257838	0.256043
GOTERM_BP_DIRECT	GO:0050729~positive regulation of inflammatory response	8	2.13333	0.00493684	5320, 4023, 3673, 7040, 55450, 1050, 185, 351	356	114	19453	3.83461	0.999989	0.257838	0.256043
GOTERM_MF_DIRECT	GO:0042802~identical protein binding	49	13.0667	0.00497393	3082, 6352, 6993, 7040, 351, 3437, 79139, 316, 6502, 1737, 8743, 8424, 6566, 9194, 284, 684, 3248, 3489, 2752, 1783, 2277, 9748, 7846, 7069, 4199, 6774, 26258, 147495, 23586, 9043, 23468, 2171, 211, 4907, 54974, 334, 32, 6422, 9370, 2022, 3033, 1050, 262, 5806, 10682, 4598, 10486, 5207, 3429	360	1736	18967	1.48711	0.966483	0.347529	0.345491
GOTERM_MF_DIRECT	GO:0034604~pyruvate dehydrogenase (NAD+) activity	3	0.8	0.00509574	1738, 1737, 5160	360	6	18967	26.3431	0.969164	0.347529	0.345491
GOTERM_BP_DIRECT	GO:0008285~negative regulation of cell proliferation	18	4.8	0.00509727	64175, 7453, 6774, 6422, 8061, 7040, 1050, 7042, 5270, 2170, 351, 133, 3437, 3489, 55214, 10795, 928, 8519	356	462	19453	2.12896	0.999992	0.2603	0.258488
GOTERM_BP_DIRECT	GO:0019432~triglyceride biosynthetic process	4	1.06667	0.00545563	57678, 84649, 4023, 80339	356	20	19453	10.9287	0.999997	0.272544	0.270647
GOTERM_CC_DIRECT	GO:0035580~specific granule lumen	6	1.6	0.00546279	5806, 23071, 7414, 3240, 3250, 4317	372	63	20647	5.28597	0.891228	0.106759	0.101751
GOTERM_CC_DIRECT	GO:0005739~mitochondrion	41	10.9333	0.00553567	4199, 64757, 64756, 5160, 351, 126393, 211, 84649, 3437, 114990, 51067, 54974, 1431, 51300, 217, 5997, 1738, 5537, 1737, 3658, 3418, 32, 8424, 91543, 39, 3992, 23530, 3033, 1192, 1327, 55156, 4938, 2752, 2653, 2235, 50486, 205, 389203, 129607, 10105, 3429	372	1466	20647	1.55226	0.894408	0.106759	0.101751
GOTERM_BP_DIRECT	GO:0008284~positive regulation of cell proliferation	20	5.33333	0.00560542	7424, 4597, 6422, 8061, 65108, 7040, 3371, 7042, 7074, 133, 55331, 894, 3479, 57124, 654, 2277, 3575, 26585, 4953, 10795	356	545	19453	2.00526	0.999998	0.274069	0.272161
GOTERM_MF_DIRECT	GO:0003824~catalytic activity	9	2.4	0.00569671	211, 51582, 4232, 91543, 55862, 64757, 6888, 4953, 10840	360	142	18967	3.33926	0.979566	0.353196	0.351124
GOTERM_BP_DIRECT	GO:0001822~kidney development	8	2.13333	0.00622461	3248, 654, 26258, 4953, 56913, 7042, 185, 23129	356	119	19453	3.6735	0.999999	0.288621	0.286611
GOTERM_BP_DIRECT	GO:0031589~cell-substrate adhesion	4	1.06667	0.00627983	10580, 3673, 3678, 284	356	21	19453	10.4082	0.999999	0.288621	0.286611
GOTERM_BP_DIRECT	GO:0019433~triglyceride catabolic process	4	1.06667	0.00627983	4023, 3991, 57104, 80339	356	21	19453	10.4082	0.999999	0.288621	0.286611
GOTERM_BP_DIRECT	GO:0006086~acetyl-CoA biosynthetic process from pyruvate	3	0.8	0.00656368	1738, 1737, 5160	356	7	19453	23.4185	1	0.29351	0.291467
GOTERM_BP_DIRECT	GO:0006006~glucose metabolic process	6	1.6	0.00664166	4938, 9370, 1737, 3988, 5160, 2171	356	65	19453	5.04399	1	0.29351	0.291467
GOTERM_MF_DIRECT	GO:0042056~chemoattractant activity	5	1.33333	0.00674174	3082, 6352, 7424, 2277, 351	360	40	18967	6.58576	0.990015	0.364289	0.362153
GOTERM_MF_DIRECT	GO:0016209~antioxidant activity	4	1.06667	0.00694393	7001, 3240, 3250, 84293	360	21	18967	10.0354	0.991308	0.364289	0.362153
GOTERM_CC_DIRECT	GO:0005887~integral component of plasma membrane	40	10.6667	0.00784399	9201, 84061, 5420, 131566, 6574, 6533, 147495, 1240, 4071, 23129, 351, 56172, 4323, 10154, 558, 3895, 3710, 9057, 8743, 64123, 6566, 6324, 1909, 9194, 23531, 57198, 185, 3107, 55117, 2995, 23670, 51554, 6856, 7108, 4756, 928, 10544, 10225, 6518, 2615	372	1453	20647	1.52795	0.958801	0.144401	0.137626
GOTERM_BP_DIRECT	GO:0030509~BMP signaling pathway	7	1.86667	0.00789791	654, 6422, 2022, 7040, 55273, 4092, 7042	356	95	19453	4.02635	1	0.342442	0.340057
GOTERM_BP_DIRECT	GO:0008610~lipid biosynthetic process	4	1.06667	0.00814037	47, 2222, 55902, 6307	356	23	19453	9.50318	1	0.346418	0.344006
GOTERM_MF_DIRECT	GO:0045296~cadherin binding	14	3.73333	0.00817908	93663, 2194, 1192, 288, 114990, 114793, 23670, 9748, 7414, 3895, 56829, 4756, 53827, 829	360	320	18967	2.30502	0.996276	0.398438	0.396101
GOTERM_CC_DIRECT	GO:0005967~mitochondrial pyruvate dehydrogenase complex	3	0.8	0.00839307	1738, 1737, 5160	372	8	20647	20.8135	0.967075	0.147791	0.140858
GOTERM_BP_DIRECT	GO:0030308~negative regulation of cell growth	8	2.13333	0.00842806	684, 131566, 6422, 26585, 7040, 4856, 7042, 5270	356	126	19453	3.46941	1	0.35214	0.349688
GOTERM_BP_DIRECT	GO:0006651~diacylglycerol biosynthetic process	3	0.8	0.00864648	57678, 84649, 57104	356	8	19453	20.4912	1	0.354815	0.352344
GOTERM_CC_DIRECT	GO:0005794~Golgi apparatus	33	8.8	0.00898724	6993, 4893, 114885, 23169, 2194, 22931, 351, 126393, 2720, 284996, 3678, 11227, 51809, 91543, 23531, 57198, 22862, 79443, 84910, 54682, 288, 3107, 684, 27333, 2896, 3489, 55830, 55214, 23032, 30815, 824, 4756, 11237	372	1144	20647	1.60104	0.974172	0.15166	0.144545
GOTERM_MF_DIRECT	GO:0004252~serine-type endopeptidase activity	10	2.66667	0.00945464	3082, 25891, 4323, 4312, 5327, 3240, 5648, 3250, 629, 4317	360	187	18967	2.81744	0.99845	0.429871	0.42735
GOTERM_BP_DIRECT	GO:0030514~negative regulation of BMP signaling pathway	6	1.6	0.00958558	8321, 7321, 6422, 26585, 4092, 7130	356	71	19453	4.61774	1	0.38645	0.38376
GOTERM_BP_DIRECT	GO:0050679~positive regulation of epithelial cell proliferation	6	1.6	0.0101509	2896, 3479, 2752, 654, 6422, 7040	356	72	19453	4.5536	1	0.394188	0.391444
GOTERM_BP_DIRECT	GO:0060586~multicellular organismal iron ion homeostasis	4	1.06667	0.0102921	2235, 654, 4756, 3658	356	25	19453	8.74292	1	0.394188	0.391444
GOTERM_BP_DIRECT	GO:0051893~regulation of focal adhesion assembly	4	1.06667	0.0102921	26585, 9748, 7414, 1946	356	25	19453	8.74292	1	0.394188	0.391444
GOTERM_BP_DIRECT	GO:0016042~lipid catabolic process	7	1.86667	0.0105237	5320, 4023, 3991, 57104, 5346, 80339, 3988	356	101	19453	3.78716	1	0.39645	0.39369
GOTERM_MF_DIRECT	GO:0008270~zinc ion binding	28	7.46667	0.0107934	4493, 4494, 4495, 6596, 290, 23586, 4490, 771, 79750, 4907, 1036, 28970, 4323, 4489, 10299, 4502, 8743, 8424, 55331, 761, 23032, 4499, 4312, 10484, 2739, 4317, 4835, 11237	360	888	18967	1.66127	0.999383	0.460067	0.457369
GOTERM_CC_DIRECT	GO:0005788~endoplasmic reticulum lumen	13	3.46667	0.0109527	64175, 4189, 3371, 351, 80267, 23071, 2326, 334, 55214, 57104, 3895, 10970, 718	372	311	20647	2.32005	0.988441	0.177434	0.169109
GOTERM_BP_DIRECT	GO:0030728~ovulation	3	0.8	0.0109836	3248, 5997, 7130	356	9	19453	18.2144	1	0.407102	0.404268
GOTERM_BP_DIRECT	GO:0046718~viral entry into host cell	7	1.86667	0.011522	6993, 4684, 3673, 558, 290, 3678, 185	356	103	19453	3.71362	1	0.413713	0.410833
GOTERM_BP_DIRECT	GO:0007179~transforming growth factor beta receptor signaling pathway	7	1.86667	0.011522	3248, 6774, 2022, 7040, 4092, 7042, 2615	356	103	19453	3.71362	1	0.413713	0.410833
GOTERM_CC_DIRECT	GO:0005925~focal adhesion	16	4.26667	0.0123147	8321, 10580, 3673, 2022, 3371, 85458, 23032, 4323, 7414, 3675, 824, 4008, 3678, 54518, 928, 10544	372	434	20647	2.04618	0.993385	0.191825	0.182826
GOTERM_BP_DIRECT	GO:0045669~positive regulation of osteoblast differentiation	6	1.6	0.0126407	3082, 3479, 654, 1050, 1192, 8519	356	76	19453	4.31394	1	0.427024	0.424051
GOTERM_BP_DIRECT	GO:0050918~positive chemotaxis	5	1.33333	0.0129848	3082, 6352, 7424, 2277, 284	356	50	19453	5.46433	1	0.427024	0.424051
GOTERM_BP_DIRECT	GO:0006635~fatty acid beta-oxidation	5	1.33333	0.0129848	225, 39, 55862, 9370, 3033	356	50	19453	5.46433	1	0.427024	0.424051
GOTERM_BP_DIRECT	GO:0050714~positive regulation of protein secretion	5	1.33333	0.0129848	3479, 654, 7424, 7040, 7042	356	50	19453	5.46433	1	0.427024	0.424051
GOTERM_BP_DIRECT	GO:0032869~cellular response to insulin stimulus	7	1.86667	0.0131422	3638, 51141, 51762, 10580, 9370, 80339, 23433	356	106	19453	3.60852	1	0.427024	0.424051
GOTERM_BP_DIRECT	GO:0014909~smooth muscle cell migration	3	0.8	0.0135652	11057, 5327, 4856	356	10	19453	16.393	1	0.427024	0.424051
GOTERM_BP_DIRECT	GO:0006782~protoporphyrinogen IX biosynthetic process	3	0.8	0.0135652	211, 7389, 3658	356	10	19453	16.393	1	0.427024	0.424051
GOTERM_BP_DIRECT	GO:0048048~embryonic eye morphogenesis	3	0.8	0.0135652	220, 2202, 4237	356	10	19453	16.393	1	0.427024	0.424051
GOTERM_BP_DIRECT	GO:0097084~vascular smooth muscle cell development	3	0.8	0.0135652	133, 1909, 2022	356	10	19453	16.393	1	0.427024	0.424051
GOTERM_BP_DIRECT	GO:0031638~zymogen activation	4	1.06667	0.0140828	4323, 3240, 5648, 3250	356	28	19453	7.80618	1	0.437329	0.434284
GOTERM_BP_DIRECT	GO:0032760~positive regulation of tumor necrosis factor production	7	1.86667	0.0143069	4938, 4023, 6774, 23586, 7040, 4317, 351	356	108	19453	3.54169	1	0.438364	0.435312
GOTERM_BP_DIRECT	GO:0006633~fatty acid biosynthetic process	5	1.33333	0.0148389	47, 4023, 6319, 2194, 32	356	52	19453	5.25416	1	0.448682	0.445558
GOTERM_BP_DIRECT	GO:0043491~protein kinase B signaling	6	1.6	0.0162951	6352, 3479, 6774, 558, 7040, 55273	356	81	19453	4.04765	1	0.482623	0.479263
GOTERM_BP_DIRECT	GO:1900246~positive regulation of RIG-I signaling pathway	3	0.8	0.0163815	55601, 8638, 56829	356	11	19453	14.9027	1	0.482623	0.479263
GOTERM_CC_DIRECT	GO:0005741~mitochondrial outer membrane	10	2.66667	0.016524	55156, 57678, 5320, 54974, 91543, 56895, 64757, 1528, 32, 3429	372	216	20647	2.56957	0.998827	0.24786	0.236232
GOTERM_MF_DIRECT	GO:0005201~extracellular matrix structural constituent	8	2.13333	0.0167277	7980, 2202, 9370, 4237, 4811, 8483, 3371, 25878	360	139	18967	3.03229	0.99999	0.630006	0.626311
GOTERM_BP_DIRECT	GO:0007162~negative regulation of cell adhesion	5	1.33333	0.0168521	5420, 10154, 3371, 284, 23129	356	54	19453	5.05956	1	0.490205	0.486792
GOTERM_MF_DIRECT	GO:0005114~type II transforming growth factor beta receptor binding	3	0.8	0.0175515	2022, 7040, 7042	360	11	18967	14.3689	0.999994	0.630006	0.626311
GOTERM_MF_DIRECT	GO:0004465~lipoprotein lipase activity	3	0.8	0.0175515	4023, 57104, 80339	360	11	18967	14.3689	0.999994	0.630006	0.626311
GOTERM_BP_DIRECT	GO:0042572~retinol metabolic process	5	1.33333	0.0179196	220, 84649, 3991, 57104, 51109	356	55	19453	4.96757	1	0.514741	0.511157
GOTERM_CC_DIRECT	GO:1904724~tertiary granule lumen	5	1.33333	0.0180965	5806, 3240, 3250, 4317, 7130	372	56	20647	4.9556	0.999386	0.261753	0.249473
GOTERM_BP_DIRECT	GO:0055088~lipid homeostasis	5	1.33333	0.0190282	57104, 26258, 80339, 1050, 3988	356	56	19453	4.87886	1	0.533591	0.529876
GOTERM_BP_DIRECT	GO:0001525~angiogenesis	11	2.93333	0.0190402	7453, 2752, 23670, 4323, 290, 3678, 4856, 55273, 56913, 284, 23129	356	255	19453	2.35716	1	0.533591	0.529876
GOTERM_BP_DIRECT	GO:0010936~negative regulation of macrophage cytokine production	3	0.8	0.0194231	558, 7040, 7042	356	12	19453	13.6608	1	0.537764	0.53402
GOTERM_BP_DIRECT	GO:0050772~positive regulation of axonogenesis	4	1.06667	0.0202147	85458, 10154, 7074, 23129	356	32	19453	6.83041	1	0.553015	0.549165
GOTERM_BP_DIRECT	GO:0051897~positive regulation of protein kinase B signaling	9	2.4	0.0205655	3082, 6352, 3479, 558, 2022, 7040, 7042, 284, 351	356	185	19453	2.65832	1	0.555995	0.552124
GOTERM_MF_DIRECT	GO:0034713~type I transforming growth factor beta receptor binding	3	0.8	0.0208012	2022, 7040, 4092	360	12	18967	13.1715	0.999999	0.689196	0.685154
GOTERM_BP_DIRECT	GO:0060348~bone development	5	1.33333	0.0213705	4969, 64175, 654, 2022, 11214	356	58	19453	4.71063	1	0.57104	0.567064
GOTERM_MF_DIRECT	GO:0017147~Wnt-protein binding	4	1.06667	0.0222321	8321, 6422, 147495, 4811	360	32	18967	6.58576	1	0.689196	0.685154
GOTERM_MF_DIRECT	GO:0001968~fibronectin binding	4	1.06667	0.0222321	3489, 3675, 84695, 7130	360	32	18967	6.58576	1	0.689196	0.685154
GOTERM_BP_DIRECT	GO:0009612~response to mechanical stimulus	5	1.33333	0.0226049	4323, 8061, 7846, 824, 3371	356	59	19453	4.63078	1	0.585631	0.581554
GOTERM_BP_DIRECT	GO:0071372~cellular response to follicle-stimulating hormone stimulus	3	0.8	0.0226811	1909, 5327, 1946	356	13	19453	12.61	1	0.585631	0.581554
GOTERM_BP_DIRECT	GO:0060394~negative regulation of pathway-restricted SMAD protein phosphorylation	3	0.8	0.0226811	26585, 2022, 4092	356	13	19453	12.61	1	0.585631	0.581554
GOTERM_BP_DIRECT	GO:0007613~memory	6	1.6	0.0234949	26258, 3675, 7846, 3710, 3678, 351	356	89	19453	3.68382	1	0.590113	0.586005
GOTERM_BP_DIRECT	GO:0055074~calcium ion homeostasis	4	1.06667	0.0237482	4907, 3710, 29887, 56172	356	34	19453	6.42862	1	0.590113	0.586005
GOTERM_BP_DIRECT	GO:0007204~positive regulation of cytosolic calcium ion concentration	8	2.13333	0.0238603	133, 1909, 51554, 1043, 1240, 3710, 185, 351	356	155	19453	2.8203	1	0.590113	0.586005
GOTERM_BP_DIRECT	GO:0051384~response to glucocorticoid	5	1.33333	0.0238819	133, 1036, 654, 9370, 5207	356	60	19453	4.5536	1	0.590113	0.586005
GOTERM_BP_DIRECT	GO:0045785~positive regulation of cell adhesion	5	1.33333	0.0252017	6352, 3673, 4811, 54518, 284	356	61	19453	4.47896	1	0.61165	0.607391
GOTERM_BP_DIRECT	GO:0010976~positive regulation of neuron projection development	7	1.86667	0.0253999	8321, 64175, 8036, 6324, 3675, 5997, 8507	356	123	19453	3.10978	1	0.61165	0.607391
GOTERM_BP_DIRECT	GO:0050873~brown fat cell differentiation	4	1.06667	0.0256321	9370, 5997, 1050, 2170	356	35	19453	6.24494	1	0.61165	0.607391
GOTERM_BP_DIRECT	GO:0010717~regulation of epithelial to mesenchymal transition	3	0.8	0.0261465	26585, 4092, 7074	356	14	19453	11.7093	1	0.61165	0.607391
GOTERM_BP_DIRECT	GO:0034383~low-density lipoprotein particle clearance	3	0.8	0.0261465	84649, 9370, 3988	356	14	19453	11.7093	1	0.61165	0.607391
GOTERM_BP_DIRECT	GO:0045666~positive regulation of neuron differentiation	6	1.6	0.0266494	2119, 8036, 654, 23531, 9043, 351	356	92	19453	3.56369	1	0.61165	0.607391
GOTERM_BP_DIRECT	GO:0001657~ureteric bud development	4	1.06667	0.0275939	6422, 7040, 4092, 6492	356	36	19453	6.07147	1	0.61165	0.607391
GOTERM_BP_DIRECT	GO:0032570~response to progesterone	4	1.06667	0.0275939	8061, 11057, 7040, 7042	356	36	19453	6.07147	1	0.61165	0.607391
GOTERM_BP_DIRECT	GO:0007596~blood coagulation	6	1.6	0.027758	7980, 3673, 26258, 5327, 5270, 10544	356	93	19453	3.52537	1	0.61165	0.607391
GOTERM_BP_DIRECT	GO:0070936~protein K48-linked ubiquitination	5	1.33333	0.0294211	7321, 6502, 10299, 10477, 3429	356	64	19453	4.269	1	0.61165	0.607391
GOTERM_CC_DIRECT	GO:0009897~external side of plasma membrane	16	4.26667	0.0295297	4684, 3673, 290, 2022, 11118, 3107, 4907, 57124, 3575, 51554, 3675, 824, 3678, 1946, 928, 80381	372	484	20647	1.8348	0.999995	0.398798	0.380089
GOTERM_BP_DIRECT	GO:0010628~positive regulation of gene expression	17	4.53333	0.0295404	7453, 6774, 2022, 23586, 7040, 3371, 1050, 284, 351, 288, 654463, 3479, 654, 3575, 3675, 4317, 2615	356	519	19453	1.78986	1	0.61165	0.607391
GOTERM_CC_DIRECT	GO:0030141~secretory granule	6	1.6	0.0295406	5320, 6856, 29887, 5327, 7040, 9341	372	96	20647	3.46892	0.999995	0.398798	0.380089
GOTERM_BP_DIRECT	GO:0045765~regulation of angiogenesis	4	1.06667	0.0296335	7453, 6422, 25960, 23129	356	37	19453	5.90738	1	0.61165	0.607391
GOTERM_BP_DIRECT	GO:0046326~positive regulation of glucose import	4	1.06667	0.0296335	3479, 10580, 9370, 23433	356	37	19453	5.90738	1	0.61165	0.607391
GOTERM_BP_DIRECT	GO:0060389~pathway-restricted SMAD protein phosphorylation	3	0.8	0.0298106	7040, 4092, 7042	356	15	19453	10.9287	1	0.61165	0.607391
GOTERM_BP_DIRECT	GO:0045744~negative regulation of G-protein coupled receptor protein signaling pathway	3	0.8	0.0298106	6352, 5997, 5999	356	15	19453	10.9287	1	0.61165	0.607391
GOTERM_BP_DIRECT	GO:0016322~neuron remodeling	3	0.8	0.0298106	1909, 718, 351	356	15	19453	10.9287	1	0.61165	0.607391
GOTERM_BP_DIRECT	GO:0006636~unsaturated fatty acid biosynthetic process	3	0.8	0.0298106	3992, 60481, 6319	356	15	19453	10.9287	1	0.61165	0.607391
GOTERM_BP_DIRECT	GO:0010884~positive regulation of lipid storage	3	0.8	0.0298106	4023, 718, 32	356	15	19453	10.9287	1	0.61165	0.607391
GOTERM_BP_DIRECT	GO:1902287~semaphorin-plexin signaling pathway involved in axon guidance	3	0.8	0.0298106	1909, 10154, 23129	356	15	19453	10.9287	1	0.61165	0.607391
GOTERM_BP_DIRECT	GO:0007155~cell adhesion	18	4.8	0.0314179	5420, 4684, 6324, 3673, 2022, 23037, 3371, 7130, 351, 79987, 10154, 7414, 3675, 4756, 3678, 4856, 928, 10225	356	566	19453	1.73777	1	0.638923	0.634475
GOTERM_MF_DIRECT	GO:0004029~aldehyde dehydrogenase (NAD) activity	3	0.8	0.0318835	220, 217, 10840	360	15	18967	10.5372	1	0.824955	0.820116
GOTERM_BP_DIRECT	GO:0016477~cell migration	11	2.93333	0.0321349	3489, 57124, 114793, 5420, 23032, 558, 2022, 23433, 7040, 7042, 7074	356	278	19453	2.16214	1	0.647771	0.643261
GOTERM_CC_DIRECT	GO:0005759~mitochondrial matrix	14	3.73333	0.0328331	3033, 5160, 211, 51067, 2235, 2653, 1431, 205, 217, 55902, 1738, 1737, 10105, 3418	372	406	20647	1.91389	0.999999	0.428948	0.408825
GOTERM_MF_DIRECT	GO:0005178~integrin binding	8	2.13333	0.0328609	3479, 3673, 4323, 3675, 3678, 4856, 928, 351	360	160	18967	2.63431	1	0.824955	0.820116
GOTERM_BP_DIRECT	GO:0006641~triglyceride metabolic process	4	1.06667	0.0339447	3638, 51141, 4023, 3988	356	39	19453	5.60444	1	0.676612	0.671901
GOTERM_MF_DIRECT	GO:0038023~signaling receptor activity	10	2.66667	0.0345868	79139, 54852, 131566, 6574, 290, 118429, 1240, 23531, 4756, 10544	360	234	18967	2.25154	1	0.824955	0.820116
GOTERM_MF_DIRECT	GO:0016298~lipase activity	3	0.8	0.0359903	4023, 3991, 3988	360	16	18967	9.87865	1	0.824955	0.820116
GOTERM_BP_DIRECT	GO:1900924~negative regulation of glycine import	2	0.533333	0.0361661	5997, 5999	356	2	19453	54.6433	1	0.676612	0.671901
GOTERM_BP_DIRECT	GO:0046851~negative regulation of bone remodeling	2	0.533333	0.0361661	6422, 26585	356	2	19453	54.6433	1	0.676612	0.671901
GOTERM_BP_DIRECT	GO:0036316~SREBP-SCAP complex retention in endoplasmic reticulum	2	0.533333	0.0361661	3638, 51141	356	2	19453	54.6433	1	0.676612	0.671901
GOTERM_BP_DIRECT	GO:0002536~respiratory burst involved in inflammatory response	2	0.533333	0.0361661	7001, 3988	356	2	19453	54.6433	1	0.676612	0.671901
GOTERM_BP_DIRECT	GO:1905590~fibronectin fibril organization	2	0.533333	0.0361661	84695, 7130	356	2	19453	54.6433	1	0.676612	0.671901
GOTERM_BP_DIRECT	GO:0019682~glyceraldehyde-3-phosphate metabolic process	2	0.533333	0.0361661	7167, 6888	356	2	19453	54.6433	1	0.676612	0.671901
GOTERM_BP_DIRECT	GO:0006654~phosphatidic acid biosynthetic process	4	1.06667	0.0362155	57678, 5320, 56895, 80339	356	40	19453	5.46433	1	0.676612	0.671901
GOTERM_BP_DIRECT	GO:0031100~animal organ regeneration	4	1.06667	0.0362155	3082, 133, 558, 5207	356	40	19453	5.46433	1	0.676612	0.671901
GOTERM_MF_DIRECT	GO:0016616~oxidoreductase activity, acting on the CH-OH group of donors, NAD or NADP as acceptor	4	1.06667	0.0372071	50814, 3248, 3033, 51109	360	39	18967	5.4037	1	0.824955	0.820116
GOTERM_MF_DIRECT	GO:0004586~ornithine decarboxylase activity	2	0.533333	0.0374979	51582, 4953	360	2	18967	52.6861	1	0.824955	0.820116
GOTERM_MF_DIRECT	GO:0043185~vascular endothelial growth factor receptor 3 binding	2	0.533333	0.0374979	7424, 2277	360	2	18967	52.6861	1	0.824955	0.820116
GOTERM_MF_DIRECT	GO:0033878~hormone-sensitive lipase activity	2	0.533333	0.0374979	3991, 11057	360	2	18967	52.6861	1	0.824955	0.820116
GOTERM_MF_DIRECT	GO:0002953~5'-deoxynucleotidase activity	2	0.533333	0.0374979	51020, 4907	360	2	18967	52.6861	1	0.824955	0.820116
GOTERM_BP_DIRECT	GO:0055091~phospholipid homeostasis	3	0.8	0.0377021	57678, 7040, 2170	356	17	19453	9.64293	1	0.695737	0.690893
GOTERM_BP_DIRECT	GO:0051591~response to cAMP	4	1.06667	0.0385625	1036, 8061, 5327, 5207	356	41	19453	5.33105	1	0.695737	0.690893
GOTERM_BP_DIRECT	GO:0033627~cell adhesion mediated by integrin	4	1.06667	0.0385625	3673, 3675, 3678, 4856	356	41	19453	5.33105	1	0.695737	0.690893
GOTERM_BP_DIRECT	GO:0043410~positive regulation of MAPK cascade	8	2.13333	0.0387777	3082, 7001, 3479, 3489, 9043, 11214, 4317, 351	356	172	19453	2.54155	1	0.695737	0.690893
GOTERM_BP_DIRECT	GO:0009749~response to glucose	5	1.33333	0.0390446	57678, 2752, 4023, 9370, 7040	356	70	19453	3.90309	1	0.695737	0.690893
GOTERM_BP_DIRECT	GO:0060070~canonical Wnt signaling pathway	6	1.6	0.0390558	8321, 85458, 1909, 6422, 25960, 4811	356	102	19453	3.21431	1	0.695737	0.690893
GOTERM_MF_DIRECT	GO:0005518~collagen binding	5	1.33333	0.0399135	64175, 3673, 3675, 4811, 4092	360	68	18967	3.87398	1	0.832628	0.827745
GOTERM_MF_DIRECT	GO:0070403~NAD+ binding	3	0.8	0.0402885	220, 3248, 3033	360	17	18967	9.29755	1	0.832628	0.827745
GOTERM_BP_DIRECT	GO:0045184~establishment of protein localization	4	1.06667	0.0409852	288, 79139, 3673, 9419	356	42	19453	5.20412	1	0.724492	0.719447
GOTERM_CC_DIRECT	GO:0043198~dendritic shaft	4	1.06667	0.0418565	5577, 9419, 149111, 351	372	43	20647	5.16304	1	0.529746	0.504893
GOTERM_BP_DIRECT	GO:0034389~lipid particle organization	3	0.8	0.0419134	57104, 80339, 22931	356	18	19453	9.10721	1	0.735244	0.730125
GOTERM_BP_DIRECT	GO:0032755~positive regulation of interleukin-6 production	6	1.6	0.0433611	4023, 6774, 23586, 7040, 4317, 351	356	105	19453	3.12247	1	0.754878	0.749622
GOTERM_CC_DIRECT	GO:0043025~neuronal cell body	13	3.46667	0.0441364	6533, 7040, 7042, 7074, 85458, 23032, 5577, 9419, 824, 3710, 60481, 4856, 8507	372	382	20647	1.88883	1	0.541674	0.516262
GOTERM_BP_DIRECT	GO:0045454~cell redox homeostasis	4	1.06667	0.0460547	23071, 7001, 23530, 1738	356	44	19453	4.96757	1	0.783748	0.778291
GOTERM_BP_DIRECT	GO:0048535~lymph node development	3	0.8	0.0462914	57124, 3575, 7040	356	19	19453	8.62788	1	0.783748	0.778291
GOTERM_BP_DIRECT	GO:0032092~positive regulation of protein binding	5	1.33333	0.0463455	79139, 23032, 7074, 23129, 351	356	74	19453	3.69211	1	0.783748	0.778291
GOTERM_BP_DIRECT	GO:0042632~cholesterol homeostasis	6	1.6	0.0463837	3638, 84649, 7851, 4023, 27346, 2170	356	107	19453	3.06411	1	0.783748	0.778291
GOTERM_BP_DIRECT	GO:0042542~response to hydrogen peroxide	4	1.06667	0.0487003	8061, 824, 3240, 3250	356	45	19453	4.85718	1	0.816885	0.811198
GOTERM_MF_DIRECT	GO:0043395~heparan sulfate proteoglycan binding	3	0.8	0.0494241	4023, 3673, 351	360	19	18967	8.31886	1	0.949987	0.944416
