# Supplementary material for: Mesangial angiogenesis and interstitial eosinophilic infiltration in diabetic nephropathy are associated with elevated CD248 expression
Source: Ren Fail. 2025 Jun 1;47(1):2510552. doi: 10.1080/0886022X.2025.2510552 (PMC12128132; doi:10.1080/0886022X.2025.2510552)
Supplement: Additional file 1.xlsx [file IRNF_A_2510552_SM9752.xlsx]

## Sheet: DN_GPL19184
ID	adj.P.Val	P.Value	t	B		logFC	SPOT_ID
467_at	0.0351	3.21e-06	-6.80552	4.0236	normal高	-2.60153	activating transcription factor 3
4306_at	0.0514	1.147e-05	-6.13363	3.0402		-0.990895	nuclear receptor subfamily 3, group C, member 2
23392_at	0.0514	1.41e-05	-6.02761	2.8777		-0.621073	KIAA0368
7109_at	0.0582	2.125e-05	-5.81916	2.5523		-0.604624	trafficking protein particle complex 10
55022_at	0.066	3.015e-05	5.6438	2.2728		1.29134	phosphotyrosine interaction domain containing 1
55251_at	0.1099	8.011e-05	-5.16347	1.4806		-1.26302	protein-L-isoaspartate (D-aspartate) O-methyltransferase domain containing 2
28984_at	0.1099	8.303e-05	5.14611	1.4513		1.82068	regulator of cell cycle
50486_at	0.1099	8.552e-05	-5.13186	1.4272		-0.821608	G0/G1switch 2
5577_at	0.1099	9.095e-05	-5.10207	1.3767		-1.37256	protein kinase, cAMP-dependent, regulatory, type II, beta
7045_at	0.1099	0.00010042	5.05428	1.2954		1.5802	transforming growth factor, beta-induced, 68kDa
199_at	0.1105	0.00011885	-4.97329	1.1568		-0.987334	allograft inflammatory factor 1
140885_at	0.1105	0.00012112	-4.96419	1.1412		-0.977743	signal-regulatory protein alpha
760_at	0.1137	0.00015412	-4.84896	0.9423		-1.4563	carbonic anhydrase II
10513_at	0.1137	0.00015921	-4.8335	0.9155		-0.47686	amyloid beta precursor protein (cytoplasmic tail) binding protein 2
7538_at	0.1137	0.00017002	-4.80222	0.8611		-1.12032	ZFP36 ring finger protein
339290_at	0.1137	0.00017465	-4.78942	0.8388		-0.539414	long intergenic non-protein coding RNA 667
1958_at	0.1137	0.00018031	-4.77427	0.8124		-1.28325	early growth response 1
213_at	0.1137	0.00018702	-4.75689	0.7821		-2.21523	albumin
5859_at	0.1224	0.00022244	4.67469	0.638		0.668347	glutaminyl-tRNA synthetase
51585_at	0.1224	0.00022869	-4.66159	0.615		-0.701042	PCF11 cleavage and polyadenylation factor subunit
55297_at	0.1224	0.00024123	-4.63635	0.5706		-1.07793	coiled-coil domain containing 91
6882_at	0.1224	0.00024607	4.62698	0.554		0.741229	TAF11 RNA polymerase II, TATA box binding protein (TBP)-associated factor, 28kDa
382_at	0.1378	0.00028945	-4.55043	0.4187		-0.733354	ADP-ribosylation factor 6
3295_at	0.1404	0.0003079	-4.52136	0.3671		-0.603331	hydroxysteroid (17-beta) dehydrogenase 4
1793_at	0.1742	0.00040794	-4.38937	0.1317		-0.52074	dedicator of cytokinesis 1
1306_at	0.1742	0.00041385	4.38263	0.1197		2.41583	collagen, type XV, alpha 1
57161_at	0.1774	0.00043761	-4.35652	0.0728		-0.700546	pellino E3 ubiquitin protein ligase family member 2
7832_at	0.1787	0.00045704	-4.33622	0.0364		-0.71383	BTG family, member 2
54816_at	0.1807	0.00047873	-4.31457	-0.0025		-0.860476	zinc finger protein 280D
10579_at	0.1814	0.00051069	-4.2844	-0.0568		-0.677099	transforming, acidic coiled-coil containing protein 2
4125_at	0.1814	0.00052527	4.27127	-0.0804		0.979595	mannosidase, alpha, class 2B, member 1
5783_at	0.1814	0.00053032	-4.2668	-0.0885		-0.850555	protein tyrosine phosphatase, non-receptor type 13 (APO-1/CD95 (Fas)-associated phosphatase)
1116_at	0.1905	0.00057412	-4.22982	-0.1552		-1.44187	chitinase 3-like 1 (cartilage glycoprotein-39)
8050_at	0.2003	0.00063929	-4.17977	-0.2457		-0.601473	pyruvate dehydrogenase complex, component X
54504_at	0.2003	0.00064036	4.17899	-0.2471		1.31783	carboxypeptidase, vitellogenic-like
79442_at	0.2194	0.00072151	-4.12352	-0.3476		-1.06152	leucine rich repeat containing 2
79728_at	0.2197	0.00075312	-4.1036	-0.3838		-0.468128	partner and localizer of BRCA2
57018_at	0.2197	0.0007725	-4.0918	-0.4052		-0.531	cyclin L1
10463_at	0.2197	0.00090613	-4.01777	-0.5399		-0.542242	solute carrier family 30 (zinc transporter), member 9
9647_at	0.2197	0.00092047	4.0105	-0.5531		0.914141	protein phosphatase, Mg2+/Mn2+ dependent, 1F
6596_at	0.2197	0.00094006	-4.00073	-0.5709		-0.630911	helicase-like transcription factor
7071_at	0.2197	0.00094382	-3.99889	-0.5743		-0.799556	Kruppel-like factor 10
2872_at	0.2197	0.0009452	3.99821	-0.5755		0.547979	MAP kinase interacting serine/threonine kinase 2
64131_at	0.2197	0.00094705	-3.9973	-0.5772		-0.710633	xylosyltransferase I
10667_at	0.2197	0.00095152	-3.99512	-0.5812		-0.381662	phenylalanyl-tRNA synthetase 2, mitochondrial
23252_at	0.2197	0.00096191	-3.99008	-0.5903		-0.630238	OTU domain containing 3
8880_at	0.2197	0.0009657	-3.98826	-0.5937		-0.419656	far upstream element (FUSE) binding protein 1
2108_at	0.2197	0.00101641	-3.96455	-0.6369		-0.798608	electron-transfer-flavoprotein, alpha polypeptide
10472_at	0.2197	0.00102187	-3.96206	-0.6414		-0.384118	zinc finger and BTB domain containing 18
217_at	0.2197	0.00104264	-3.95274	-0.6585		-0.66991	aldehyde dehydrogenase 2 family (mitochondrial)
79762_at	0.2197	0.00106647	-3.94228	-0.6776		-0.575831	chromosome 1 open reading frame 115
23411_at	0.2197	0.0010949	-3.9301	-0.6998		-0.618906	sirtuin 1
51019_at	0.2197	0.00110374	-3.92637	-0.7066		-0.789176	coiled-coil domain containing 53
10095_at	0.2197	0.00111218	3.92285	-0.7131		0.947461	actin related protein 2/3 complex, subunit 1B, 41kDa
3720_at	0.2197	0.00114948	-3.90757	-0.741		-0.420019	jumonji, AT rich interactive domain 2
8239_at	0.2197	0.00118869	-3.89204	-0.7693		-0.600052	ubiquitin specific peptidase 9, X-linked
1359_at	0.2197	0.0012046	3.88589	-0.7806		0.998863	carboxypeptidase A3 (mast cell)
10549_at	0.2197	0.00120677	3.88506	-0.7821		0.96364	peroxiredoxin 4
55907_at	0.2197	0.00120867	-3.88433	-0.7835		-0.716959	cytidine monophosphate N-acetylneuraminic acid synthetase
55421_at	0.2197	0.00120936	-3.88407	-0.7839		-0.48567	chromosome 17 open reading frame 85
1396_at	0.2197	0.00122884	3.87667	-0.7975		1.05567	cysteine-rich protein 1 (intestinal)
51192_at	0.2197	0.00124443	3.87084	-0.8081		0.982216	chemokine-like factor
9819_at	0.2198	0.00127069	-3.86117	-0.8258		-0.296835	TSC22 domain family, member 2
2353_at	0.2198	0.00128476	-3.85608	-0.8351		-2.07112	FBJ murine osteosarcoma viral oncogene homolog
10608_at	0.221	0.00132783	3.84082	-0.8631		0.443785	MAX dimerization protein 4
29095_at	0.221	0.00133233	3.83926	-0.8659		0.595082	ORM1-like 2 (S. cerevisiae)
9927_at	0.2291	0.0014019	-3.81571	-0.909		-0.543639	mitofusin 2
3115_at	0.231	0.00144456	3.80185	-0.9344		0.992917	major histocompatibility complex, class II, DP beta 1
9469_at	0.231	0.00145597	3.79821	-0.9411		0.412429	carbohydrate (chondroitin 6) sulfotransferase 3
54863_at	0.2312	0.00147832	3.79117	-0.954		0.617466	torsin family 4, member A
7450_at	0.2312	0.0014997	3.78452	-0.9662		1.15754	von Willebrand factor
6769_at	0.2355	0.00154869	-3.76966	-0.9934		-0.801198	SH3 and cysteine rich domain
3489_at	0.2392	0.00159519	3.75598	-1.0185		1.55656	insulin-like growth factor binding protein 6
58528_at	0.2428	0.00164409	-3.74202	-1.0441		-0.653246	Ras-related GTP binding D
9124_at	0.2428	0.00167327	3.73388	-1.059		0.815909	PDZ and LIM domain 1
8204_at	0.2428	0.00169461	-3.72803	-1.0697		-0.510802	nuclear receptor interacting protein 1
51076_at	0.2428	0.00170813	-3.72435	-1.0765		-0.550977	cutC copper transporter
56913_at	0.2445	0.00174294	-3.71502	-1.0936		-0.403324	core 1 synthase, glycoprotein-N-acetylgalactosamine 3-beta-galactosyltransferase, 1
6223_at	0.2445	0.00177581	3.70638	-1.1094		0.607598	ribosomal protein S19
7507_at	0.2445	0.00178707	-3.70346	-1.1148		-0.42448	xeroderma pigmentosum, complementation group A
6169_at	0.2517	0.00186256	-3.68433	-1.1499		-0.469363	ribosomal protein L38
27010_at	0.2556	0.00191477	3.67155	-1.1733		0.575816	thiamin pyrophosphokinase 1
10397_at	0.2627	0.00200399	-3.65049	-1.212		-0.571251	N-myc downstream regulated 1
56005_at	0.2627	0.00201556	3.64783	-1.2169		0.574489	chromosome 19 open reading frame 10
157567_at	0.2627	0.00203956	-3.64235	-1.2269		-0.779079	ankyrin repeat domain 46
60487_at	0.2674	0.00214205	-3.61968	-1.2685		-0.539662	tRNA methyltransferase 11 homolog (S. cerevisiae)
3707_at	0.2674	0.00218409	3.61069	-1.285		0.597835	inositol-trisphosphate 3-kinase B
64783_at	0.2674	0.00220222	-3.60687	-1.292		-0.442788	RNA binding motif protein 15
1524_at	0.2674	0.00221918	3.60332	-1.2985		1.38668	chemokine (C-X3-C motif) receptor 1
22846_at	0.2674	0.00222439	3.60224	-1.3005		0.905617	vasohibin 1
713_at	0.2674	0.00227522	3.59179	-1.3197		2.28475	complement component 1, q subcomponent, B chain
79648_at	0.2674	0.00227947	-3.59092	-1.3213		-0.641069	microcephalin 1
79659_at	0.2674	0.00228782	-3.58923	-1.3244		-0.51268	dynein, cytoplasmic 2, heavy chain 1
55930_at	0.2674	0.0023067	-3.58543	-1.3314		-0.678935	myosin VC
2213_at	0.2674	0.00232096	3.58258	-1.3366		1.65608	Fc fragment of IgG, low affinity IIb, receptor (CD32)
57602_at	0.2703	0.00239393	-3.56826	-1.3629		-0.329173	ubiquitin specific peptidase 36
157869_at	0.2703	0.00239531	-3.56799	-1.3634		-0.809918	somatomedin B and thrombospondin, type 1 domain containing
55167_at	0.2727	0.00250339	-3.54757	-1.4008		-0.630664	male-specific lethal 2 homolog (Drosophila)
26471_at	0.2727	0.0025389	-3.54106	-1.4128		-0.944942	nuclear protein, transcriptional regulator, 1
929_at	0.2727	0.00254306	3.5403	-1.4142		1.38626	CD14 molecule
6647_at	0.2727	0.00255391	-3.53833	-1.4178		-0.322235	superoxide dismutase 1, soluble
2717_at	0.2727	0.00266641	3.51838	-1.4544		0.355176	galactosidase, alpha
79017_at	0.2727	0.0026841	-3.51532	-1.46		-0.50658	gamma-glutamylcyclotransferase
2920_at	0.2727	0.002685	-3.51516	-1.4603		-1.91477	chemokine (C-X-C motif) ligand 2
23350_at	0.2727	0.00272772	-3.50785	-1.4737		-0.36034	U2 snRNP-associated SURP domain containing
23259_at	0.2727	0.00273879	-3.50598	-1.4771		-0.537825	DDHD domain containing 2
2938_at	0.2727	0.00276854	-3.50098	-1.4863		-1.69978	glutathione S-transferase alpha 1
7305_at	0.2727	0.00277687	3.49959	-1.4889		1.384	TYRO protein tyrosine kinase binding protein
55227_at	0.2727	0.00285612	-3.48656	-1.5127		-0.614137	leucine rich repeat containing 1
54795_at	0.2727	0.00286647	3.48488	-1.5158		0.395999	transient receptor potential cation channel, subfamily M, member 4
4868_at	0.2727	0.00290758	-3.47829	-1.5279		-1.14694	nephrosis 1, congenital, Finnish type (nephrin)
3725_at	0.2727	0.00291076	-3.47778	-1.5288		-0.729312	jun proto-oncogene
60313_at	0.2727	0.00291554	-3.47702	-1.5302		-0.381605	GC-rich promoter binding protein 1-like 1
56995_at	0.2727	0.00292356	-3.47575	-1.5326		-0.690492	tubby like protein 4
4694_at	0.2727	0.00292724	-3.47517	-1.5336		-0.450032	NADH dehydrogenase (ubiquinone) 1 alpha subcomplex, 1, 7.5kDa
9064_at	0.2727	0.0029278	3.47508	-1.5338		0.739753	mitogen-activated protein kinase kinase kinase 6
56606_at	0.2727	0.00294594	3.47222	-1.539		0.502846	solute carrier family 2 (facilitated glucose transporter), member 9
8412_at	0.2727	0.00297424	-3.46779	-1.5472		-0.540278	breast cancer anti-estrogen resistance 3
874_at	0.2727	0.00299912	3.46393	-1.5542		0.526235	carbonyl reductase 3
1910_at	0.2727	0.00301365	3.46169	-1.5583		1.29964	endothelin receptor type B
394_at	0.2727	0.00301791	-3.46104	-1.5595		-0.716853	Rho GTPase activating protein 5
857_at	0.2727	0.00305478	3.45541	-1.5698		0.966542	caveolin 1, caveolae protein, 22kDa
5480_at	0.2727	0.00306392	3.45403	-1.5724		0.759494	peptidylprolyl isomerase C (cyclophilin C)
8273_at	0.2735	0.00328419	3.42186	-1.6313		0.574132	solute carrier family 10, member 3
7262_at	0.2735	0.00329858	3.41983	-1.6351		1.28935	pleckstrin homology-like domain, family A, member 2
9737_at	0.2735	0.00330649	-3.41872	-1.6371		-0.597401	G protein-coupled receptor associated sorting protein 1
6709_at	0.2735	0.00332789	-3.41573	-1.6426		-0.469731	spectrin, alpha, non-erythrocytic 1
9849_at	0.2735	0.00334302	-3.41363	-1.6464		-0.38254	zinc finger protein 518A
1643_at	0.2735	0.00338451	3.40791	-1.6569		0.477582	damage-specific DNA binding protein 2, 48kDa
29997_at	0.2735	0.00338707	3.40756	-1.6575		0.456377	glioma tumor suppressor candidate region gene 2
818_at	0.2735	0.00341157	-3.40422	-1.6637		-0.407739	calcium/calmodulin-dependent protein kinase II gamma
6903_at	0.2735	0.00344903	3.39915	-1.6729		0.445298	tubulin folding cofactor C
10250_at	0.2735	0.00346172	-3.39745	-1.6761		-0.438888	serine/arginine repetitive matrix 1
94239_at	0.2735	0.00348162	-3.39479	-1.6809		-0.612376	H2A histone family, member V
6001_at	0.2735	0.00349577	-3.39291	-1.6844		-0.599004	regulator of G-protein signaling 10
27332_at	0.2735	0.00350613	-3.39154	-1.6869		-0.400042	zinc finger protein 638
8819_at	0.2735	0.00353125	3.38823	-1.6929		0.344394	Sin3A-associated protein, 30kDa
8563_at	0.2735	0.00356768	3.38347	-1.7017		0.497669	THO complex 5
2517_at	0.2735	0.00357706	3.38225	-1.7039		0.676595	fucosidase, alpha-L- 1, tissue
84263_at	0.2735	0.00359014	-3.38056	-1.707		-0.566239	hydroxysteroid dehydrogenase like 2
57102_at	0.2735	0.00359867	-3.37945	-1.709		-0.412114	chromosome 12 open reading frame 4
29081_at	0.2735	0.0037144	-3.36477	-1.7359		-0.671439	methyltransferase like 5
7082_at	0.2735	0.00374482	-3.36098	-1.7428		-0.484564	tight junction protein 1
25928_at	0.2735	0.00377528	3.35722	-1.7497		1.23176	sclerostin domain containing 1
11259_at	0.2735	0.00380158	3.354	-1.7556		1.05113	filamin A interacting protein 1-like
1675_at	0.2735	0.00383815	3.34956	-1.7637		1.22218	complement factor D (adipsin)
4783_at	0.2735	0.00390247	-3.34184	-1.7778		-0.698962	nuclear factor, interleukin 3 regulated
64110_at	0.2735	0.00391612	-3.34022	-1.7808		-0.346219	melanoma antigen family F, 1
7754_at	0.2735	0.00392864	-3.33874	-1.7835		-0.618695	zinc finger protein 204, pseudogene
5549_at	0.2735	0.00394535	3.33677	-1.7871		0.490466	proline/arginine-rich end leucine-rich repeat protein
29108_at	0.2735	0.00396222	3.33478	-1.7907		1.04455	PYD and CARD domain containing
29995_at	0.2735	0.00404661	3.32499	-1.8086		0.665767	LIM and cysteine-rich domains 1
55296_at	0.2735	0.00407377	-3.32189	-1.8143		-0.332087	TBC1 domain family, member 19
64231_at	0.2735	0.00411064	3.3177	-1.822		1.28673	membrane-spanning 4-domains, subfamily A, member 6A
10253_at	0.2735	0.00413674	-3.31476	-1.8273		-0.705321	sprouty homolog 2 (Drosophila)
1439_at	0.2735	0.00414768	3.31353	-1.8296		1.09417	colony stimulating factor 2 receptor, beta, low-affinity (granulocyte-macrophage)
3653_at	0.2735	0.0041715	-3.31087	-1.8344		-0.478463	imprinted in Prader-Willi syndrome (non-protein coding)
8270_at	0.2735	0.0041935	3.30843	-1.8389		0.428844	L antigen family, member 3
6655_at	0.2735	0.00419791	-3.30794	-1.8398		-0.282687	son of sevenless homolog 2 (Drosophila)
2331_at	0.2735	0.0041983	3.3079	-1.8399		0.643284	fibromodulin
7403_at	0.2735	0.0041991	-3.30781	-1.84		-0.403351	lysine (K)-specific demethylase 6A
29103_at	0.2735	0.00422372	3.30509	-1.845		0.688584	DnaJ (Hsp40) homolog, subfamily C, member 15
4724_at	0.2735	0.00422541	-3.30491	-1.8453		-0.721529	NADH dehydrogenase (ubiquinone) Fe-S protein 4, 18kDa (NADH-coenzyme Q reductase)
405_at	0.2735	0.00424122	-3.30317	-1.8485		-0.317483	aryl hydrocarbon receptor nuclear translocator
51063_at	0.2735	0.00424219	3.30306	-1.8487		0.568196	calcium homeostasis modulator 2
23401_at	0.2735	0.00428063	3.29887	-1.8564		0.413358	frequently rearranged in advanced T-cell lymphomas 2
347733_at	0.2735	0.00433682	3.29281	-1.8674		1.04353	tubulin, beta 2B class IIb
85453_at	0.2735	0.0043761	-3.28862	-1.8751		-0.546475	TSPY-like 5
79630_at	0.2735	0.00438286	3.2879	-1.8764		0.721335	chromosome 1 open reading frame 54
5376_at	0.2735	0.00440138	3.28594	-1.88		0.955844	peripheral myelin protein 22
11098_at	0.2735	0.00440613	3.28544	-1.8809		1.19982	protease, serine, 23
5763_at	0.2735	0.00440644	-3.2854	-1.881		-0.634329	parathymosin
7277_at	0.2735	0.00443762	3.28212	-1.8869		0.708375	tubulin, alpha 4a
259217_at	0.2735	0.00446885	-3.27886	-1.8929		-0.621633	heat shock 70kDa protein 12A
9037_at	0.2735	0.00462978	-3.2624	-1.9229		-0.764551	sema domain, seven thrombospondin repeats (type 1 and type 1-like), transmembrane domain (TM) and short cytoplasmic domain, (semaphorin) 5A
79074_at	0.2735	0.00466017	-3.25936	-1.9285		-0.295817	chromosome 2 open reading frame 49
7163_at	0.2735	0.00471457	-3.25396	-1.9383		-0.619327	tumor protein D52
9282_at	0.2735	0.00472771	-3.25266	-1.9407		-0.315256	mediator complex subunit 14
8850_at	0.2735	0.0047301	-3.25242	-1.9411		-0.629516	K(lysine) acetyltransferase 2B
8228_at	0.2735	0.0047784	-3.2477	-1.9498		-0.466486	patatin-like phospholipase domain containing 4
4814_at	0.2735	0.00481901	3.24375	-1.9569		0.3968	ninjurin 1
55577_at	0.2735	0.00481948	3.24371	-1.957		0.405534	N-acetylglucosamine kinase
81563_at	0.2735	0.00486827	-3.23902	-1.9656		-0.860513	chromosome 1 open reading frame 21
10279_at	0.2735	0.00488373	-3.23754	-1.9683		-0.510486	protease, serine, 16 (thymus)
9141_at	0.2735	0.00491731	-3.23435	-1.9741		-0.570283	programmed cell death 5
6710_at	0.2735	0.00492095	-3.23401	-1.9747		-0.454558	spectrin, beta, erythrocytic
57228_at	0.2735	0.00494363	3.23186	-1.9786		0.641636	small cell adhesion glycoprotein
54551_at	0.2735	0.0049665	-3.22971	-1.9825		-0.42141	MAGE-like 2
2690_at	0.2735	0.00497953	-3.22849	-1.9847		-0.835762	growth hormone receptor
140465_at	0.2735	0.0049887	3.22764	-1.9863		0.598472	myosin, light chain 6B, alkali, smooth muscle and non-muscle
165_at	0.2735	0.00499762	3.22681	-1.9878		1.25071	AE binding protein 1
3579_at	0.2735	0.00502848	-3.22394	-1.993		-0.993114	chemokine (C-X-C motif) receptor 2
54971_at	0.2735	0.00505917	3.2211	-1.9982		0.398514	BTG3 associated nuclear protein
23506_at	0.2735	0.00512012	-3.21552	-2.0084		-0.38651	GLTSCR1-like
3109_at	0.2735	0.00513813	3.21388	-2.0114		0.794351	major histocompatibility complex, class II, DM beta
439_at	0.2735	0.00514366	3.21338	-2.0123		0.348632	arsA arsenite transporter, ATP-binding, homolog 1 (bacterial)
10437_at	0.2735	0.00515253	3.21258	-2.0137		0.708045	interferon, gamma-inducible protein 30
10769_at	0.2735	0.00515402	3.21245	-2.014		1.24864	polo-like kinase 2
51296_at	0.2735	0.00516355	3.21158	-2.0155		0.504373	solute carrier family 15 (oligopeptide transporter), member 3
51428_at	0.2735	0.0051823	3.20989	-2.0186		0.476789	DEAD (Asp-Glu-Ala-Asp) box polypeptide 41
10376_at	0.2735	0.00525293	3.20358	-2.0301		0.424249	tubulin, alpha 1b
5584_at	0.2735	0.00527238	-3.20186	-2.0332		-0.471467	protein kinase C, iota
51614_at	0.2735	0.00531823	3.19782	-2.0406		0.45707	ERGIC and golgi 3
4267_at	0.2735	0.00532275	3.19743	-2.0413		0.668018	CD99 molecule
538_at	0.2735	0.00532664	-3.19709	-2.0419		-0.350989	ATPase, Cu++ transporting, alpha polypeptide
55023_at	0.2735	0.00534984	-3.19506	-2.0456		-0.39495	pleckstrin homology domain interacting protein
2131_at	0.2735	0.00537205	3.19313	-2.0491		0.513856	exostosin glycosyltransferase 1
28231_at	0.2735	0.00537273	3.19307	-2.0492		0.892877	solute carrier organic anion transporter family, member 4A1
8790_at	0.2735	0.00537581	-3.1928	-2.0497		-0.555314	fucose-1-phosphate guanylyltransferase
837_at	0.2735	0.00539882	3.19081	-2.0534		0.538117	caspase 4, apoptosis-related cysteine peptidase
56944_at	0.2735	0.00541469	3.18944	-2.0558		1.12494	olfactomedin-like 3
10827_at	0.2735	0.00544676	-3.18668	-2.0609		-0.427301	family with sequence similarity 114, member A2
3248_at	0.2735	0.0054542	-3.18605	-2.062		-1.57356	hydroxyprostaglandin dehydrogenase 15-(NAD)
2306_at	0.2735	0.0054679	-3.18488	-2.0641		-0.50383	forkhead box D2
100272147_at	0.2735	0.00547698	-3.1841	-2.0655		-0.400483	C-x(9)-C motif containing 4
22845_at	0.2735	0.00549454	3.18261	-2.0683		0.44485	dolichol kinase
55752_at	0.2735	0.00553476	-3.17921	-2.0744		-0.371785	septin 11
2217_at	0.2735	0.00554815	3.17808	-2.0765		0.431965	Fc fragment of IgG, receptor, transporter, alpha
54972_at	0.2735	0.00558816	3.17472	-2.0826		0.454542	transmembrane protein 132A
101928649_at	0.2735	0.00560487	-3.17333	-2.0851		-0.535404	uncharacterized LOC101928649
2354_at	0.2735	0.00561024	-3.17288	-2.0859		-1.66791	FBJ murine osteosarcoma viral oncogene homolog B
23625_at	0.2735	0.00561262	3.17268	-2.0863		0.409755	family with sequence similarity 89, member B
54103_at	0.2735	0.00569538	-3.16585	-2.0987		-0.724032	gamma-secretase activating protein
5683_at	0.2735	0.00569673	-3.16574	-2.0989		-0.396648	proteasome (prosome, macropain) subunit, alpha type, 2
79139_at	0.2735	0.00571196	3.16449	-2.1012		0.446701	derlin 1
23643_at	0.2735	0.00571567	3.16419	-2.1017		1.45753	lymphocyte antigen 96
55270_at	0.2735	0.00575516	-3.16098	-2.1076		-0.49467	nudix (nucleoside diphosphate linked moiety X)-type motif 15
3137_at	0.2735	0.00577064	3.15972	-2.1099		0.625966	major histocompatibility complex, class I, J (pseudogene)
3240_at	0.2735	0.00578376	-3.15866	-2.1118		-0.287283	haptoglobin
55182_at	0.2735	0.00578779	-3.15834	-2.1124		-0.718374	ring finger protein 220
79675_at	0.2735	0.00579515	-3.15774	-2.1134		-0.444527	FAST kinase domains 1
10875_at	0.2735	0.00582053	3.1557	-2.1172		1.06886	fibrinogen-like 2
54809_at	0.2735	0.00584165	-3.15401	-2.1202		-0.340185	sterile alpha motif domain containing 9
64430_at	0.2735	0.00589944	-3.14941	-2.1286		-0.700879	pecanex-like 4 (Drosophila)
1843_at	0.2735	0.00590782	-3.14875	-2.1298		-0.47147	dual specificity phosphatase 1
25836_at	0.2735	0.00591716	-3.14801	-2.1311		-0.337907	Nipped-B homolog (Drosophila)
51421_at	0.2735	0.00594314	-3.14596	-2.1348		-0.468956	angiomotin like 2
3142_at	0.2735	0.0059454	3.14578	-2.1352		1.0594	H2.0-like homeobox
6275_at	0.2736	0.00597326	3.1436	-2.1391		0.931232	S100 calcium binding protein A4
9619_at	0.2756	0.00604118	3.13831	-2.1487		0.621604	ATP-binding cassette, sub-family G (WHITE), member 1
1293_at	0.2772	0.00613122	3.1314	-2.1613		1.93268	collagen, type VI, alpha 3
54942_at	0.2772	0.00616716	-3.12866	-2.1662		-0.426761	family with sequence similarity 206, member A
3689_at	0.2772	0.00617222	3.12828	-2.1669		1.15065	integrin, beta 2 (complement component 3 receptor 3 and 4 subunit)
26054_at	0.2772	0.00617923	-3.12775	-2.1679		-0.453954	SUMO1/sentrin specific peptidase 6
6447_at	0.2807	0.00629292	3.11922	-2.1833		1.42152	secretogranin V (7B2 protein)
9920_at	0.2807	0.00640114	-3.11125	-2.1978		-0.969921	kelch repeat and BTB (POZ) domain containing 11
324_at	0.2807	0.0064138	-3.11032	-2.1995		-0.311679	adenomatous polyposis coli
552889_at	0.2807	0.00641704	-3.11009	-2.1999		-0.277471	ataxin 7-like 3B
23639_at	0.2807	0.00649299	-3.10458	-2.2099		-0.33955	leucine rich repeat containing 6
23242_at	0.2807	0.00649824	-3.1042	-2.2106		-0.614151	cordon-bleu WH2 repeat protein
9738_at	0.2807	0.00650266	-3.10388	-2.2111		-0.44575	centriolar coiled coil protein 110kDa
3015_at	0.2807	0.0065095	3.10339	-2.212		0.482105	H2A histone family, member Z
23033_at	0.2807	0.00652027	-3.10262	-2.2134		-0.300313	dopey family member 1
11078_at	0.2807	0.00655441	3.10017	-2.2178		0.404392	TRIO and F-actin binding protein
84986_at	0.2807	0.00656064	-3.09972	-2.2187		-0.786496	Rho GTPase activating protein 19
4338_at	0.2807	0.0065643	-3.09946	-2.2191		-0.535303	molybdenum cofactor synthesis 2
57613_at	0.2807	0.00663616	-3.09437	-2.2284		-0.450645	KIAA1467
80760_at	0.2807	0.00664823	-3.09352	-2.2299		-0.689461	inter-alpha-trypsin inhibitor heavy chain family, member 5
55602_at	0.2807	0.00666423	-3.09239	-2.2319		-0.403799	CDKN2A interacting protein
2328_at	0.2807	0.00667212	3.09184	-2.2329		1.08198	flavin containing monooxygenase 3
79695_at	0.2807	0.00669237	3.09042	-2.2355		0.502826	UDP-N-acetyl-alpha-D-galactosamine:polypeptide N-acetylgalactosaminyltransferase 12 (GalNAc-T12)
8417_at	0.2835	0.00678576	-3.08392	-2.2472		-0.439797	syntaxin 7
1278_at	0.2837	0.00684561	3.07981	-2.2547		1.63772	collagen, type I, alpha 2
51363_at	0.2837	0.0068687	3.07823	-2.2575		0.691118	carbohydrate (N-acetylgalactosamine 4-sulfate 6-O) sulfotransferase 15
5050_at	0.2837	0.00688543	3.07709	-2.2596		0.506182	platelet-activating factor acetylhydrolase 1b, catalytic subunit 3 (29kDa)
7076_at	0.2837	0.00690037	3.07607	-2.2614		0.902647	TIMP metallopeptidase inhibitor 1
10247_at	0.2837	0.00696586	-3.07165	-2.2694		-1.08235	heat-responsive protein 12
132_at	0.2837	0.0069828	-3.07051	-2.2715		-0.331407	adenosine kinase
3309_at	0.2837	0.00701799	-3.06815	-2.2758		-0.842885	heat shock 70kDa protein 5 (glucose-regulated protein, 78kDa)
4242_at	0.2837	0.00701932	3.06806	-2.2759		0.611686	MFNG O-fucosylpeptide 3-beta-N-acetylglucosaminyltransferase
27286_at	0.2837	0.00702239	3.06786	-2.2763		0.543891	sushi-repeat containing protein, X-linked 2
8100_at	0.2847	0.00707459	-3.06439	-2.2826		-0.411316	intraflagellar transport 88 homolog (Chlamydomonas)
54829_at	0.2854	0.00711682	3.06159	-2.2876		1.24978	asporin
3108_at	0.2861	0.00715986	3.05877	-2.2927		0.997212	major histocompatibility complex, class II, DM alpha
10529_at	0.2882	0.00724081	-3.05349	-2.3022		-0.583195	nebulette
64854_at	0.2892	0.00729047	-3.05028	-2.308		-0.875745	ubiquitin specific peptidase 46
285830_at	0.2899	0.00733791	3.04724	-2.3135		0.508844	HLA-F antisense RNA 1
10687_at	0.2899	0.00736104	-3.04576	-2.3162		-0.469207	paraneoplastic Ma antigen 2
23380_at	0.2945	0.00750559	-3.03663	-2.3327		-0.801384	SLIT-ROBO Rho GTPase activating protein 2
943_at	0.2969	0.00759817	-3.03087	-2.3431		-0.51371	tumor necrosis factor receptor superfamily, member 8
57419_at	0.2969	0.00768182	-3.02573	-2.3523		-0.694383	solute carrier family 24 (sodium/potassium/calcium exchanger), member 3
2896_at	0.2969	0.00772651	3.023	-2.3572		0.477346	granulin
3714_at	0.2969	0.00774853	3.02167	-2.3596		0.772468	jagged 2
25825_at	0.2969	0.00775831	3.02108	-2.3607		0.595515	beta-site APP-cleaving enzyme 2
8491_at	0.2969	0.00778897	-3.01922	-2.3641		-0.786198	mitogen-activated protein kinase kinase kinase kinase 3
1311_at	0.2969	0.00779946	3.01859	-2.3652		1.72021	cartilage oligomeric matrix protein
4929_at	0.2969	0.00780644	-3.01817	-2.366		-0.6875	nuclear receptor subfamily 4, group A, member 2
8936_at	0.2969	0.00785487	-3.01526	-2.3712		-0.551631	WAS protein family, member 1
8871_at	0.2969	0.00787638	-3.01397	-2.3735		-0.363777	synaptojanin 2
81609_at	0.2969	0.00787907	-3.01382	-2.3738		-0.304775	sorting nexin family member 27
443_at	0.2969	0.00791274	-3.01181	-2.3774		-0.801903	aspartoacylase
56910_at	0.2969	0.00791852	-3.01147	-2.378		-0.345934	StAR-related lipid transfer (START) domain containing 7
9837_at	0.2969	0.00794754	3.00975	-2.3811		0.692096	GINS complex subunit 1 (Psf1 homolog)
79850_at	0.2986	0.00802034	3.00546	-2.3888		0.335947	family with sequence similarity 57, member A
8668_at	0.3032	0.00826052	2.99157	-2.4138		0.503776	eukaryotic translation initiation factor 3, subunit I
55636_at	0.3032	0.0082825	-2.99032	-2.4161		-0.447527	chromodomain helicase DNA binding protein 7
1511_at	0.3032	0.0082991	2.98938	-2.4178		0.352059	cathepsin G
27122_at	0.3032	0.00834977	2.98651	-2.4229		1.23589	dickkopf WNT signaling pathway inhibitor 3
54520_at	0.3032	0.00836266	-2.98579	-2.4242		-0.250329	coiled-coil domain containing 93
55851_at	0.3032	0.00836712	2.98554	-2.4247		0.423357	presenilin enhancer gamma secretase subunit
79148_at	0.3032	0.00837794	-2.98493	-2.4258		-0.60432	matrix metallopeptidase 28
4174_at	0.3032	0.00839237	2.98412	-2.4272		0.557559	minichromosome maintenance complex component 5
9650_at	0.3032	0.00847127	-2.97971	-2.4351		-0.454091	mitochondrial fission regulator 1
3157_at	0.3032	0.00847314	-2.97961	-2.4353		-0.273511	3-hydroxy-3-methylglutaryl-CoA synthase 1 (soluble)
7283_at	0.3032	0.00851245	2.97743	-2.4392		0.528829	tubulin, gamma 1
1998_at	0.3032	0.00851856	-2.97709	-2.4398		-0.443378	E74-like factor 2 (ets domain transcription factor)
5412_at	0.3032	0.00854854	-2.97543	-2.4428		-0.350794	ubiquitin-like 3
55006_at	0.3032	0.00855115	-2.97529	-2.4431		-0.441963	tRNA methyltransferase 61 homolog B (S. cerevisiae)
23435_at	0.3032	0.00857739	-2.97385	-2.4457		-0.464334	TAR DNA binding protein
79981_at	0.3032	0.00858597	-2.97337	-2.4465		-0.549088	FERM domain containing 1
9126_at	0.3094	0.00878929	2.96234	-2.4663		0.372918	structural maintenance of chromosomes 3
7490_at	0.3102	0.00884233	-2.95951	-2.4714		-0.562368	Wilms tumor 1
1877_at	0.311	0.00889259	2.95683	-2.4762		0.418723	E4F transcription factor 1
150_at	0.3117	0.00895016	2.95379	-2.4816		0.627309	adrenoceptor alpha 2A
49855_at	0.3117	0.00897011	-2.95274	-2.4835		-0.516398	S-phase cyclin A-associated protein in the ER
91137_at	0.312	0.0090061	-2.95085	-2.4869		-0.460923	solute carrier family 25, member 46
6430_at	0.3127	0.00905525	-2.94828	-2.4915		-0.363775	serine/arginine-rich splicing factor 5
8667_at	0.3139	0.00914026	-2.94387	-2.4994		-0.377738	eukaryotic translation initiation factor 3, subunit H
1031_at	0.3139	0.0091847	2.94158	-2.5035		0.4154	cyclin-dependent kinase inhibitor 2C (p18, inhibits CDK4)
25909_at	0.3139	0.00918547	-2.94154	-2.5036		-0.289184	AT hook containing transcription factor 1
7139_at	0.3139	0.00920479	-2.94055	-2.5054		-0.984532	troponin T type 2 (cardiac)
5411_at	0.3148	0.00929094	-2.93615	-2.5132		-0.325506	pinin, desmosome associated protein
1027_at	0.3148	0.00934279	-2.93353	-2.518		-0.587113	cyclin-dependent kinase inhibitor 1B (p27, Kip1)
27131_at	0.3148	0.0093608	-2.93262	-2.5196		-0.409038	sorting nexin 5
2350_at	0.3148	0.00937462	2.93192	-2.5208		0.843304	folate receptor 2 (fetal)
7296_at	0.3148	0.00938536	-2.93138	-2.5218		-0.549918	thioredoxin reductase 1
9446_at	0.3148	0.00946247	2.92751	-2.5287		0.430908	glutathione S-transferase omega 1
23324_at	0.3148	0.00951212	-2.92504	-2.5331		-0.529568	mannosidase, alpha, class 2B, member 2
1281_at	0.3148	0.00951245	2.92502	-2.5332		1.25655	collagen, type III, alpha 1
28232_at	0.3148	0.0095355	2.92388	-2.5352		0.637017	solute carrier organic anion transporter family, member 3A1
54480_at	0.3148	0.00957561	2.9219	-2.5388		0.372966	chondroitin polymerizing factor 2
4131_at	0.3148	0.0095935	-2.92101	-2.5403		-0.556304	microtubule-associated protein 1B
9_at	0.3148	0.009616	-2.91991	-2.5423		-0.463604	N-acetyltransferase 1 (arylamine N-acetyltransferase)
5887_at	0.3148	0.0096731	-2.91711	-2.5473		-0.382005	RAD23 homolog B (S. cerevisiae)
23208_at	0.3148	0.00967481	2.91703	-2.5475		0.628953	synaptotagmin XI
23648_at	0.3148	0.00969054	-2.91626	-2.5488		-0.543504	single stranded DNA binding protein 3
10564_at	0.3148	0.00972577	-2.91454	-2.5519		-0.353539	ADP-ribosylation factor guanine nucleotide-exchange factor 2 (brefeldin A-inhibited)
23366_at	0.3148	0.00975659	-2.91304	-2.5546		-0.34544	KIAA0895
3684_at	0.3148	0.00975736	2.91301	-2.5547		0.810786	integrin, alpha M (complement component 3 receptor 3 subunit)
8556_at	0.3148	0.0097776	-2.91203	-2.5564		-0.286335	cell division cycle 14A
5105_at	0.3154	0.00983242	-2.90938	-2.5611		-1.45626	phosphoenolpyruvate carboxykinase 1 (soluble)
30850_at	0.3154	0.00987613	2.90729	-2.5649		0.525845	cerebellar degeneration-related protein 2-like
3726_at	0.3154	0.00989371	-2.90644	-2.5664		-0.862667	jun B proto-oncogene
23086_at	0.3154	0.00994	-2.90424	-2.5703		-0.684585	exophilin 5
10400_at	0.3154	0.00996034	2.90327	-2.572		0.355096	phosphatidylethanolamine N-methyltransferase
79188_at	0.3154	0.0100361	2.89968	-2.5785		0.302032	transmembrane protein 43
51386_at	0.3154	0.0100491	2.89907	-2.5795		0.501656	eukaryotic translation initiation factor 3, subunit L
22878_at	0.3154	0.0100645	-2.89834	-2.5808		-0.46409	trafficking protein particle complex 8
3904_at	0.3154	0.0100757	-2.89782	-2.5818		-0.405454	leukocyte-associated immunoglobulin-like receptor 2
23545_at	0.3154	0.0101185	2.89581	-2.5854		0.449817	ATPase, H+ transporting, lysosomal V0 subunit a2
80055_at	0.3154	0.010125	-2.89551	-2.5859		-0.325832	post-GPI attachment to proteins 1
573_at	0.3154	0.0101401	-2.8948	-2.5872		-0.358864	BCL2-associated athanogene
5427_at	0.3168	0.0102158	2.89128	-2.5934		0.503859	polymerase (DNA directed), epsilon 2, accessory subunit
27000_at	0.3187	0.0103055	-2.88714	-2.6008		-0.357083	DnaJ (Hsp40) homolog, subfamily C, member 2
4128_at	0.3204	0.0104151	-2.88213	-2.6098		-0.602573	monoamine oxidase A
9829_at	0.3204	0.0104377	-2.8811	-2.6116		-0.327987	DnaJ (Hsp40) homolog, subfamily C, member 6
55601_at	0.3204	0.0104908	-2.8787	-2.6159		-0.671927	DEAD (Asp-Glu-Ala-Asp) box polypeptide 60
79709_at	0.3204	0.0104998	2.87829	-2.6166		0.343731	collagen beta(1-O)galactosyltransferase 1
9865_at	0.3204	0.0105085	2.8779	-2.6173		0.450542	TLR4 interactor with leucine-rich repeats
5950_at	0.3262	0.0107259	-2.86819	-2.6346		-1.06819	retinol binding protein 4, plasma
1284_at	0.3275	0.0108004	2.86491	-2.6404		0.936787	collagen, type IV, alpha 2
81618_at	0.3322	0.0109867	2.85679	-2.6549		0.684708	integral membrane protein 2C
51759_at	0.336	0.0111432	-2.85008	-2.6668		-0.397865	chromosome 9 open reading frame 78
51020_at	0.3393	0.0112921	-2.84377	-2.678		-0.395782	HD domain containing 2
51742_at	0.3393	0.0113155	-2.84279	-2.6797		-0.468785	AT rich interactive domain 4B (RBP1-like)
2940_at	0.3393	0.0113578	-2.84102	-2.6829		-0.638371	glutathione S-transferase alpha 3
8295_at	0.3393	0.011429	-2.83805	-2.6882		-0.335652	transformation/transcription domain-associated protein
5714_at	0.3393	0.0114449	2.83739	-2.6893		0.524924	proteasome (prosome, macropain) 26S subunit, non-ATPase, 8
7805_at	0.3393	0.0114498	2.83718	-2.6897		0.997402	lysosomal protein transmembrane 5
9412_at	0.3393	0.0114688	-2.83639	-2.6911		-0.42921	mediator complex subunit 21
2054_at	0.3393	0.0115177	-2.83437	-2.6947		-0.367222	syntaxin 2
2023_at	0.3393	0.0115486	2.8331	-2.6969		0.479852	enolase 1, (alpha)
10039_at	0.3393	0.0115611	2.83258	-2.6979		0.248801	poly (ADP-ribose) polymerase family, member 3
4803_at	0.3417	0.011675	-2.82792	-2.7061		-0.390062	nerve growth factor (beta polypeptide)
3059_at	0.3428	0.0117517	2.82481	-2.7116		0.860966	hematopoietic cell-specific Lyn substrate 1
54494_at	0.3428	0.0117728	-2.82396	-2.7132		-0.487856	chromosome 11 open reading frame 71
746_at	0.3442	0.0118522	2.82076	-2.7188		0.36695	transmembrane protein 258
6628_at	0.3465	0.0119654	2.81623	-2.7268		0.461599	small nuclear ribonucleoprotein polypeptides B and B1
23014_at	0.3491	0.0121013	-2.81086	-2.7364		-0.551753	F-box protein 21
26019_at	0.3491	0.0121636	-2.80842	-2.7407		-0.298974	UPF2 regulator of nonsense transcripts homolog (yeast)
3549_at	0.3491	0.0121716	-2.8081	-2.7412		-0.310617	indian hedgehog
11215_at	0.3491	0.0121806	-2.80775	-2.7419		-0.553528	A kinase (PRKA) anchor protein 11
8924_at	0.3493	0.0122203	-2.8062	-2.7446		-0.350156	HECT and RLD domain containing E3 ubiquitin protein ligase 2
22876_at	0.351	0.0123108	2.80268	-2.7508		0.314637	inositol polyphosphate-5-phosphatase F
219899_at	0.3512	0.0123533	-2.80104	-2.7537		-0.419336	tubulin folding cofactor E-like
23414_at	0.3517	0.0124209	-2.79844	-2.7583		-0.633127	zinc finger protein, FOG family member 2
50814_at	0.3517	0.0124633	2.79682	-2.7612		0.386867	NAD(P) dependent steroid dehydrogenase-like
3386_at	0.3517	0.0124892	-2.79583	-2.763		-0.55945	intercellular adhesion molecule 4 (Landsteiner-Wiener blood group)
301_at	0.3517	0.012496	2.79557	-2.7634		0.831563	annexin A1
55833_at	0.3518	0.0125339	-2.79413	-2.766		-0.321635	ubiquitin associated protein 2
11326_at	0.3519	0.012636	2.79026	-2.7728		1.23259	V-set and immunoglobulin domain containing 4
1950_at	0.3519	0.0126394	-2.79013	-2.773		-1.11862	epidermal growth factor
65981_at	0.3519	0.0126631	-2.78923	-2.7746		-0.324729	caprin family member 2
64398_at	0.3519	0.0127219	-2.78702	-2.7785		-0.814941	membrane protein, palmitoylated 5 (MAGUK p55 subfamily member 5)
4210_at	0.3519	0.0127611	-2.78556	-2.7811		-0.243792	Mediterranean fever
1906_at	0.3519	0.0128618	2.78181	-2.7877		0.363084	endothelin 1
6279_at	0.3519	0.0128744	-2.78134	-2.7885		-1.17174	S100 calcium binding protein A8
339448_at	0.3519	0.0128792	2.78116	-2.7889		0.483368	chromosome 1 open reading frame 174
56649_at	0.3519	0.0128943	2.7806	-2.7899		0.940973	transmembrane protease, serine 4
50717_at	0.3519	0.012912	-2.77995	-2.791		-0.319875	DDB1 and CUL4 associated factor 8
10418_at	0.3519	0.012916	2.7798	-2.7913		0.560732	spondin 1, extracellular matrix protein
7091_at	0.3519	0.0129212	-2.77961	-2.7916		-0.248024	transducin-like enhancer of split 4 (E(sp1) homolog, Drosophila)
56943_at	0.3542	0.0130892	-2.77344	-2.8025		-0.474259	enhancer of yellow 2 homolog (Drosophila)
8692_at	0.3542	0.0131788	2.77018	-2.8082		0.934093	hyaluronoglucosaminidase 2
7733_at	0.3542	0.0132464	-2.76774	-2.8125		-0.350961	zinc finger protein 180
1374_at	0.3542	0.0132603	-2.76724	-2.8134		-0.269693	carnitine palmitoyltransferase 1A (liver)
56934_at	0.3542	0.0132928	-2.76607	-2.8155		-1.17927	carbonic anhydrase X
6405_at	0.3542	0.0133162	2.76523	-2.817		0.316282	sema domain, immunoglobulin domain (Ig), short basic domain, secreted, (semaphorin) 3F
56994_at	0.3542	0.013367	-2.76341	-2.8202		-0.449206	choline phosphotransferase 1
55793_at	0.3542	0.0134128	2.76177	-2.823		0.290567	family with sequence similarity 63, member A
8335_at	0.3542	0.0134172	2.76162	-2.8233		0.234389	histone cluster 1, H2ab
23271_at	0.3542	0.01345	-2.76045	-2.8254		-0.462264	calmodulin regulated spectrin-associated protein family, member 2
23015_at	0.3542	0.0134579	-2.76017	-2.8259		-1.00365	golgin A8 family, member A
55558_at	0.3542	0.0134821	-2.75931	-2.8274		-0.351455	plexin A3
23452_at	0.3542	0.013493	2.75892	-2.8281		0.274795	angiopoietin-like 2
24138_at	0.3542	0.0135566	-2.75668	-2.832		-0.455202	interferon-induced protein with tetratricopeptide repeats 5
23341_at	0.3542	0.0135707	-2.75618	-2.8329		-0.321254	DnaJ (Hsp40) homolog, subfamily C, member 16
5321_at	0.3542	0.0135943	2.75535	-2.8344		0.623398	phospholipase A2, group IVA (cytosolic, calcium-dependent)
10519_at	0.3542	0.0136216	2.75439	-2.836		0.357089	calcium and integrin binding 1 (calmyrin)
79796_at	0.3542	0.0136364	2.75387	-2.837		0.50078	ALG9, alpha-1,2-mannosyltransferase
1318_at	0.3542	0.0136376	-2.75383	-2.837		-0.589689	solute carrier family 31 (copper transporter), member 2
23270_at	0.3542	0.0136767	-2.75246	-2.8394		-0.550259	TSPY-like 4
441024_at	0.3542	0.0136869	-2.7521	-2.8401		-0.364205	methylenetetrahydrofolate dehydrogenase (NADP+ dependent) 2-like
3280_at	0.3549	0.013785	-2.74869	-2.8461		-0.469363	hes family bHLH transcription factor 1
4784_at	0.3549	0.013812	2.74775	-2.8477		0.289771	nuclear factor I/X (CCAAT-binding transcription factor)
283298_at	0.3549	0.0138141	2.74768	-2.8479		0.527473	olfactomedin-like 1
10950_at	0.3549	0.0139941	-2.74148	-2.8588		-0.508883	BTG family, member 3
6227_at	0.3549	0.0139985	2.74133	-2.859		0.714274	ribosomal protein S21
9662_at	0.3549	0.014054	-2.73944	-2.8623		-0.309309	centrosomal protein 135kDa
54541_at	0.3549	0.0140982	2.73793	-2.865		0.897714	DNA-damage-inducible transcript 4
53827_at	0.3549	0.0141454	2.73633	-2.8678		0.598075	FXYD domain containing ion transport regulator 5
11168_at	0.3549	0.0141586	-2.73589	-2.8686		-0.409871	PC4 and SFRS1 interacting protein 1
58478_at	0.3549	0.0141653	-2.73566	-2.869		-0.396335	enolase-phosphatase 1
26275_at	0.3549	0.0141968	-2.7346	-2.8708		-0.530037	3-hydroxyisobutyryl-CoA hydrolase
2987_at	0.3549	0.014213	2.73405	-2.8718		0.389967	guanylate kinase 1
10140_at	0.3549	0.0142281	-2.73354	-2.8727		-0.436604	transducer of ERBB2, 1
2804_at	0.3549	0.0142558	-2.73261	-2.8743		-0.32231	golgin B1
7027_at	0.3549	0.0142699	-2.73213	-2.8752		-0.323089	transcription factor Dp-1
65125_at	0.3549	0.0142893	-2.73149	-2.8763		-0.317146	WNK lysine deficient protein kinase 1
4069_at	0.3549	0.0142903	2.73145	-2.8764		1.26949	lysozyme
10776_at	0.3549	0.0142983	-2.73118	-2.8768		-0.356472	cAMP-regulated phosphoprotein, 19kDa
712_at	0.3605	0.0145704	2.72215	-2.8927		1.45007	complement component 1, q subcomponent, A chain
4552_at	0.3605	0.0145893	-2.72153	-2.8938		-0.328662	5-methyltetrahydrofolate-homocysteine methyltransferase reductase
9429_at	0.3605	0.0146707	2.71886	-2.8985		0.477569	ATP-binding cassette, sub-family G (WHITE), member 2
79095_at	0.3605	0.0146758	2.71869	-2.8988		0.45421	chromosome 9 open reading frame 16
79753_at	0.3605	0.0147054	2.71772	-2.9004		0.423232	Smad nuclear interacting protein 1
4313_at	0.3605	0.0147195	2.71726	-2.9012		0.703486	matrix metallopeptidase 2 (gelatinase A, 72kDa gelatinase, 72kDa type IV collagenase)
27295_at	0.3607	0.0147629	2.71585	-2.9037		0.563718	PDZ and LIM domain 3
92856_at	0.3607	0.0147945	2.71483	-2.9055		0.433433	IMP4, U3 small nucleolar ribonucleoprotein, homolog (yeast)
9891_at	0.3615	0.01496	2.70949	-2.9149		0.481779	NUAK family, SNF1-like kinase, 1
3838_at	0.3615	0.0149855	2.70867	-2.9163		0.805706	karyopherin alpha 2 (RAG cohort 1, importin alpha 1)
683_at	0.3615	0.0150426	-2.70685	-2.9195		-0.609816	bone marrow stromal cell antigen 1
7837_at	0.3615	0.0150534	2.7065	-2.9201		0.816357	peroxidasin homolog (Drosophila)
81929_at	0.3615	0.0150816	-2.7056	-2.9217		-0.408672	SEH1-like (S. cerevisiae)
55914_at	0.3615	0.0150933	-2.70523	-2.9223		-0.56309	erbb2 interacting protein
26521_at	0.3615	0.0151118	2.70464	-2.9234		0.437833	translocase of inner mitochondrial membrane 8 homolog B (yeast)
56890_at	0.3615	0.0151233	-2.70428	-2.924		-0.396386	Mdm1 nuclear protein homolog (mouse)
93349_at	0.3615	0.0151263	2.70418	-2.9242		0.49761	SP140 nuclear body protein-like
10897_at	0.3625	0.0152154	2.70136	-2.9291		0.399933	Yip1 interacting factor homolog A (S. cerevisiae)
54873_at	0.3625	0.015254	2.70014	-2.9312		0.62341	palmdelphin
80233_at	0.3625	0.0152673	2.69972	-2.932		0.425591	chromosome 17 open reading frame 70
596_at	0.3626	0.0153027	-2.69861	-2.9339		-0.290601	B-cell CLL/lymphoma 2
91754_at	0.3626	0.0153583	-2.69687	-2.9369		-0.248694	NIMA-related kinase 9
963_at	0.3626	0.0153673	2.69659	-2.9374		0.924801	CD53 molecule
57128_at	0.3626	0.0154343	2.6945	-2.9411		0.358751	LYR motif containing 4
5830_at	0.3626	0.0154489	-2.69405	-2.9419		-0.311991	peroxisomal biogenesis factor 5
27345_at	0.3626	0.0155163	2.69195	-2.9455		0.468252	potassium large conductance calcium-activated channel, subfamily M, beta member 4
3958_at	0.3626	0.015561	2.69057	-2.948		0.708942	lectin, galactoside-binding, soluble, 3
55316_at	0.3626	0.0155621	-2.69053	-2.948		-0.307448	radical S-adenosyl methionine domain containing 1
5291_at	0.3626	0.0156569	-2.68762	-2.9531		-0.281537	phosphatidylinositol-4,5-bisphosphate 3-kinase, catalytic subunit beta
1663_at	0.3626	0.0156664	2.68732	-2.9536		0.623461	DEAD/H (Asp-Glu-Ala-Asp/His) box helicase 11
81493_at	0.3626	0.0157289	2.68541	-2.957		0.482792	syncoilin, intermediate filament protein
2597_at	0.3626	0.0157459	2.68489	-2.9579		0.308237	glyceraldehyde-3-phosphate dehydrogenase
55713_at	0.3626	0.0157668	-2.68425	-2.959		-0.239659	zinc finger protein 334
26002_at	0.3626	0.0157835	2.68374	-2.9599		1.21907	monooxygenase, DBH-like 1
2215_at	0.3626	0.0157972	-2.68332	-2.9606		-1.02487	Fc fragment of IgG, low affinity IIIb, receptor (CD16b)
1436_at	0.3626	0.0159099	2.6799	-2.9666		0.747258	colony stimulating factor 1 receptor
3164_at	0.3626	0.0159414	-2.67895	-2.9682		-0.73661	nuclear receptor subfamily 4, group A, member 1
58529_at	0.3626	0.0159675	-2.67816	-2.9696		-0.588515	myozenin 1
4059_at	0.3626	0.0160047	-2.67705	-2.9716		-0.344894	basal cell adhesion molecule (Lutheran blood group)
1147_at	0.3626	0.0160141	-2.67676	-2.9721		-0.405693	conserved helix-loop-helix ubiquitous kinase
10205_at	0.3626	0.0160335	2.67618	-2.9731		0.37454	myelin protein zero-like 2
6217_at	0.3626	0.0160729	2.675	-2.9751		0.386705	ribosomal protein S16
8490_at	0.3626	0.016099	2.67422	-2.9765		0.778706	regulator of G-protein signaling 5
4350_at	0.3626	0.0161155	2.67373	-2.9774		0.285243	N-methylpurine-DNA glycosylase
29959_at	0.3626	0.0161372	2.67308	-2.9785		0.316415	nuclear receptor binding protein 1
6009_at	0.3626	0.0162024	-2.67114	-2.9819		-0.311574	Ras homolog enriched in brain
23224_at	0.3626	0.0162305	-2.6703	-2.9833		-0.532918	spectrin repeat containing, nuclear envelope 2
51160_at	0.3626	0.0162362	2.67013	-2.9836		0.377191	vacuolar protein sorting 28 homolog (S. cerevisiae)
22835_at	0.3626	0.0162517	-2.66967	-2.9844		-0.332128	ZFP30 zinc finger protein
26578_at	0.3626	0.0162626	-2.66935	-2.985		-0.493016	osteoclast stimulating factor 1
57088_at	0.3642	0.0163874	-2.66567	-2.9914		-0.514151	phospholipid scramblase 4
6500_at	0.3642	0.0164012	-2.66526	-2.9921		-0.309586	S-phase kinase-associated protein 1
3820_at	0.3652	0.0165251	2.66163	-2.9984		0.409576	killer cell lectin-like receptor subfamily B, member 1
2207_at	0.3652	0.0165327	2.66141	-2.9988		0.92074	Fc fragment of IgE, high affinity I, receptor for; gamma polypeptide
57124_at	0.3652	0.016565	2.66047	-3.0004		0.560227	CD248 molecule, endosialin
10199_at	0.3652	0.0165996	-2.65947	-3.0022		-0.42815	M-phase phosphoprotein 10 (U3 small nucleolar ribonucleoprotein)
2066_at	0.3652	0.0166141	-2.65905	-3.0029		-0.38386	v-erb-b2 avian erythroblastic leukemia viral oncogene homolog 4
5947_at	0.3653	0.0166494	2.65802	-3.0047		0.591015	retinol binding protein 1, cellular
6415_at	0.3657	0.0167023	2.65649	-3.0074		0.431609	selenoprotein W, 1
10782_at	0.3663	0.0167661	-2.65465	-3.0106		-0.435067	zinc finger protein 274
4040_at	0.3664	0.0168022	-2.65362	-3.0124		-0.261429	low density lipoprotein receptor-related protein 6
5334_at	0.3665	0.0168383	-2.65258	-3.0142		-0.54777	phospholipase C-like 1
79677_at	0.3672	0.016922	-2.65019	-3.0183		-0.36555	structural maintenance of chromosomes 6
30836_at	0.3672	0.0169888	-2.64829	-3.0216		-0.561163	deoxynucleotidyltransferase, terminal, interacting protein 2
1955_at	0.3672	0.0170428	-2.64676	-3.0243		-0.393966	multiple EGF-like-domains 9
10810_at	0.3672	0.0170567	-2.64636	-3.025		-0.54694	WAS protein family, member 3
8497_at	0.3672	0.0170847	-2.64557	-3.0264		-0.850526	protein tyrosine phosphatase, receptor type, f polypeptide (PTPRF), interacting protein (liprin), alpha 4
11052_at	0.3672	0.0170903	-2.64541	-3.0266		-0.297829	cleavage and polyadenylation specific factor 6, 68kDa
1893_at	0.3672	0.0171085	2.6449	-3.0275		1.40483	extracellular matrix protein 1
3371_at	0.3677	0.0171762	2.64299	-3.0308		1.06658	tenascin C
23180_at	0.3677	0.017198	2.64238	-3.0319		0.548637	raftlin, lipid raft linker 1
2258_at	0.3701	0.0173777	-2.63736	-3.0406		-0.527981	fibroblast growth factor 13
3428_at	0.3701	0.0173809	2.63727	-3.0408		0.686666	interferon, gamma-inducible protein 16
10443_at	0.3701	0.0174132	-2.63638	-3.0423		-0.291962	NEDD4 binding protein 2-like 2
10402_at	0.3783	0.0178497	-2.62441	-3.0631		-0.73523	ST3 beta-galactoside alpha-2,3-sialyltransferase 6
706_at	0.3783	0.0178715	2.62382	-3.0641		0.611101	translocator protein (18kDa)
11102_at	0.3783	0.0179049	2.62291	-3.0657		0.281119	ribonuclease P/MRP 14kDa subunit
51193_at	0.3783	0.0179352	-2.6221	-3.0671		-0.23299	zinc finger protein 639
23283_at	0.379	0.0180052	2.62021	-3.0703		0.38511	cleavage stimulation factor, 3' pre-RNA, subunit 2, 64kDa, tau variant
4162_at	0.381	0.0181349	2.61674	-3.0764		0.380378	melanoma cell adhesion molecule
23365_at	0.3822	0.0182268	-2.61429	-3.0806		-0.473549	Rho guanine nucleotide exchange factor (GEF) 12
64285_at	0.3822	0.0182611	2.61339	-3.0822		0.446395	rhomboid 5 homolog 1 (Drosophila)
23166_at	0.3829	0.0183269	2.61164	-3.0852		0.60156	stabilin 1
5918_at	0.3832	0.0184048	2.60959	-3.0887		0.664729	retinoic acid receptor responder (tazarotene induced) 1
3746_at	0.3832	0.0184149	-2.60932	-3.0892		-0.286199	potassium voltage-gated channel, Shaw-related subfamily, member 1
65123_at	0.3832	0.0184461	-2.6085	-3.0906		-0.515189	integrator complex subunit 3
4060_at	0.3845	0.0185461	2.60588	-3.0951		2.28726	lumican
57862_at	0.3865	0.0186789	-2.60243	-3.1011		-0.295629	zinc finger protein 410
80219_at	0.3868	0.0187287	-2.60114	-3.1033		-0.339184	coenzyme Q10 homolog B (S. cerevisiae)
57125_at	0.3873	0.0187963	2.59939	-3.1064		0.290635	plexin domain containing 1
1471_at	0.3873	0.0188228	2.5987	-3.1075		0.388942	cystatin C
54619_at	0.3886	0.0189252	-2.59607	-3.1121		-0.27146	cyclin J
23036_at	0.3886	0.0190155	-2.59377	-3.1161		-0.319277	zinc finger protein 292
10491_at	0.3886	0.0190952	2.59174	-3.1196		0.307878	cartilage associated protein
10797_at	0.3886	0.019113	-2.59129	-3.1203		-0.475208	methylenetetrahydrofolate dehydrogenase (NADP+ dependent) 2, methenyltetrahydrofolate cyclohydrolase
682_at	0.3886	0.0191374	2.59067	-3.1214		0.553312	basigin
29127_at	0.3886	0.0191469	2.59043	-3.1218		0.562547	Rac GTPase activating protein 1
64750_at	0.3886	0.0191568	2.59018	-3.1222		0.460742	SMAD specific E3 ubiquitin protein ligase 2
80013_at	0.3886	0.0191692	-2.58986	-3.1228		-0.351796	family with sequence similarity 188, member A
6604_at	0.389	0.0192555	2.58768	-3.1265		0.480554	SWI/SNF related, matrix associated, actin dependent regulator of chromatin, subfamily d, member 3
116984_at	0.389	0.0192612	-2.58754	-3.1268		-0.464188	ArfGAP with RhoGAP domain, ankyrin repeat and PH domain 2
55347_at	0.3914	0.0194133	-2.58372	-3.1334		-0.379744	abhydrolase domain containing 10
4674_at	0.3929	0.0195261	-2.58091	-3.1382		-0.545831	nucleosome assembly protein 1-like 2
9364_at	0.3933	0.0196688	-2.57737	-3.1443		-0.282779	RAB28, member RAS oncogene family
7405_at	0.3933	0.0196804	-2.57708	-3.1448		-0.322263	UV radiation resistance associated
9790_at	0.3933	0.0196893	-2.57686	-3.1452		-0.383446	BMS1 ribosome biogenesis factor
23351_at	0.3933	0.0197226	2.57604	-3.1466		0.239893	KH and NYN domain containing
1487_at	0.3933	0.0197264	-2.57595	-3.1468		-0.36362	C-terminal binding protein 1
55651_at	0.3938	0.0197849	2.57451	-3.1492		0.381569	NHP2 ribonucleoprotein
23774_at	0.395	0.0198959	-2.57179	-3.1539		-0.388438	bromodomain containing 1
23670_at	0.395	0.0199191	-2.57122	-3.1549		-0.400043	transmembrane protein 2
79415_at	0.3957	0.0199881	2.56954	-3.1578		0.398234	chromosome 17 open reading frame 62
11047_at	0.3961	0.0200605	2.56778	-3.1608		0.325175	adhesion regulating molecule 1
79902_at	0.3961	0.0201435	2.56578	-3.1643		0.387835	nucleoporin 85kDa
9863_at	0.3961	0.0201783	-2.56494	-3.1657		-0.576255	membrane associated guanylate kinase, WW and PDZ domain containing 2
79625_at	0.3961	0.0202174	-2.56399	-3.1673		-0.653892	neuron-derived neurotrophic factor
6208_at	0.3961	0.0202371	2.56352	-3.1681		0.412723	ribosomal protein S14
858_at	0.3961	0.020274	2.56264	-3.1696		0.702986	caveolin 2
80301_at	0.3961	0.0203359	2.56115	-3.1722		0.583757	pleckstrin homology domain containing, family O member 2
2152_at	0.3961	0.0203391	-2.56108	-3.1723		-0.699907	coagulation factor III (thromboplastin, tissue factor)
339524_at	0.3961	0.0203628	2.56051	-3.1733		0.373912	long intergenic non-protein coding RNA 1140
79846_at	0.3961	0.0203811	-2.56007	-3.174		-0.391075	chromosome 7 open reading frame 63
23066_at	0.3961	0.0204068	-2.55946	-3.1751		-0.616054	cullin-associated and neddylation-dissociated 2 (putative)
9094_at	0.3968	0.0204805	-2.5577	-3.1781		-0.407496	unc-119 homolog (C. elegans)
9961_at	0.3968	0.0205865	2.55519	-3.1824		0.331784	major vault protein
64429_at	0.3968	0.0206179	-2.55445	-3.1837		-0.53321	zinc finger, DHHC-type containing 6
79864_at	0.3968	0.0206253	-2.55427	-3.184		-0.374931	chromosome 11 open reading frame 63
27075_at	0.3968	0.020627	2.55423	-3.1841		1.06228	tetraspanin 13
65997_at	0.397	0.0206705	-2.55321	-3.1858		-0.682983	RAS-like, family 11, member B
7110_at	0.3986	0.0208213	-2.54967	-3.1919		-0.452774	TATA element modulatory factor 1
653784_at	0.3986	0.0208865	2.54814	-3.1945		0.513743	mitotic spindle organizing protein 2A
79912_at	0.3986	0.0209348	-2.54702	-3.1964		-0.457342	pyridine nucleotide-disulphide oxidoreductase domain 1
23253_at	0.3986	0.0209848	-2.54585	-3.1984		-0.436726	ankyrin repeat domain 12
23649_at	0.3986	0.0209902	-2.54573	-3.1986		-0.75529	polymerase (DNA directed), alpha 2, accessory subunit
6814_at	0.3986	0.0210059	-2.54536	-3.1993		-0.457503	syntaxin binding protein 3
4147_at	0.3986	0.0210149	2.54516	-3.1996		0.923759	matrilin 2
285282_at	0.3986	0.0210468	-2.54442	-3.2009		-0.41072	RAB, member of RAS oncogene family-like 3
79731_at	0.3995	0.0211729	-2.5415	-3.2059		-0.452085	asparaginyl-tRNA synthetase 2, mitochondrial (putative)
14_at	0.3995	0.0212511	2.53971	-3.209		0.31747	angio-associated, migratory cell protein
730_at	0.3995	0.0212533	2.53966	-3.209		1.19237	complement component 7
4495_at	0.3995	0.0212709	-2.53925	-3.2097		-1.08442	metallothionein 1G
953_at	0.3995	0.0212767	2.53912	-3.21		0.314358	ectonucleoside triphosphate diphosphohydrolase 1
54964_at	0.3995	0.0213107	-2.53834	-3.2113		-0.227835	chromosome 1 open reading frame 56
5704_at	0.4019	0.0214757	2.53458	-3.2177		0.278594	proteasome (prosome, macropain) 26S subunit, ATPase, 4
9627_at	0.4037	0.0216379	2.5309	-3.224		0.337442	synuclein, alpha interacting protein
51430_at	0.4037	0.0216448	-2.53075	-3.2243		-0.470537	SUN domain containing ossification factor
23786_at	0.4042	0.0217101	-2.52928	-3.2268		-0.30659	BCL2-like 13 (apoptosis facilitator)
8883_at	0.4055	0.0218505	-2.52613	-3.2322		-0.689778	NEDD8 activating enzyme E1 subunit 1
2301_at	0.4055	0.0218547	-2.52604	-3.2323		-0.510885	forkhead box E3
320_at	0.4089	0.0220975	-2.52064	-3.2416		-0.367937	amyloid beta (A4) precursor protein-binding, family A, member 1
27335_at	0.4089	0.0221608	2.51924	-3.2439		0.313636	eukaryotic translation initiation factor 3, subunit K
10399_at	0.4089	0.0221611	2.51923	-3.244		0.511147	guanine nucleotide binding protein (G protein), beta polypeptide 2-like 1
51280_at	0.4089	0.0221871	2.51866	-3.2449		0.549696	golgi membrane protein 1
22941_at	0.4104	0.0223542	-2.51499	-3.2512		-0.43428	SH3 and multiple ankyrin repeat domains 2
2026_at	0.4104	0.0224231	2.51349	-3.2538		0.517645	enolase 2 (gamma, neuronal)
6158_at	0.4104	0.022491	2.51201	-3.2563		0.361629	ribosomal protein L28
60312_at	0.4104	0.0224995	-2.51183	-3.2566		-0.334764	actin filament associated protein 1
8761_at	0.4104	0.0225262	2.51124	-3.2576		0.518055	poly(A) binding protein, cytoplasmic 4 (inducible form)
5708_at	0.4104	0.0225642	2.51042	-3.259		0.305563	proteasome (prosome, macropain) 26S subunit, non-ATPase, 2
83989_at	0.4104	0.0226145	-2.50933	-3.2608		-0.461311	family with sequence similarity 172, member A
131566_at	0.4104	0.0226748	-2.50803	-3.2631		-0.461495	discoidin, CUB and LCCL domain containing 2
6495_at	0.4104	0.0226881	-2.50774	-3.2636		-0.300911	SIX homeobox 1
6940_at	0.4104	0.022696	-2.50757	-3.2638		-0.289575	zinc finger protein 354A
57515_at	0.4104	0.0226981	-2.50752	-3.2639		-0.55902	serine incorporator 1
2_at	0.4104	0.0227176	2.50711	-3.2646		0.867834	alpha-2-macroglobulin
5358_at	0.4107	0.0227957	-2.50543	-3.2675		-0.514912	plastin 3
79635_at	0.4107	0.022847	-2.50432	-3.2694		-0.268309	coiled-coil domain containing 121
3750_at	0.4107	0.0229266	2.50262	-3.2723		0.31646	potassium voltage-gated channel, Shal-related subfamily, member 1
2043_at	0.4107	0.0229303	2.50254	-3.2724		0.368055	EPH receptor A4
54677_at	0.4107	0.0229471	-2.50218	-3.273		-0.255545	carnitine O-octanoyltransferase
2959_at	0.4107	0.02297	-2.5017	-3.2738		-0.356047	general transcription factor IIB
9712_at	0.4107	0.0229968	-2.50113	-3.2748		-0.255696	USP6 N-terminal like
55816_at	0.4111	0.0231449	2.49798	-3.2802		0.699388	docking protein 5
65250_at	0.4111	0.0231487	-2.4979	-3.2803		-0.328887	chromosome 5 open reading frame 42
5780_at	0.4111	0.0231578	-2.49771	-3.2806		-0.380276	protein tyrosine phosphatase, non-receptor type 9
5393_at	0.4111	0.0231761	-2.49732	-3.2813		-0.284685	exosome component 9
2091_at	0.4111	0.0233058	2.49459	-3.2859		0.454023	fibrillarin
64860_at	0.4111	0.023316	-2.49437	-3.2863		-0.295726	armadillo repeat containing, X-linked 5
9144_at	0.4111	0.0233252	2.49418	-3.2866		0.481144	synaptogyrin 2
10544_at	0.4111	0.023351	2.49364	-3.2876		0.453232	protein C receptor, endothelial
23461_at	0.4111	0.0234025	-2.49256	-3.2894		-0.27493	ATP-binding cassette, sub-family A (ABC1), member 5
50848_at	0.4111	0.0235268	2.48996	-3.2938		0.271468	F11 receptor
4258_at	0.4111	0.0235437	2.48961	-3.2944		0.30054	microsomal glutathione S-transferase 2
9121_at	0.4111	0.0235504	2.48947	-3.2946		0.394037	solute carrier family 16 (monocarboxylate transporter), member 5
23301_at	0.4111	0.0235902	-2.48864	-3.296		-0.304138	EH domain binding protein 1
7763_at	0.4111	0.0236159	-2.48811	-3.297		-0.366974	zinc finger, AN1-type domain 5
2040_at	0.4111	0.023629	2.48784	-3.2974		0.470151	stomatin
26499_at	0.4111	0.0236683	-2.48702	-3.2988		-0.398366	pleckstrin 2
23095_at	0.4111	0.0237132	-2.48609	-3.3004		-0.346454	kinesin family member 1B
3384_at	0.4111	0.0237155	2.48604	-3.3005		1.06896	intercellular adhesion molecule 2
5764_at	0.4111	0.0237332	2.48568	-3.3011		0.838915	pleiotrophin
7424_at	0.4114	0.0237891	2.48452	-3.303		0.825682	vascular endothelial growth factor C
1282_at	0.4116	0.0238385	2.4835	-3.3048		0.778372	collagen, type IV, alpha 1
9470_at	0.4124	0.0239581	2.48105	-3.3089		0.31614	eukaryotic translation initiation factor 4E family member 2
9158_at	0.4124	0.0239596	2.48102	-3.309		0.29758	fibroblast growth factor (acidic) intracellular binding protein
55273_at	0.4133	0.0240472	2.47923	-3.312		0.559135	transmembrane protein 100
23022_at	0.4133	0.0241392	-2.47735	-3.3152		-0.509369	palladin, cytoskeletal associated protein
3337_at	0.4133	0.0241776	2.47657	-3.3165		0.40661	DnaJ (Hsp40) homolog, subfamily B, member 1
10101_at	0.4133	0.0241962	2.47619	-3.3172		0.347752	nucleotide binding protein 2
10490_at	0.4133	0.0242902	-2.47429	-3.3204		-0.303883	vesicle transport through interaction with t-SNAREs 1B
25977_at	0.4133	0.0242931	-2.47423	-3.3205		-0.348399	NECAP endocytosis associated 1
1859_at	0.4133	0.0242966	-2.47416	-3.3206		-0.195874	dual-specificity tyrosine-(Y)-phosphorylation regulated kinase 1A
6400_at	0.4133	0.0243594	-2.47289	-3.3228		-0.355987	sel-1 suppressor of lin-12-like (C. elegans)
6249_at	0.4133	0.0243954	-2.47216	-3.324		-0.305601	CAP-GLY domain containing linker protein 1
969_at	0.4133	0.0244137	2.4718	-3.3246		0.620628	CD69 molecule
54413_at	0.4133	0.0244474	-2.47112	-3.3258		-0.306609	neuroligin 3
1506_at	0.4133	0.0244724	-2.47062	-3.3266		-0.280468	chymotrypsin-like
1290_at	0.4133	0.0246111	2.46784	-3.3313		0.960924	collagen, type V, alpha 2
36_at	0.4133	0.0246123	-2.46781	-3.3314		-0.634621	acyl-CoA dehydrogenase, short/branched chain
10381_at	0.4133	0.0246647	2.46677	-3.3331		0.308938	tubulin, beta 3 class III
9657_at	0.4133	0.024694	-2.46619	-3.3341		-0.343928	IQ motif containing B1
56906_at	0.4133	0.0247449	-2.46517	-3.3358		-0.253483	THAP domain containing 10
3915_at	0.4133	0.02476	2.46487	-3.3363		0.325271	laminin, gamma 1 (formerly LAMB2)
51451_at	0.4133	0.0247906	2.46427	-3.3374		0.245989	leucine carboxyl methyltransferase 1
63933_at	0.4133	0.0248472	-2.46314	-3.3393		-0.372672	mitochondrial calcium uniporter regulator 1
54583_at	0.4133	0.0248998	-2.46211	-3.341		-0.255329	egl-9 family hypoxia-inducible factor 1
2033_at	0.4133	0.0249076	-2.46195	-3.3413		-0.341823	E1A binding protein p300
26036_at	0.4133	0.0249569	-2.46098	-3.3429		-0.405727	zinc finger protein 451
25957_at	0.4133	0.0249665	-2.46079	-3.3432		-0.412353	PNN-interacting serine/arginine-rich protein
23371_at	0.4133	0.0249789	-2.46054	-3.3437		-0.505605	tensin like C1 domain containing phosphatase (tensin 2)
51293_at	0.4133	0.0250339	2.45946	-3.3455		0.416616	CD320 molecule
8406_at	0.4133	0.0250621	2.45891	-3.3464		1.21556	sushi-repeat containing protein, X-linked
3801_at	0.4133	0.0250835	2.45849	-3.3471		0.267877	kinesin family member C3
4628_at	0.4133	0.0251075	2.45802	-3.3479		0.351868	myosin, heavy chain 10, non-muscle
10396_at	0.4134	0.0252257	-2.45571	-3.3518		-0.24893	ATPase, aminophospholipid transporter (APLT), class I, type 8A, member 1
54832_at	0.4134	0.0252326	-2.45557	-3.3521		-0.43658	vacuolar protein sorting 13 homolog C (S. cerevisiae)
5636_at	0.4134	0.0252716	-2.45481	-3.3533		-0.371655	phosphoribosyl pyrophosphate synthetase-associated protein 2
55317_at	0.4134	0.0252889	-2.45447	-3.3539		-0.318192	adaptor-related protein complex 5, sigma 1 subunit
2941_at	0.4134	0.0253003	-2.45425	-3.3543		-0.395319	glutathione S-transferase alpha 4
10714_at	0.4145	0.0254039	-2.45224	-3.3577		-0.347247	polymerase (DNA-directed), delta 3, accessory subunit
10299_at	0.4162	0.0255513	-2.44939	-3.3625		-0.240968	membrane-associated ring finger (C3HC4) 6, E3 ubiquitin protein ligase
4779_at	0.4168	0.025644	-2.44761	-3.3655		-0.352778	nuclear factor, erythroid 2-like 1
7525_at	0.4168	0.0256885	-2.44675	-3.3669		-0.674315	v-yes-1 Yamaguchi sarcoma viral oncogene homolog 1
9465_at	0.4168	0.0257032	-2.44647	-3.3674		-0.266087	A kinase (PRKA) anchor protein 7
6878_at	0.4168	0.0257835	-2.44493	-3.37		-0.263395	TAF6 RNA polymerase II, TATA box binding protein (TBP)-associated factor, 80kDa
9804_at	0.4168	0.025793	-2.44475	-3.3703		-0.478321	translocase of outer mitochondrial membrane 20 homolog (yeast)
55858_at	0.4168	0.0258372	2.44391	-3.3717		0.485408	transmembrane protein 165
84436_at	0.4168	0.0259271	-2.4422	-3.3746		-0.298241	zinc finger protein 528
57185_at	0.4168	0.0259295	-2.44215	-3.3747		-0.22698	NIPA-like domain containing 3
286527_at	0.4168	0.02593	2.44214	-3.3747		0.412511	thymosin beta 15B
4837_at	0.4169	0.0259754	2.44128	-3.3762		1.53699	nicotinamide N-methyltransferase
23673_at	0.4171	0.0260255	-2.44033	-3.3778		-0.309452	syntaxin 12
26065_at	0.4176	0.0260967	-2.43898	-3.38		-0.302067	LSM14A, SCD6 homolog A (S. cerevisiae)
8639_at	0.4176	0.0261519	2.43794	-3.3818		0.830827	amine oxidase, copper containing 3
55957_at	0.4176	0.0261673	2.43765	-3.3823		0.418175	lin-37 homolog (C. elegans)
2617_at	0.4182	0.0262456	-2.43617	-3.3848		-0.315311	glycyl-tRNA synthetase
10479_at	0.4187	0.0263132	-2.43491	-3.3869		-0.323939	solute carrier family 9, subfamily A (NHE6, cation proton antiporter 6), member 6
10319_at	0.419	0.0263726	2.43379	-3.3888		0.470932	laminin, gamma 3
10904_at	0.4199	0.0264669	-2.43203	-3.3917		-0.248548	bladder cancer associated protein
1977_at	0.4199	0.0265144	-2.43115	-3.3932		-0.446172	eukaryotic translation initiation factor 4E
51143_at	0.4199	0.0265438	-2.4306	-3.3942		-0.429134	dynein, cytoplasmic 1, light intermediate chain 1
23304_at	0.4208	0.0266418	-2.42878	-3.3972		-0.289789	ubiquitin protein ligase E3 component n-recognin 2
57103_at	0.4218	0.0267401	2.42696	-3.4003		0.638344	chromosome 12 open reading frame 5
23011_at	0.4224	0.0268174	-2.42553	-3.4027		-0.356254	RAB21, member RAS oncogene family
5172_at	0.4241	0.0269637	-2.42285	-3.4072		-0.422342	solute carrier family 26 (anion exchanger), member 4
8908_at	0.4247	0.0271646	-2.41918	-3.4133		-0.26208	glycogenin 2
7159_at	0.4247	0.0271848	-2.41881	-3.414		-0.359311	tumor protein p53 binding protein, 2
6039_at	0.4247	0.0271967	2.41859	-3.4143		0.683722	ribonuclease, RNase A family, k6
8545_at	0.4247	0.0272606	-2.41743	-3.4163		-0.222203	CGG triplet repeat binding protein 1
5534_at	0.4247	0.0272723	-2.41722	-3.4166		-0.26692	protein phosphatase 3, regulatory subunit B, alpha
5743_at	0.4247	0.0273028	-2.41667	-3.4176		-0.558298	prostaglandin-endoperoxide synthase 2 (prostaglandin G/H synthase and cyclooxygenase)
4830_at	0.4247	0.0273321	2.41614	-3.4184		0.458757	NME/NM23 nucleoside diphosphate kinase 1
51015_at	0.4247	0.0274098	-2.41473	-3.4208		-0.484534	isochorismatase domain containing 1
3120_at	0.4247	0.0274235	2.41449	-3.4212		0.36214	major histocompatibility complex, class II, DQ beta 2
204_at	0.4247	0.0274293	-2.41438	-3.4214		-0.212027	adenylate kinase 2
5544_at	0.4247	0.0274308	-2.41436	-3.4214		-0.364341	proline-rich protein BstNI subfamily 3
114883_at	0.4256	0.0275354	-2.41247	-3.4246		-0.294046	oxysterol binding protein-like 9
27314_at	0.4256	0.0276362	-2.41066	-3.4276		-0.274055	RAB30, member RAS oncogene family
2335_at	0.4256	0.0276369	2.41065	-3.4277		0.958479	fibronectin 1
10038_at	0.4256	0.0276423	2.41056	-3.4278		0.283197	poly (ADP-ribose) polymerase 2
2060_at	0.426	0.027733	-2.40893	-3.4305		-0.344129	epidermal growth factor receptor pathway substrate 15
2710_at	0.426	0.0277814	-2.40807	-3.432		-0.483599	glycerol kinase
4758_at	0.426	0.0277883	2.40795	-3.4322		0.391533	sialidase 1 (lysosomal sialidase)
8723_at	0.4261	0.0278315	-2.40718	-3.4335		-0.324439	sorting nexin 4
390_at	0.428	0.0279962	2.40426	-3.4384		0.603923	Rho family GTPase 3
79413_at	0.4286	0.0280725	2.40291	-3.4406		0.911891	zinc finger, BED-type containing 2
23173_at	0.4309	0.0282607	-2.3996	-3.4462		-0.363799	methionyl aminopeptidase 1
5216_at	0.4326	0.0284465	-2.39635	-3.4516		-0.78641	profilin 1
2246_at	0.4326	0.0284547	-2.39621	-3.4518		-0.522044	fibroblast growth factor 1 (acidic)
348995_at	0.4327	0.0284998	2.39542	-3.4531		0.362463	nucleoporin 43kDa
11030_at	0.4336	0.0286	-2.39368	-3.4561		-0.231838	RNA binding protein with multiple splicing
549_at	0.4338	0.0287028	-2.3919	-3.459		-0.491025	AU RNA binding protein/enoyl-CoA hydratase
283450_at	0.4338	0.0287127	-2.39173	-3.4593		-0.320469	HECT domain containing E3 ubiquitin protein ligase 4
158_at	0.4338	0.0287271	2.39148	-3.4597		0.348052	adenylosuccinate lyase
79717_at	0.4346	0.0288297	-2.38971	-3.4627		-0.386735	phosphopantothenoylcysteine synthetase
51164_at	0.4346	0.0288779	2.38889	-3.4641		0.320414	dynactin 4 (p62)
2296_at	0.4346	0.0289035	-2.38844	-3.4648		-0.488422	forkhead box C1
23704_at	0.4352	0.0291135	2.38485	-3.4708		0.387427	potassium voltage-gated channel, Isk-related family, member 4
7572_at	0.4352	0.0291404	-2.38439	-3.4716		-0.281552	zinc finger protein 24
9197_at	0.4352	0.0291732	-2.38383	-3.4725		-0.394441	solute carrier family 33 (acetyl-CoA transporter), member 1
55030_at	0.4352	0.0292392	-2.38271	-3.4744		-0.221039	F-box protein 34
26354_at	0.4352	0.0292986	-2.38171	-3.476		-0.443584	guanine nucleotide binding protein-like 3 (nucleolar)
30817_at	0.4352	0.0293019	-2.38165	-3.4761		-0.25241	egf-like module containing, mucin-like, hormone receptor-like 2
23171_at	0.4352	0.0293479	-2.38087	-3.4774		-0.477409	glycerol-3-phosphate dehydrogenase 1-like
51744_at	0.4352	0.0293567	2.38072	-3.4777		0.274514	CD244 molecule, natural killer cell receptor 2B4
159162_at	0.4352	0.0293659	-2.38056	-3.4779		-0.298046	RNA binding motif protein, Y-linked, family 2, member F pseudogene
1774_at	0.4352	0.0294031	2.37994	-3.479		0.380676	deoxyribonuclease I-like 1
4608_at	0.4352	0.0294452	-2.37922	-3.4802		-0.530606	myosin binding protein H
55766_at	0.4352	0.0294717	-2.37878	-3.4809		-0.510389	H2A histone family, member J
4898_at	0.4352	0.0295286	-2.37782	-3.4825		-0.260397	nardilysin (N-arginine dibasic convertase)
7555_at	0.4352	0.0295552	-2.37737	-3.4833		-0.419164	CCHC-type zinc finger, nucleic acid binding protein
4245_at	0.4352	0.0295637	2.37723	-3.4835		0.450645	mannosyl (alpha-1,3-)-glycoprotein beta-1,2-N-acetylglucosaminyltransferase
6746_at	0.4352	0.0296374	2.37599	-3.4856		0.334873	signal sequence receptor, beta (translocon-associated protein beta)
137886_at	0.4352	0.029646	-2.37585	-3.4858		-0.369107	UBX domain protein 2B
55144_at	0.4352	0.0296576	-2.37565	-3.4861		-0.294648	leucine rich repeat containing 8 family, member D
9958_at	0.4356	0.0297491	-2.37412	-3.4887		-0.233213	ubiquitin specific peptidase 15
5698_at	0.4356	0.0298514	2.37242	-3.4915		0.689984	proteasome (prosome, macropain) subunit, beta type, 9
253959_at	0.4356	0.0298601	-2.37227	-3.4918		-0.421288	Ral GTPase activating protein, alpha subunit 1 (catalytic)
79612_at	0.4356	0.0298921	-2.37174	-3.4927		-0.337602	N(alpha)-acetyltransferase 16, NatA auxiliary subunit
3122_at	0.4356	0.0299152	2.37135	-3.4933		0.980909	major histocompatibility complex, class II, DR alpha
81491_at	0.4356	0.0299259	-2.37118	-3.4936		-0.259206	G protein-coupled receptor 63
22829_at	0.4357	0.0299722	2.37041	-3.4949		0.340987	neuroligin 4, Y-linked
9518_at	0.4377	0.0301486	-2.36749	-3.4997		-0.976312	growth differentiation factor 15
84525_at	0.4381	0.0302135	2.36642	-3.5015		0.774249	HOP homeobox
10600_at	0.4386	0.0302873	-2.3652	-3.5035		-0.456262	ubiquitin specific peptidase 16
57608_at	0.4386	0.030365	2.36393	-3.5056		0.641313	KIAA1462
25814_at	0.4386	0.0303998	-2.36336	-3.5066		-0.308802	ataxin 10
4163_at	0.4386	0.0304102	-2.36319	-3.5069		-0.242685	mutated in colorectal cancers
23111_at	0.4393	0.0305214	-2.36137	-3.5099		-0.482294	spastic paraplegia 20 (Troyer syndrome)
10641_at	0.4393	0.0305384	2.36109	-3.5104		0.249461	nitrogen permease regulator-like 2 (S. cerevisiae)
2787_at	0.4416	0.0307458	2.35772	-3.5159		0.316964	guanine nucleotide binding protein (G protein), gamma 5
293_at	0.4416	0.0307817	2.35714	-3.5169		0.374834	solute carrier family 25 (mitochondrial carrier; adenine nucleotide translocator), member 6
2160_at	0.4426	0.0308969	-2.35528	-3.52		-0.43401	coagulation factor XI
100129361_at	0.4426	0.030929	-2.35476	-3.5209		-0.402426	chromosome X open reading frame 69-like
9938_at	0.4429	0.030988	2.35381	-3.5224		0.414984	Rho GTPase activating protein 25
4311_at	0.443	0.0310418	-2.35295	-3.5239		-0.453007	membrane metallo-endopeptidase
811_at	0.4432	0.031121	2.35168	-3.526		0.396149	calreticulin
1540_at	0.4432	0.0311475	-2.35125	-3.5267		-0.314932	cylindromatosis (turban tumor syndrome)
23122_at	0.4432	0.0312141	-2.35019	-3.5284		-0.298864	cytoplasmic linker associated protein 2
10548_at	0.4432	0.0312696	2.3493	-3.5299		0.350756	transmembrane 9 superfamily member 1
29086_at	0.4432	0.0312766	2.34919	-3.5301		0.283854	BRISC and BRCA1 A complex member 1
11234_at	0.4432	0.0313238	-2.34844	-3.5313		-0.691685	Hermansky-Pudlak syndrome 5
22918_at	0.4432	0.0313369	2.34823	-3.5317		0.778049	CD93 molecule
3113_at	0.4437	0.031416	2.34697	-3.5338		0.795718	major histocompatibility complex, class II, DP alpha 1
53826_at	0.4437	0.0314524	2.34639	-3.5347		0.876317	FXYD domain containing ion transport regulator 6
9592_at	0.4438	0.0315894	-2.34423	-3.5383		-0.531532	immediate early response 2
10313_at	0.4438	0.0316241	-2.34368	-3.5392		-0.366482	reticulon 3
56660_at	0.4438	0.0316477	-2.34331	-3.5398		-0.363073	potassium channel, subfamily K, member 12
23129_at	0.4438	0.0316885	2.34266	-3.5409		0.523321	plexin D1
79664_at	0.4438	0.0317482	-2.34172	-3.5425		-0.43167	NMDA receptor regulated 2
5479_at	0.4438	0.0317575	2.34158	-3.5427		0.547748	peptidylprolyl isomerase B (cyclophilin B)
56998_at	0.4438	0.0317837	-2.34117	-3.5434		-0.451152	catenin, beta interacting protein 1
5493_at	0.4438	0.0317865	2.34112	-3.5435		0.541877	periplakin
5271_at	0.4445	0.03192	2.33903	-3.5469		0.275302	serpin peptidase inhibitor, clade B (ovalbumin), member 8
23710_at	0.4445	0.0319505	-2.33855	-3.5477		-0.280969	GABA(A) receptor-associated protein like 1
26039_at	0.4445	0.0319534	-2.33851	-3.5478		-0.388335	synovial sarcoma translocation gene on chromosome 18-like 1
23387_at	0.4458	0.0320909	-2.33636	-3.5513		-0.333169	SIK family kinase 3
9454_at	0.4458	0.0321802	2.33497	-3.5536		0.370079	homer homolog 3 (Drosophila)
4329_at	0.4458	0.0321821	-2.33494	-3.5537		-0.747008	aldehyde dehydrogenase 6 family, member A1
23510_at	0.4458	0.0323892	-2.33174	-3.559		-0.34041	potassium channel tetramerization domain containing 2
715_at	0.4458	0.0324081	2.33145	-3.5595		0.542203	complement component 1, r subcomponent
9578_at	0.4458	0.0324131	-2.33137	-3.5596		-0.336475	CDC42 binding protein kinase beta (DMPK-like)
11059_at	0.4458	0.032459	-2.33066	-3.5608		-0.436833	WW domain containing E3 ubiquitin protein ligase 1
51098_at	0.4458	0.0324965	2.33008	-3.5617		0.248102	intraflagellar transport 52 homolog (Chlamydomonas)
11202_at	0.4458	0.0325018	2.33	-3.5618		0.218867	kallikrein-related peptidase 8
9847_at	0.4458	0.0325087	-2.3299	-3.562		-0.311894	C2 calcium-dependent domain containing 5
9832_at	0.4458	0.0325402	-2.32941	-3.5628		-0.311207	janus kinase and microtubule interacting protein 2
23109_at	0.4458	0.032566	-2.32902	-3.5635		-0.718383	dendrin
9750_at	0.4458	0.0325797	-2.32881	-3.5638		-0.29626	family with sequence similarity 65, member B
10899_at	0.4466	0.0326809	2.32725	-3.5664		0.220483	jumping translocation breakpoint
3269_at	0.447	0.0327475	2.32624	-3.5681		0.343238	histamine receptor H1
51547_at	0.4495	0.0329945	2.32248	-3.5743		0.311089	sirtuin 7
4256_at	0.4495	0.0330132	2.32219	-3.5747		0.911094	matrix Gla protein
23428_at	0.4504	0.0331177	-2.32061	-3.5773		-0.390727	solute carrier family 7 (amino acid transporter light chain, L system), member 8
7033_at	0.4511	0.0332285	2.31894	-3.5801		0.455058	trefoil factor 3 (intestinal)
6299_at	0.4511	0.033269	-2.31833	-3.5811		-0.572233	spalt-like transcription factor 1
635_at	0.4511	0.0332968	-2.31791	-3.5818		-1.18005	betaine--homocysteine S-methyltransferase
25966_at	0.4519	0.0333931	2.31646	-3.5842		0.403527	C2 calcium-dependent domain containing 2
83443_at	0.4519	0.0334409	2.31575	-3.5853		0.253261	splicing factor 3b, subunit 5, 10kDa
8690_at	0.452	0.0335318	-2.31439	-3.5876		-0.337456	jerky homolog-like (mouse)
10233_at	0.452	0.0335491	-2.31413	-3.588		-0.318224	leucine rich repeat containing 23
51066_at	0.452	0.0335654	2.31389	-3.5884		0.531283	ssu-2 homolog (C. elegans)
24147_at	0.4521	0.0336138	2.31316	-3.5896		0.405447	four jointed box 1 (Drosophila)
27254_at	0.4526	0.0337214	-2.31156	-3.5922		-0.354069	cold shock domain containing C2, RNA binding
2744_at	0.4526	0.0337522	-2.3111	-3.593		-0.410924	glutaminase
9061_at	0.4526	0.0338491	-2.30967	-3.5954		-0.431441	3'-phosphoadenosine 5'-phosphosulfate synthase 1
5551_at	0.4526	0.033867	2.3094	-3.5958		0.61739	perforin 1 (pore forming protein)
4303_at	0.4526	0.0338867	-2.30911	-3.5963		-0.317023	forkhead box O4
51352_at	0.4526	0.0339728	-2.30784	-3.5984		-0.615376	WT1 antisense RNA
2028_at	0.4526	0.0339808	-2.30772	-3.5986		-0.662352	glutamyl aminopeptidase (aminopeptidase A)
5638_at	0.4526	0.0340104	-2.30728	-3.5993		-0.364152	proline rich Gla (G-carboxyglutamic acid) 1
29968_at	0.4526	0.0340299	2.307	-3.5997		0.441456	phosphoserine aminotransferase 1
58487_at	0.454	0.0341697	-2.30494	-3.6031		-0.202383	CREB/ATF bZIP transcription factor
57019_at	0.4542	0.0342307	2.30404	-3.6046		0.388242	cytokine induced apoptosis inhibitor 1
51816_at	0.4557	0.0343844	2.3018	-3.6083		0.471544	cat eye syndrome chromosome region, candidate 1
9912_at	0.4562	0.0345023	-2.30008	-3.6111		-0.368552	Rho GTPase activating protein 44
66002_at	0.4562	0.03462	-2.29837	-3.6139		-0.376508	cytochrome P450, family 4, subfamily F, polypeptide 12
80833_at	0.4562	0.0346973	2.29725	-3.6158		0.550514	apolipoprotein L, 3
4122_at	0.4562	0.0347136	-2.29701	-3.6161		-0.309833	mannosidase, alpha, class 2A, member 2
25790_at	0.4562	0.0347915	-2.29589	-3.618		-0.595785	coiled-coil domain containing 19
10507_at	0.4562	0.0348422	-2.29515	-3.6192		-0.387199	sema domain, immunoglobulin domain (Ig), transmembrane domain (TM) and short cytoplasmic domain, (semaphorin) 4D
54344_at	0.4562	0.0348499	2.29504	-3.6194		0.284752	dolichyl-phosphate mannosyltransferase polypeptide 3
8635_at	0.4562	0.0348504	2.29504	-3.6194		0.389203	ribonuclease T2
5136_at	0.4562	0.034875	2.29468	-3.62		0.843338	phosphodiesterase 1A, calmodulin-dependent
27253_at	0.4562	0.0348938	2.29441	-3.6204		0.474805	protocadherin 17
51179_at	0.4562	0.0349512	-2.29359	-3.6218		-0.925734	hydroxyacid oxidase 2 (long chain)
80346_at	0.4562	0.0349534	2.29355	-3.6218		0.374117	receptor accessory protein 4
8846_at	0.4562	0.0350456	-2.29223	-3.624		-0.263071	alkB, alkylation repair homolog 1 (E. coli)
23403_at	0.4562	0.0351016	-2.29143	-3.6253		-0.38623	F-box protein 46
9788_at	0.4562	0.0351425	-2.29084	-3.6263		-0.215039	metastasis suppressor 1
9315_at	0.4562	0.0351545	2.29067	-3.6265		0.368454	neuronal regeneration related protein
1287_at	0.4562	0.0351793	-2.29032	-3.6271		-0.426115	collagen, type IV, alpha 5
22828_at	0.4562	0.0351968	-2.29006	-3.6275		-0.370213	SR-related CTD-associated factor 8
22795_at	0.4562	0.0352742	2.28896	-3.6293		0.755274	nidogen 2 (osteonidogen)
5521_at	0.4562	0.0352991	-2.28861	-3.6299		-0.480148	protein phosphatase 2, regulatory subunit B, beta
5611_at	0.4562	0.0353451	-2.28795	-3.631		-0.314807	DnaJ (Hsp40) homolog, subfamily C, member 3
1267_at	0.4562	0.0353472	2.28792	-3.631		0.327614	2',3'-cyclic nucleotide 3' phosphodiesterase
10874_at	0.4562	0.0353835	2.28741	-3.6319		0.779382	neuromedin U
397_at	0.4568	0.0354924	2.28586	-3.6344		0.612644	Rho GDP dissociation inhibitor (GDI) beta
3880_at	0.4568	0.0356454	2.2837	-3.638		1.19973	keratin 19
23059_at	0.4568	0.0357089	-2.2828	-3.6394		-0.227868	clusterin associated protein 1
8603_at	0.4568	0.0357179	2.28267	-3.6396		0.336237	family with sequence similarity 193, member A
9770_at	0.4568	0.0357593	2.28209	-3.6406		0.459431	Ras association (RalGDS/AF-6) domain family member 2
2193_at	0.4568	0.0357927	2.28162	-3.6413		0.358973	phenylalanyl-tRNA synthetase, alpha subunit
5538_at	0.4568	0.0358586	2.2807	-3.6429		0.298587	palmitoyl-protein thioesterase 1
5862_at	0.4568	0.0358692	-2.28055	-3.6431		-0.271454	RAB2A, member RAS oncogene family
8505_at	0.4568	0.0358718	-2.28051	-3.6432		-0.241206	poly (ADP-ribose) glycohydrolase
100288413_at	0.4568	0.0358851	-2.28032	-3.6435		-0.362775	endogenous retrovirus group MER34, member 1
23424_at	0.4568	0.0359762	-2.27905	-3.6456		-0.46045	tudor domain containing 7
26234_at	0.4568	0.0359915	-2.27883	-3.6459		-0.309011	F-box and leucine-rich repeat protein 5
3217_at	0.4568	0.0360447	2.27809	-3.6471		0.29302	homeobox B7
4739_at	0.4568	0.0360617	-2.27785	-3.6475		-0.396335	neural precursor cell expressed, developmentally down-regulated 9
10195_at	0.4568	0.036194	2.27601	-3.6505		0.242303	ALG3, alpha-1,3- mannosyltransferase
55140_at	0.4568	0.0362013	-2.27591	-3.6507		-0.243801	elongator acetyltransferase complex subunit 3
6188_at	0.4568	0.0362365	2.27542	-3.6515		0.341062	ribosomal protein S3
6767_at	0.4568	0.0362599	-2.27509	-3.652		-0.282045	suppression of tumorigenicity 13 (colon carcinoma) (Hsp70 interacting protein)
9659_at	0.4568	0.0363067	-2.27444	-3.6531		-0.348697	phosphodiesterase 4D interacting protein
7678_at	0.4568	0.036318	-2.27428	-3.6533		-0.303162	zinc finger protein 124
9104_at	0.4568	0.0363218	-2.27423	-3.6534		-0.596056	regucalcin
10430_at	0.4568	0.0363551	2.27377	-3.6542		0.327859	transmembrane protein 147
23590_at	0.4568	0.0363906	-2.27328	-3.655		-0.30562	prenyl (decaprenyl) diphosphate synthase, subunit 1
8725_at	0.4579	0.0365158	-2.27155	-3.6578		-0.250198	URI1, prefoldin-like chaperone
3053_at	0.4579	0.036563	-2.27089	-3.6589		-0.327785	serpin peptidase inhibitor, clade D (heparin cofactor), member 1
7177_at	0.4579	0.0366326	2.26994	-3.6604		0.283332	tryptase alpha/beta 1
1690_at	0.4579	0.0366791	-2.2693	-3.6615		-0.363959	cochlin
4603_at	0.4579	0.036682	2.26926	-3.6615		0.493161	v-myb avian myeloblastosis viral oncogene homolog-like 1
23102_at	0.458	0.0367449	2.26839	-3.6629		0.352217	TBC1 domain family, member 2B
582_at	0.458	0.0368274	-2.26726	-3.6648		-0.350724	Bardet-Biedl syndrome 1
23108_at	0.458	0.0368538	2.2669	-3.6654		0.471689	RAP1 GTPase activating protein 2
55293_at	0.458	0.0368577	2.26685	-3.6655		0.282941	UEV and lactate/malate dehyrogenase domains
1786_at	0.4584	0.0369319	2.26583	-3.6671		0.404485	DNA (cytosine-5-)-methyltransferase 1
55274_at	0.4589	0.0370752	-2.26388	-3.6703		-0.497077	PHD finger protein 10
51154_at	0.4589	0.0371055	2.26347	-3.671		0.363866	mRNA turnover 4 homolog (S. cerevisiae)
2995_at	0.4589	0.0371166	2.26332	-3.6712		0.389263	glycophorin C (Gerbich blood group)
53838_at	0.4589	0.0371395	2.26301	-3.6717		0.256825	chromosome 11 open reading frame 24
58494_at	0.4592	0.0372048	2.26212	-3.6732		0.750803	junctional adhesion molecule 2
4594_at	0.4592	0.0372754	-2.26116	-3.6747		-0.406438	methylmalonyl CoA mutase
51147_at	0.4592	0.0372948	2.2609	-3.6752		0.225138	inhibitor of growth family, member 4
7691_at	0.4595	0.0373626	-2.25998	-3.6767		-0.242289	zinc finger protein 132
10109_at	0.4595	0.0373964	2.25953	-3.6774		0.429749	actin related protein 2/3 complex, subunit 2, 34kDa
8625_at	0.4609	0.0375747	2.25712	-3.6813		0.433441	regulatory factor X-associated ankyrin-containing protein
5433_at	0.4609	0.0375969	2.25683	-3.6818		0.286353	polymerase (RNA) II (DNA directed) polypeptide D
9588_at	0.4615	0.0376898	-2.25558	-3.6838		-0.278443	peroxiredoxin 6
3305_at	0.4626	0.0378838	-2.25298	-3.688		-0.359345	heat shock 70kDa protein 1-like
6793_at	0.4626	0.0378976	2.2528	-3.6883		0.50012	serine/threonine kinase 10
694_at	0.4626	0.0379822	2.25167	-3.6902		0.391136	B-cell translocation gene 1, anti-proliferative
81550_at	0.4626	0.0380078	-2.25133	-3.6907		-0.262005	tudor domain containing 3
6619_at	0.4626	0.0380153	-2.25123	-3.6909		-0.22047	small nuclear RNA activating complex, polypeptide 3, 50kDa
91782_at	0.4626	0.0380344	-2.25098	-3.6913		-0.261786	charged multivesicular body protein 7
112479_at	0.4633	0.0381321	-2.24968	-3.6934		-0.293102	ERI1 exoribonuclease family member 2
10961_at	0.4656	0.0384259	2.2458	-3.6997		0.263043	endoplasmic reticulum protein 29
5355_at	0.4656	0.0384415	2.2456	-3.7		0.359715	proteolipid protein 2 (colonic epithelium-enriched)
960_at	0.4656	0.0384458	2.24554	-3.7001		0.495101	CD44 molecule (Indian blood group)
80895_at	0.4658	0.0385118	-2.24467	-3.7015		-0.425339	integrin-linked kinase-associated serine/threonine phosphatase
11062_at	0.4666	0.0386138	-2.24333	-3.7037		-0.162446	dihydrouridine synthase 4-like (S. cerevisiae)
25960_at	0.4696	0.0389384	2.23909	-3.7106		0.341797	G protein-coupled receptor 124
9139_at	0.4696	0.0389639	-2.23876	-3.7111		-0.214385	core-binding factor, runt domain, alpha subunit 2; translocated to, 2
5029_at	0.4696	0.0389907	2.23841	-3.7117		0.317307	purinergic receptor P2Y, G-protein coupled, 2
56648_at	0.4703	0.0390955	-2.23705	-3.7139		-0.343048	eukaryotic translation initiation factor 5A2
51330_at	0.4705	0.0391581	2.23624	-3.7152		0.603005	tumor necrosis factor receptor superfamily, member 12A
10855_at	0.4705	0.0391935	2.23579	-3.7159		0.572401	heparanase
253782_at	0.4721	0.0393762	-2.23343	-3.7197		-0.659922	ceramide synthase 6
51292_at	0.4728	0.0394819	-2.23207	-3.7219		-0.313021	guanosine monophosphate reductase 2
80321_at	0.4728	0.0395439	-2.23128	-3.7232		-0.225457	centrosomal protein 70kDa
7337_at	0.4728	0.0395626	-2.23104	-3.7236		-0.22738	ubiquitin protein ligase E3A
87_at	0.4743	0.0397622	2.22849	-3.7277		0.618358	actinin, alpha 1
84079_at	0.4743	0.0397711	-2.22837	-3.7279		-0.351413	ankyrin repeat domain 27 (VPS9 domain)
91752_at	0.4776	0.0401759	-2.22323	-3.7362		-1.16254	zinc finger protein 804A
79414_at	0.4776	0.040184	-2.22313	-3.7364		-0.334475	leucine rich repeat and fibronectin type III domain containing 3
79134_at	0.4776	0.0401853	2.22311	-3.7364		0.294792	transmembrane protein 185B
4835_at	0.4784	0.0403512	-2.22102	-3.7398		-0.562154	NAD(P)H dehydrogenase, quinone 2
229_at	0.4784	0.0403602	-2.22091	-3.74		-1.10584	aldolase B, fructose-bisphosphate
55755_at	0.4784	0.0403834	-2.22062	-3.7405		-0.229209	CDK5 regulatory subunit associated protein 2
8476_at	0.4791	0.0404967	-2.2192	-3.7427		-0.238035	CDC42 binding protein kinase alpha (DMPK-like)
54806_at	0.4791	0.0405257	-2.21883	-3.7433		-0.194547	Abelson helper integration site 1
39_at	0.4797	0.0406202	2.21765	-3.7452		0.248951	acetyl-CoA acetyltransferase 2
23191_at	0.4806	0.0408289	2.21504	-3.7494		0.398734	cytoplasmic FMR1 interacting protein 1
1725_at	0.4806	0.0408313	2.21502	-3.7495		0.285276	deoxyhypusine synthase
54477_at	0.4806	0.0408471	-2.21482	-3.7498		-0.338683	pleckstrin homology domain containing, family A member 5
125058_at	0.4806	0.040876	2.21446	-3.7504		0.43592	TBC1 domain family, member 16
6874_at	0.482	0.0410429	-2.21239	-3.7537		-0.195441	TAF4 RNA polymerase II, TATA box binding protein (TBP)-associated factor, 135kDa
56920_at	0.482	0.0410781	-2.21195	-3.7544		-0.637923	sema domain, immunoglobulin domain (Ig), short basic domain, secreted, (semaphorin) 3G
55790_at	0.4822	0.0411376	2.21122	-3.7556		0.540055	chondroitin sulfate N-acetylgalactosaminyltransferase 1
8795_at	0.4826	0.0412571	2.20974	-3.758		0.277002	tumor necrosis factor receptor superfamily, member 10b
11067_at	0.4826	0.0412595	2.20971	-3.758		0.40051	chromosome 10 open reading frame 10
6120_at	0.4831	0.0413521	-2.20857	-3.7599		-0.253602	ribulose-5-phosphate-3-epimerase
7693_at	0.4837	0.0414748	2.20706	-3.7623		0.251875	zinc finger protein 134
84909_at	0.4837	0.041494	-2.20683	-3.7627		-0.497684	chromosome 9 open reading frame 3
6241_at	0.4838	0.0415452	2.2062	-3.7637		0.69333	ribonucleotide reductase M2
80095_at	0.4841	0.0416902	-2.20443	-3.7665		-0.254353	zinc finger protein 606
6512_at	0.4841	0.0417057	-2.20424	-3.7668		-0.245267	solute carrier family 1 (glutamate transporter), member 7
4885_at	0.4841	0.041729	2.20395	-3.7673		0.652249	neuronal pentraxin II
3221_at	0.4841	0.0417437	-2.20377	-3.7676		-0.247922	homeobox C4
7005_at	0.4843	0.0418105	-2.20296	-3.7689		-0.305859	TEA domain family member 3
7049_at	0.4843	0.0418788	-2.20213	-3.7702		-0.83102	transforming growth factor, beta receptor III
8804_at	0.4843	0.0418928	2.20196	-3.7705		0.359852	cellular repressor of E1A-stimulated genes 1
10067_at	0.485	0.0420005	2.20065	-3.7726		0.295688	secretory carrier membrane protein 3
56925_at	0.485	0.0420441	2.20012	-3.7735		0.570327	latexin
64780_at	0.4858	0.0422055	2.19817	-3.7766		0.53611	microtubule associated monooxygenase, calponin and LIM domain containing 1
2962_at	0.4858	0.0422212	2.19798	-3.7769		0.19974	general transcription factor IIF, polypeptide 1, 74kDa
80279_at	0.4858	0.0422526	2.1976	-3.7775		0.296317	CDK5 regulatory subunit associated protein 3
59_at	0.4858	0.0422937	2.19711	-3.7783		0.97949	actin, alpha 2, smooth muscle, aorta
231_at	0.487	0.0424448	2.19529	-3.7812		0.548061	aldo-keto reductase family 1, member B1 (aldose reductase)
54665_at	0.487	0.0424882	-2.19477	-3.782		-0.39104	round spermatid basic protein 1
5350_at	0.4875	0.0425772	2.1937	-3.7838		0.605872	phospholamban
80069_at	0.4877	0.0426785	-2.19249	-3.7857		-0.229533	long intergenic non-protein coding RNA 574
79830_at	0.4877	0.0426887	-2.19237	-3.7859		-0.367667	zinc finger, MYM-type 1
79746_at	0.4877	0.0427245	-2.19194	-3.7866		-0.686521	enoyl CoA hydratase domain containing 3
79161_at	0.4902	0.0429896	2.18879	-3.7916		0.387308	transmembrane protein 243, mitochondrial
55357_at	0.4912	0.0431232	2.1872	-3.7942		0.329435	TBC1 domain family, member 2
1978_at	0.4925	0.043365	2.18435	-3.7987		0.361349	eukaryotic translation initiation factor 4E binding protein 1
23548_at	0.4925	0.0434175	-2.18373	-3.7997		-0.466936	tetratricopeptide repeat domain 33
9203_at	0.4925	0.0434209	-2.18369	-3.7998		-0.301766	zinc finger, MYM-type 3
3514_at	0.4925	0.0434538	2.1833	-3.8004		2.11862	immunoglobulin kappa constant
7264_at	0.4925	0.0434842	2.18295	-3.801		0.378816	tissue specific transplantation antigen P35B
1510_at	0.4925	0.0436252	2.18129	-3.8036		0.286235	cathepsin E
11253_at	0.4925	0.0436617	2.18086	-3.8043		0.553771	mannosidase, alpha, class 1B, member 1
84302_at	0.4925	0.0436714	-2.18075	-3.8045		-0.428676	transmembrane protein 246
10516_at	0.4925	0.0437018	2.1804	-3.8051		0.594292	fibulin 5
8575_at	0.4925	0.0437051	-2.18036	-3.8051		-0.338062	protein kinase, interferon-inducible double stranded RNA dependent activator
26119_at	0.4925	0.0437406	2.17994	-3.8058		0.207108	low density lipoprotein receptor adaptor protein 1
7089_at	0.4925	0.0437731	2.17956	-3.8064		0.303352	transducin-like enhancer of split 2 (E(sp1) homolog, Drosophila)
83744_at	0.4931	0.0438881	-2.17822	-3.8085		-0.212675	zinc finger protein 484
113146_at	0.4931	0.043916	2.1779	-3.8091		0.452862	AHNAK nucleoprotein 2
3654_at	0.4943	0.044119	2.17554	-3.8128		0.372174	interleukin-1 receptor-associated kinase 1
80007_at	0.4943	0.0441548	-2.17513	-3.8135		-0.195745	chromosome 10 open reading frame 88
53405_at	0.4943	0.0443106	-2.17332	-3.8164		-0.459465	chloride intracellular channel 5
9392_at	0.4943	0.0443991	2.1723	-3.818		0.296268	transforming growth factor, beta receptor associated protein 1
51604_at	0.4943	0.0444124	2.17215	-3.8182		0.591255	phosphatidylinositol glycan anchor biosynthesis, class T
64577_at	0.4943	0.0444144	-2.17213	-3.8183		-1.07184	aldehyde dehydrogenase 8 family, member A1
23001_at	0.4943	0.0444657	-2.17154	-3.8192		-0.295729	WD repeat and FYVE domain containing 3
3028_at	0.4943	0.0445243	2.17086	-3.8203		0.291088	hydroxysteroid (17-beta) dehydrogenase 10
10111_at	0.4943	0.0445332	-2.17076	-3.8205		-0.222198	RAD50 homolog (S. cerevisiae)
2628_at	0.4943	0.0446185	-2.16978	-3.822		-1.04707	glycine amidinotransferase (L-arginine:glycine amidinotransferase)
38_at	0.4943	0.0446186	-2.16978	-3.822		-0.536576	acetyl-CoA acetyltransferase 1
2615_at	0.4943	0.0446491	2.16943	-3.8226		0.70006	leucine rich repeat containing 32
23515_at	0.4943	0.0446512	-2.16941	-3.8226		-0.294825	MORC family CW-type zinc finger 3
56605_at	0.4943	0.0446541	-2.16937	-3.8227		-0.331533	ERO1-like beta (S. cerevisiae)
55592_at	0.4946	0.0447286	-2.16852	-3.824		-0.276252	golgin A2 pseudogene 5
25786_at	0.4956	0.0448661	-2.16695	-3.8265		-0.239562	DiGeorge syndrome critical region gene 11 (non-protein coding)
1894_at	0.4959	0.0449421	2.16608	-3.8279		0.486734	epithelial cell transforming sequence 2 oncogene
23251_at	0.4966	0.0450436	-2.16493	-3.8298		-0.305816	KIAA1024
129080_at	0.4969	0.0451576	2.16363	-3.8318		0.444954	EMI domain containing 1
2958_at	0.4969	0.0451686	-2.16351	-3.832		-0.460368	general transcription factor IIA, 2, 12kDa
54880_at	0.4969	0.0452077	-2.16306	-3.8327		-0.293773	BCL6 corepressor
22826_at	0.498	0.0453609	2.16133	-3.8355		0.219991	DnaJ (Hsp40) homolog, subfamily C, member 8
79365_at	0.498	0.0453986	2.16091	-3.8362		0.491994	basic helix-loop-helix family, member e41
7422_at	0.4994	0.0456119	-2.1585	-3.84		-0.469952	vascular endothelial growth factor A
8473_at	0.4994	0.0456863	-2.15767	-3.8413		-0.239345	O-linked N-acetylglucosamine (GlcNAc) transferase
51338_at	0.4994	0.045723	2.15726	-3.842		0.932231	membrane-spanning 4-domains, subfamily A, member 4A
10413_at	0.4994	0.0457667	-2.15677	-3.8428		-0.272502	Yes-associated protein 1
23096_at	0.4994	0.0457948	-2.15645	-3.8433		-0.287527	IQ motif and Sec7 domain 2
23526_at	0.4994	0.0458103	2.15628	-3.8435		0.519255	histocompatibility (minor) HA-1
10217_at	0.4994	0.0458503	-2.15583	-3.8442		-0.437886	CTD (carboxy-terminal domain, RNA polymerase II, polypeptide A) small phosphatase-like
40_at	0.5008	0.0461548	2.15243	-3.8496		0.239032	acid-sensing (proton-gated) ion channel 2
7940_at	0.5008	0.0461695	2.15227	-3.8499		0.424517	leukocyte specific transcript 1
51090_at	0.5008	0.0462257	2.15164	-3.8509		0.438291	plasmolipin
57715_at	0.5008	0.0462318	-2.15158	-3.851		-0.362984	sema domain, immunoglobulin domain (Ig), transmembrane domain (TM) and short cytoplasmic domain, (semaphorin) 4G
23054_at	0.5008	0.0462424	-2.15146	-3.8512		-0.307046	nuclear receptor coactivator 6
2139_at	0.5008	0.0462469	-2.15141	-3.8513		-0.510774	eyes absent homolog 2 (Drosophila)
55799_at	0.5016	0.0463749	2.14999	-3.8535		0.258887	calcium channel, voltage-dependent, alpha 2/delta subunit 3
4232_at	0.5046	0.0466949	2.14646	-3.8591		1.18431	mesoderm specific transcript
6441_at	0.5053	0.0468963	-2.14425	-3.8626		-0.379221	surfactant protein D
85363_at	0.5053	0.0469651	2.1435	-3.8638		0.343399	tripartite motif containing 5
22832_at	0.5053	0.0469865	-2.14326	-3.8642		-0.221785	KIAA1009
51257_at	0.5053	0.0470272	2.14282	-3.8649		0.502789	membrane-associated ring finger (C3HC4) 2, E3 ubiquitin protein ligase
1534_at	0.5053	0.0470353	-2.14273	-3.865		-0.241641	cytochrome b561
221037_at	0.5053	0.047041	-2.14267	-3.8651		-0.398039	jumonji domain containing 1C
55410_at	0.5053	0.0471653	2.14131	-3.8673		0.62912	non-protein coding RNA 185
1644_at	0.5053	0.0471792	-2.14116	-3.8675		-0.552904	dopa decarboxylase (aromatic L-amino acid decarboxylase)
7539_at	0.5053	0.0471811	-2.14114	-3.8676		-0.234836	ZFP37 zinc finger protein
5422_at	0.5053	0.0472169	-2.14075	-3.8682		-0.261118	polymerase (DNA directed), alpha 1, catalytic subunit
55729_at	0.5058	0.0474227	2.13851	-3.8717		0.377317	activating transcription factor 7 interacting protein
6263_at	0.5058	0.0474252	-2.13848	-3.8718		-0.579397	ryanodine receptor 3
6035_at	0.5058	0.0474795	2.13789	-3.8727		0.80864	ribonuclease, RNase A family, 1 (pancreatic)
54503_at	0.5058	0.0475056	-2.13761	-3.8731		-0.438403	zinc finger, DHHC-type containing 13
5523_at	0.5058	0.0475459	-2.13718	-3.8738		-0.212773	protein phosphatase 2, regulatory subunit B'', alpha
7220_at	0.5058	0.0475464	-2.13717	-3.8738		-0.258041	transient receptor potential cation channel, subfamily C, member 1
9994_at	0.5068	0.0476946	-2.13557	-3.8764		-0.422474	caspase 8 associated protein 2
655_at	0.5068	0.047759	-2.13488	-3.8775		-0.32272	bone morphogenetic protein 7
8226_at	0.5068	0.0477729	-2.13472	-3.8777		-0.31665	haloacid dehalogenase-like hydrolase domain containing 1
7378_at	0.5094	0.0480721	2.13151	-3.8828		0.674625	uridine phosphorylase 1
3065_at	0.5096	0.0481954	2.13019	-3.8849		0.427975	histone deacetylase 1
10799_at	0.5096	0.0482249	2.12988	-3.8854		0.299233	ribonuclease P/MRP 40kDa subunit
55776_at	0.5096	0.048226	2.12987	-3.8854		0.265871	SAYSVFN motif domain containing 1
152006_at	0.5108	0.0484021	-2.12799	-3.8883		-0.302369	ring finger protein 38
51301_at	0.5108	0.0484373	-2.12761	-3.8889		-0.211672	glucosaminyl (N-acetyl) transferase 4, core 2
2014_at	0.5113	0.0485264	2.12667	-3.8904		0.538744	epithelial membrane protein 3
313_at	0.5116	0.048625	2.12562	-3.8921		0.365798	acyloxyacyl hydrolase (neutrophil)
9861_at	0.5116	0.0486502	-2.12535	-3.8925		-0.387985	proteasome (prosome, macropain) 26S subunit, non-ATPase, 6
9557_at	0.5124	0.0487987	-2.12378	-3.895		-0.188067	chromodomain helicase DNA binding protein 1-like
92104_at	0.5124	0.0488456	-2.12329	-3.8958		-0.255321	tetratricopeptide repeat domain 30A
5796_at	0.5124	0.0488663	2.12307	-3.8961		0.368965	protein tyrosine phosphatase, receptor type, K
1650_at	0.5133	0.0489976	2.12168	-3.8983		0.353204	dolichyl-diphosphooligosaccharide--protein glycosyltransferase subunit (non-catalytic)
150094_at	0.5138	0.0491344	-2.12025	-3.9006		-0.678748	salt-inducible kinase 1
81788_at	0.5138	0.0491646	-2.11993	-3.9011		-0.400363	NUAK family, SNF1-like kinase, 2
1737_at	0.5138	0.0491917	-2.11965	-3.9015		-0.214851	dihydrolipoamide S-acetyltransferase
256987_at	0.5143	0.0492967	-2.11855	-3.9032		-0.482925	serine incorporator 5
51291_at	0.5143	0.049329	2.11821	-3.9038		0.278699	GEM interacting protein
5108_at	0.515	0.0494445	-2.117	-3.9057		-0.213265	pericentriolar material 1
2687_at	0.5151	0.0496346	2.11502	-3.9088		0.393609	gamma-glutamyltransferase 5
7705_at	0.5151	0.0496909	-2.11443	-3.9097		-0.272599	zinc finger protein 146
51285_at	0.5151	0.0497396	2.11393	-3.9105		0.312062	RAS-like, family 12
6990_at	0.5151	0.0497525	-2.11379	-3.9107		-0.331867	dynein, light chain, Tctex-type 3
23592_at	0.5151	0.049753	-2.11379	-3.9107		-0.244369	LEM domain containing 3
5189_at	0.5151	0.0498074	-2.11322	-3.9116		-0.25347	peroxisomal biogenesis factor 1
9373_at	0.5151	0.0498134	-2.11316	-3.9117		-0.307176	phospholipase A2-activating protein
6387_at	0.5151	0.0498282	2.11301	-3.912		0.784934	chemokine (C-X-C motif) ligand 12
8733_at	0.5152	0.0499234	2.11202	-3.9135		0.388908	glycosylphosphatidylinositol anchor attachment 1
51172_at	0.5152	0.0499679	2.11156	-3.9142		0.320244	N-acetylglucosamine-1-phosphodiester alpha-N-acetylglucosaminidase

## Sheet: DN_GPL19109
ID	adj.P.Val	P.Value	t	B		logFC	SPOT_ID
83483_at	0.0258	5.97e-06	7.95474	3.99798	DN高	1.56752	plasmalemma vesicle associated protein
7045_at	0.0258	8.4e-06	7.67723	3.72124		2.56885	transforming growth factor, beta-induced, 68kDa
857_at	0.0258	1.539e-05	7.20291	3.2224		1.65093	caveolin 1, caveolae protein, 22kDa
2354_at	0.0258	1.539e-05	-7.20289	3.22238		-3.2083	FBJ murine osteosarcoma viral oncogene homolog B
3479_at	0.0258	1.578e-05	-7.184	3.20181		-1.82869	insulin-like growth factor 1 (somatomedin C)
2026_at	0.0258	1.642e-05	7.15345	3.16845		1.469	enolase 2 (gamma, neuronal)
3489_at	0.0258	1.649e-05	7.15029	3.16499		2.36784	insulin-like growth factor binding protein 6
2014_at	0.0258	1.883e-05	7.04954	3.05387		1.20726	epithelial membrane protein 3
2335_at	0.0361	2.964e-05	6.71212	2.67017		1.73775	fibronectin 1
1843_at	0.0489	4.727e-05	-6.37609	2.2699		-1.17153	dual specificity phosphatase 1
11098_at	0.0489	4.909e-05	6.3493	2.23719		2.05251	protease, serine, 23
4335_at	0.0575	7.44e-05	6.05928	1.87544		0.810322	MAX network transcriptional repressor
1759_at	0.0575	7.489e-05	6.05481	1.86977		1.76208	dynamin 1
8793_at	0.0575	7.544e-05	6.04975	1.86332		0.98063	tumor necrosis factor receptor superfamily, member 10d, decoy with truncated death domain
2353_at	0.0575	7.885e-05	-6.01939	1.82458		-2.75226	FBJ murine osteosarcoma viral oncogene homolog
4162_at	0.0638	0.0001052	5.82365	1.57111		0.942752	melanoma cell adhesion molecule
51330_at	0.0638	0.00010701	5.81217	1.55604		1.66173	tumor necrosis factor receptor superfamily, member 12A
79778_at	0.0638	0.00011471	5.76556	1.49463		1.58232	MICAL-like 2
5239_at	0.0638	0.00011637	5.75597	1.48195		0.771401	phosphoglucomutase 5
22846_at	0.0638	0.00011651	5.75516	1.48088		1.2198	vasohibin 1
5166_at	0.0668	0.00013049	-5.67967	1.3805		-1.36067	pyruvate dehydrogenase kinase, isozyme 4
64780_at	0.0668	0.00014113	5.62775	1.31089		1.23307	microtubule associated monooxygenase, calponin and LIM domain containing 1
4929_at	0.0668	0.00014204	-5.6235	1.30516		-1.83381	nuclear receptor subfamily 4, group A, member 2
154_at	0.0668	0.00015417	5.56953	1.23229		1.34385	adrenoceptor beta 2, surface
2940_at	0.0668	0.00016083	-5.54179	1.19463		-1.31831	glutathione S-transferase alpha 3
55577_at	0.0668	0.00016314	5.53242	1.18189		0.786293	N-acetylglucosamine kinase
7059_at	0.0668	0.00016475	5.52599	1.17313		0.938344	thrombospondin 3
3759_at	0.0698	0.00017845	5.47384	1.10184		0.939667	potassium inwardly-rectifying channel, subfamily J, member 2
100_at	0.0705	0.00018782	5.44058	1.05613		0.728195	adenosine deaminase
1294_at	0.0705	0.00020009	5.39959	0.999533		1.07706	collagen, type VII, alpha 1
1847_at	0.0705	0.00020175	-5.39422	0.992101		-1.29816	dual specificity phosphatase 5
7216_at	0.0705	0.00020594	5.38094	0.973699		0.902231	trophinin
64221_at	0.0739	0.00022707	5.31804	0.886104		0.709534	roundabout, axon guidance receptor, homolog 3 (Drosophila)
4125_at	0.0739	0.00022974	5.31057	0.875646		1.21829	mannosidase, alpha, class 2B, member 1
2550_at	0.0739	0.00024417	5.27153	0.820896		0.794221	gamma-aminobutyric acid (GABA) B receptor, 1
3725_at	0.0739	0.00024854	-5.2602	0.804946		-1.01499	jun proto-oncogene
55298_at	0.0739	0.00025446	5.24519	0.783794		0.978059	ring finger protein 121
1513_at	0.0739	0.00026499	5.21936	0.74731		1.29977	cathepsin K
240_at	0.0739	0.00026945	5.20873	0.732265		1.74136	arachidonate 5-lipoxygenase
10095_at	0.0739	0.00027016	5.20706	0.729902		1.05751	actin related protein 2/3 complex, subunit 1B, 41kDa
7157_at	0.0739	0.00027678	5.1917	0.708109		0.801582	tumor protein p53
79585_at	0.0781	0.00032701	5.08633	0.557608		0.578559	coronin 7
3235_at	0.0781	0.00032978	5.08102	0.549976		0.840022	homeobox D9
1643_at	0.0781	0.00033388	5.07326	0.538805		1.03752	damage-specific DNA binding protein 2, 48kDa
695_at	0.0781	0.00033784	5.06586	0.528156		1.12443	Bruton agammaglobulinemia tyrosine kinase
5947_at	0.0781	0.00033962	5.06256	0.523394		1.10739	retinol binding protein 1, cellular
4069_at	0.0781	0.00034137	5.05935	0.518762		1.92298	lysozyme
4521_at	0.0781	0.00034259	5.0571	0.515525		0.960004	nudix (nucleoside diphosphate linked moiety X)-type motif 1
874_at	0.0784	0.00035709	5.03114	0.478032		1.04788	carbonyl reductase 3
1675_at	0.0784	0.00035788	5.02976	0.476024		1.66465	complement factor D (adipsin)
5336_at	0.0803	0.00037631	-4.99838	0.430548		-1.9649	phospholipase C, gamma 2 (phosphatidylinositol-specific)
9473_at	0.0803	0.00038143	4.98996	0.418312		0.910304	thymocyte selection associated family member 2
4174_at	0.0811	0.00039678	4.96538	0.382543		0.873308	minichromosome maintenance complex component 5
6876_at	0.0811	0.00040007	4.96024	0.375047		1.60982	transgelin
29882_at	0.0838	0.00042279	4.92595	0.324946		0.883974	anaphase promoting complex subunit 2
4758_at	0.0838	0.00044798	4.89012	0.272386		0.785959	sialidase 1 (lysosomal sialidase)
29108_at	0.0838	0.00045908	4.87501	0.250154		1.51201	PYD and CARD domain containing
6625_at	0.0838	0.0004619	4.87122	0.244581		0.788429	small nuclear ribonucleoprotein 70kDa (U1)
375035_at	0.0838	0.00046634	4.86532	0.235882		0.817439	SFT2 domain containing 2
9865_at	0.0838	0.00046907	4.86172	0.230583		1.27364	TLR4 interactor with leucine-rich repeats
313_at	0.0838	0.0004691	4.86169	0.230527		1.37287	acyloxyacyl hydrolase (neutrophil)
79709_at	0.0838	0.00048359	4.84294	0.202862		0.536443	collagen beta(1-O)galactosyltransferase 1
53827_at	0.0838	0.00049253	4.83167	0.1862		1.07917	FXYD domain containing ion transport regulator 5
56944_at	0.0838	0.00051116	4.80886	0.152407		1.96696	olfactomedin-like 3
2201_at	0.0838	0.00051185	4.80804	0.151183		1.09536	fibrillin 2
4839_at	0.0838	0.00051279	4.80691	0.149508		0.807435	NOP2 nucleolar protein
3223_at	0.0838	0.00051785	4.80089	0.140575		1.00813	homeobox C6
5777_at	0.0838	0.00053435	4.78165	0.111996		0.903378	protein tyrosine phosphatase, non-receptor type 6
1844_at	0.0838	0.00054843	-4.76575	0.088311		-0.642905	dual specificity phosphatase 2
1307_at	0.0838	0.00055386	4.75973	0.079334		2.01717	collagen, type XVI, alpha 1
58529_at	0.0838	0.00055905	-4.75402	0.07083		-1.26942	myozenin 1
11344_at	0.0838	0.0005622	4.75059	0.065698		0.744683	twinfilin actin-binding protein 2
7305_at	0.0838	0.0005649	4.74766	0.061332		1.80163	TYRO protein tyrosine kinase binding protein
23157_at	0.0838	0.00056625	4.7462	0.059155		0.729658	septin 6
1306_at	0.0859	0.00058922	4.72196	0.022902		2.27424	collagen, type XV, alpha 1
8175_at	0.0859	0.00059667	4.7143	0.011432		0.626154	splicing factor 3a, subunit 2, 66kDa
7124_at	0.0859	0.00060431	4.70655	-0.000174		0.768503	tumor necrosis factor
3679_at	0.0868	0.00065268	4.65979	-0.070476		0.916395	integrin, alpha 7
79711_at	0.0868	0.00065335	4.65917	-0.071417		0.917862	importin 4
11326_at	0.0868	0.00065546	4.65721	-0.074366		2.34948	V-set and immunoglobulin domain containing 4
27040_at	0.0868	0.00067098	4.64304	-0.095741		0.751938	linker for activation of T cells
29980_at	0.0868	0.00067269	4.6415	-0.098068		0.884426	downstream neighbor of SON
467_at	0.0868	0.00067271	-4.64148	-0.098103		-0.819655	activating transcription factor 3
2328_at	0.0868	0.00068212	4.63308	-0.110794		2.60372	flavin containing monooxygenase 3
57109_at	0.0868	0.00069189	4.62447	-0.123801		0.697068	REX4, RNA exonuclease 4 homolog (S. cerevisiae)
79713_at	0.0868	0.00070574	4.61251	-0.141912		0.975782	IGF-like family receptor 1
7805_at	0.0868	0.00072828	4.59353	-0.170678		1.46504	lysosomal protein transmembrane 5
55799_at	0.0868	0.00073878	4.58491	-0.183764		1.37625	calcium channel, voltage-dependent, alpha 2/delta subunit 3
1718_at	0.0868	0.00075262	4.57373	-0.200754		1.16106	24-dehydrocholesterol reductase
3915_at	0.0868	0.00075509	4.57176	-0.203752		0.863148	laminin, gamma 1 (formerly LAMB2)
5260_at	0.0868	0.00075519	-4.57169	-0.203867		-0.594664	phosphorylase kinase, gamma 1 (muscle)
79703_at	0.0868	0.0007562	4.57088	-0.205099		1.07501	chromosome 11 open reading frame 80
2539_at	0.0868	0.0007602	4.5677	-0.20993		0.680828	glucose-6-phosphate dehydrogenase
55738_at	0.0868	0.00076227	4.56607	-0.212414		0.501062	ADP-ribosylation factor GTPase activating protein 1
23309_at	0.0868	0.00076295	4.56553	-0.213236		0.56662	SIN3 transcription regulator family member B
28231_at	0.0868	0.00077061	4.55952	-0.222381		1.0706	solute carrier organic anion transporter family, member 4A1
347733_at	0.0868	0.00077821	4.55363	-0.231356		1.92228	tubulin, beta 2B class IIb
54478_at	0.0868	0.00078161	4.551	-0.235356		0.697117	family with sequence similarity 64, member A
5321_at	0.0868	0.00078891	4.54542	-0.243861		1.41816	phospholipase A2, group IVA (cytosolic, calcium-dependent)
92249_at	0.0868	0.00080176	4.53572	-0.25866		0.677179	uncharacterized LOC92249
22876_at	0.0868	0.0008079	4.53115	-0.265647		0.680849	inositol polyphosphate-5-phosphatase F
4741_at	0.0868	0.00080886	4.53043	-0.266737		1.35548	neurofilament, medium polypeptide
5592_at	0.0885	0.00084928	-4.50121	-0.311424		-0.535478	protein kinase, cGMP-dependent, type I
5376_at	0.0885	0.00089425	4.47038	-0.358722		1.32828	peripheral myelin protein 22
55621_at	0.0885	0.00090469	4.46345	-0.369366		0.942621	tRNA methyltransferase 1 homolog (S. cerevisiae)
203197_at	0.0885	0.0009119	4.45871	-0.376655		0.838144	chromosome 9 open reading frame 91
953_at	0.0885	0.00091851	4.45441	-0.383276		0.751115	ectonucleoside triphosphate diphosphohydrolase 1
7461_at	0.0885	0.00092548	4.4499	-0.390215		0.698867	CAP-GLY domain containing linker protein 2
1755_at	0.0885	0.00094243	-4.43909	-0.406865		-0.544693	deleted in malignant brain tumors 1
9235_at	0.0885	0.00095945	4.42844	-0.423292		1.36395	interleukin 32
712_at	0.0885	0.00096006	4.42806	-0.423873		2.88041	complement component 1, q subcomponent, A chain
2146_at	0.0885	0.00096375	4.42577	-0.427402		1.00215	enhancer of zeste homolog 2 (Drosophila)
4008_at	0.0885	0.00096763	-4.42339	-0.431085		-0.514867	LIM domain 7
23603_at	0.0885	0.00096943	4.42228	-0.432795		0.867015	coronin, actin binding protein, 1C
54807_at	0.0885	0.00098016	4.41573	-0.442899		0.502465	zinc finger protein 586
784_at	0.0885	0.00099005	4.40977	-0.452109		0.596217	calcium channel, voltage-dependent, beta 3 subunit
79705_at	0.0885	0.00099971	4.404	-0.461028		0.540905	leucine-rich repeat kinase 1
1292_at	0.0885	0.00101616	4.39431	-0.476022		1.43669	collagen, type VI, alpha 2
54829_at	0.0885	0.00102089	4.39156	-0.480282		1.80105	asporin
4313_at	0.0885	0.00104062	4.38021	-0.497864		1.80592	matrix metallopeptidase 2 (gelatinase A, 72kDa gelatinase, 72kDa type IV collagenase)
3109_at	0.0885	0.00104307	4.37881	-0.500028		1.02192	major histocompatibility complex, class II, DM beta
7264_at	0.0885	0.00104541	4.37748	-0.502083		0.792791	tissue specific transplantation antigen P35B
1794_at	0.0885	0.00106352	4.36731	-0.517861		1.42556	dedicator of cytokinesis 2
1524_at	0.0885	0.00106382	4.36714	-0.51812		1.58378	chemokine (C-X3-C motif) receptor 1
3339_at	0.0885	0.00107862	4.35896	-0.530819		0.572469	heparan sulfate proteoglycan 2
9277_at	0.0885	0.0010805	4.35793	-0.532417		0.677526	WD repeat domain 46
3661_at	0.0885	0.00108341	4.35634	-0.534896		0.562531	interferon regulatory factor 3
4688_at	0.0885	0.00108346	4.35631	-0.534936		1.2182	neutrophil cytosolic factor 2
53346_at	0.0885	0.0010851	4.35541	-0.536328		1.02843	transmembrane 6 superfamily member 1
5918_at	0.0885	0.00108676	4.35451	-0.537727		2.28535	retinoic acid receptor responder (tazarotene induced) 1
79785_at	0.0885	0.00109231	4.3515	-0.542413		1.40336	RERG/RAS-like
6352_at	0.0885	0.00109438	4.35038	-0.544155		1.14139	chemokine (C-C motif) ligand 5
1471_at	0.0885	0.0010948	4.35015	-0.544506		0.698769	cystatin C
823_at	0.0885	0.00111082	4.34156	-0.557857		0.650708	calpain 1, (mu/I) large subunit
10609_at	0.0885	0.0011123	4.34077	-0.559082		0.65205	leprecan-like 4
26509_at	0.0885	0.00111542	4.33912	-0.561658		0.845911	myoferlin
3977_at	0.0885	0.00111742	-4.33806	-0.563301		-1.08195	leukemia inhibitory factor receptor alpha
9770_at	0.0885	0.00111877	4.33735	-0.564416		0.927372	Ras association (RalGDS/AF-6) domain family member 2
4192_at	0.0885	0.00112394	4.33462	-0.568653		0.826465	midkine (neurite growth-promoting factor 2)
6850_at	0.0887	0.00113461	4.32904	-0.577337		0.985603	spleen tyrosine kinase
57035_at	0.0896	0.00116009	4.31594	-0.59776		0.857478	chromosome 1 open reading frame 63
4747_at	0.0896	0.00116831	4.31177	-0.604257		1.82359	neurofilament, light polypeptide
6274_at	0.0896	0.00119008	4.30089	-0.621239		0.610648	S100 calcium binding protein A3
9362_at	0.0896	0.00119713	-4.29741	-0.626672		-1.79611	copine VI (neuronal)
116832_at	0.0896	0.00120528	4.29341	-0.632909		0.699412	ribosomal protein L39-like
5764_at	0.0896	0.001243	4.27528	-0.661267		1.95606	pleiotrophin
9837_at	0.0896	0.0012517	4.27117	-0.667687		1.5352	GINS complex subunit 1 (Psf1 homolog)
3001_at	0.0896	0.00125587	4.26922	-0.67075		1.25409	granzyme A (granzyme 1, cytotoxic T-lymphocyte-associated serine esterase 3)
51066_at	0.0896	0.00125856	4.26796	-0.672713		0.981494	ssu-2 homolog (C. elegans)
23325_at	0.0896	0.00126137	-4.26665	-0.674771		-1.06358	KIAA1033
1503_at	0.0896	0.00126634	4.26434	-0.678391		0.759469	CTP synthase 1
11117_at	0.0896	0.00127223	4.26161	-0.682661		1.04075	elastin microfibril interfacer 1
991_at	0.0896	0.00127228	4.26159	-0.682696		1.3578	cell division cycle 20
4035_at	0.0896	0.00127567	4.26002	-0.685147		0.595343	low density lipoprotein receptor-related protein 1
576_at	0.0896	0.00128351	4.25643	-0.690786		0.995869	brain-specific angiogenesis inhibitor 2
4794_at	0.0896	0.00128533	4.2556	-0.692088		0.908522	nuclear factor of kappa light polypeptide gene enhancer in B-cells inhibitor, epsilon
27010_at	0.0896	0.00128651	4.25506	-0.692931		0.588074	thiamin pyrophosphokinase 1
10535_at	0.0896	0.0013022	4.24794	-0.704094		0.561976	ribonuclease H2, subunit A
5589_at	0.0896	0.00131856	4.24061	-0.715588		0.619951	protein kinase C substrate 80K-H
713_at	0.0896	0.00132287	4.2387	-0.718592		2.68844	complement component 1, q subcomponent, B chain
10319_at	0.0896	0.00132384	4.23827	-0.719266		1.09207	laminin, gamma 3
55692_at	0.0896	0.00132909	4.23595	-0.722916		0.727115	LUC7-like (S. cerevisiae)
8013_at	0.0896	0.00133433	-4.23364	-0.726537		-0.658288	nuclear receptor subfamily 4, group A, member 3
56652_at	0.091	0.0013634	4.22101	-0.746382		0.784208	chromosome 10 open reading frame 2
11122_at	0.0921	0.0014052	-4.20333	-0.774201		-0.628303	protein tyrosine phosphatase, receptor type, T
51499_at	0.0921	0.00141248	4.20031	-0.778965		0.528431	TP53 regulated inhibitor of apoptosis 1
57664_at	0.0921	0.00141321	4.20001	-0.779438		0.797582	pleckstrin homology domain containing, family A (phosphoinositide binding specific) member 4
87_at	0.0921	0.00141613	4.1988	-0.781341		1.28854	actinin, alpha 1
2717_at	0.0921	0.00142184	4.19644	-0.785048		0.696774	galactosidase, alpha
97_at	0.0922	0.00143525	4.19096	-0.793699		0.65059	acylphosphatase 1, erythrocyte (common) type
56899_at	0.0922	0.00144067	-4.18875	-0.797171		-1.41242	ankyrin repeat and sterile alpha motif domain containing 1B
9057_at	0.0924	0.00145854	4.18155	-0.80853		0.458397	solute carrier family 7 (amino acid transporter light chain, y+L system), member 6
55716_at	0.0924	0.001465	4.17897	-0.812606		0.694017	limb development membrane protein 1-like
962_at	0.0924	0.00147243	4.17601	-0.817268		1.55405	CD48 molecule
1191_at	0.0924	0.00150894	4.16172	-0.839842		2.1517	clusterin
286527_at	0.0924	0.00150956	4.16148	-0.84022		1.02395	thymosin beta 15B
1278_at	0.0924	0.00151452	4.15957	-0.843244		2.62666	collagen, type I, alpha 2
3486_at	0.0924	0.00151595	4.15902	-0.844115		2.39285	insulin-like growth factor binding protein 3
4157_at	0.0924	0.00151697	4.15863	-0.844734		0.613027	melanocortin 1 receptor (alpha melanocyte stimulating hormone receptor)
10493_at	0.0924	0.00153994	4.14986	-0.858593		0.566931	vesicle amine transport 1
3958_at	0.0924	0.0015503	4.14595	-0.864773		1.36661	lectin, galactoside-binding, soluble, 3
23765_at	0.0924	0.00155134	4.14557	-0.865391		0.519206	interleukin 17 receptor A
10313_at	0.0924	0.00155704	4.14343	-0.868772		0.63245	reticulon 3
8572_at	0.0924	0.00157252	4.13767	-0.877894		1.16352	PDZ and LIM domain 4
54433_at	0.0924	0.00157765	4.13577	-0.880899		0.584073	GAR1 ribonucleoprotein
3587_at	0.0924	0.00159628	4.12894	-0.891724		1.59097	interleukin 10 receptor, alpha
79071_at	0.0924	0.0016136	4.12266	-0.901674		0.65923	ELOVL fatty acid elongase 6
26002_at	0.0924	0.00161433	4.12239	-0.902095		2.94472	monooxygenase, DBH-like 1
55625_at	0.0924	0.00161796	4.12109	-0.904163		0.592257	zinc finger, DHHC-type containing 7
64231_at	0.0924	0.00164297	4.11217	-0.918313		2.23278	membrane-spanning 4-domains, subfamily A, member 6A
6392_at	0.0924	0.00165203	-4.10897	-0.923386		-0.751872	succinate dehydrogenase complex, subunit D, integral membrane protein
9242_at	0.0924	0.00166379	4.10485	-0.929931		1.01933	musculin
11314_at	0.0924	0.00166452	4.10459	-0.930333		1.02412	CD300a molecule
51339_at	0.0924	0.00167509	4.10092	-0.936171		1.63057	dishevelled-binding antagonist of beta-catenin 1
1281_at	0.0924	0.00168052	4.09904	-0.939162		2.06491	collagen, type III, alpha 1
10312_at	0.0924	0.00169523	4.09398	-0.947198		1.03535	T-cell, immune regulator 1, ATPase, H+ transporting, lysosomal V0 subunit A3
29799_at	0.0924	0.00170394	4.091	-0.951926		0.426338	yippee-like 1 (Drosophila)
7473_at	0.0924	0.00170647	-4.09014	-0.953296		-1.09713	wingless-type MMTV integration site family, member 3
1277_at	0.0924	0.00171211	4.08823	-0.956343		2.4022	collagen, type I, alpha 1
1293_at	0.0924	0.00171651	4.08674	-0.958711		2.56531	collagen, type VI, alpha 3
960_at	0.0924	0.00172144	4.08507	-0.961355		1.15079	CD44 molecule (Indian blood group)
10287_at	0.0924	0.00173548	4.08036	-0.96885		0.483937	regulator of G-protein signaling 19
11135_at	0.0924	0.00173743	4.07971	-0.969889		0.537132	CDC42 effector protein (Rho GTPase binding) 1
10544_at	0.0924	0.00173975	4.07894	-0.971118		0.615427	protein C receptor, endothelial
9454_at	0.0924	0.00174951	4.07569	-0.976284		0.719026	homer homolog 3 (Drosophila)
53829_at	0.0924	0.00175308	4.07451	-0.978165		1.38271	purinergic receptor P2Y, G-protein coupled, 13
116372_at	0.0924	0.00176317	4.07118	-0.983461		2.03195	LY6/PLAUR domain containing 1
4060_at	0.0924	0.00177028	4.06885	-0.987173		3.77594	lumican
1196_at	0.0924	0.00178268	4.0648	-0.993617		0.629156	CDC-like kinase 2
7841_at	0.0924	0.00179777	4.05992	-1.00139		0.625538	mannosyl-oligosaccharide glucosidase
9332_at	0.0924	0.00179791	4.05987	-1.00147		2.69938	CD163 molecule
23108_at	0.0924	0.00180894	4.05633	-1.00711		1.40898	RAP1 GTPase activating protein 2
59_at	0.0924	0.00181752	4.05359	-1.01148		1.21911	actin, alpha 2, smooth muscle, aorta
827_at	0.0924	0.00182484	4.05126	-1.01519		1.56067	calpain 6
25_at	0.0924	0.00182961	4.04975	-1.0176		0.621852	c-abl oncogene 1, non-receptor tyrosine kinase
51092_at	0.0924	0.00183013	4.04959	-1.01786		0.623845	SID1 transmembrane family, member 2
10123_at	0.0924	0.00185569	4.04156	-1.03067		1.94301	ADP-ribosylation factor-like 4C
1958_at	0.0924	0.00187554	-4.03541	-1.04049		-1.28655	early growth response 1
80345_at	0.0924	0.00188107	4.03371	-1.04321		0.65429	zinc finger and SCAN domain containing 16
2359_at	0.0924	0.0018846	4.03262	-1.04494		1.56508	formyl peptide receptor 3
2331_at	0.0924	0.00188661	4.03201	-1.04592		1.439	fibromodulin
9143_at	0.0924	0.00189253	4.0302	-1.04882		1.03069	synaptogyrin 3
10753_at	0.0924	0.00190253	-4.02715	-1.05368		-0.442358	calpain 9
57198_at	0.0924	0.00191163	4.02439	-1.05809		0.591213	ATPase, aminophospholipid transporter, class I, type 8B, member 2
2517_at	0.0924	0.00194296	4.015	-1.0731		0.814572	fucosidase, alpha-L- 1, tissue
55335_at	0.0924	0.0019435	-4.01484	-1.07336		-1.03737	nipsnap homolog 3B (C. elegans)
4013_at	0.0924	0.00194781	4.01356	-1.0754		0.730164	von Willebrand factor A domain containing 5A
3003_at	0.0924	0.00195163	4.01243	-1.07721		1.77578	granzyme K (granzyme 3; tryptase II)
26528_at	0.0924	0.00195304	4.01201	-1.07788		0.585949	DAZ associated protein 1
1436_at	0.0924	0.00195741	4.01072	-1.07994		1.47743	colony stimulating factor 1 receptor
4070_at	0.0924	0.00197267	4.00624	-1.08711		1.83516	tumor-associated calcium signal transducer 2
3059_at	0.0924	0.00197907	4.00437	-1.09011		1.02157	hematopoietic cell-specific Lyn substrate 1
80198_at	0.0924	0.00198138	4.0037	-1.09118		0.54419	MUS81 structure-specific endonuclease subunit
50861_at	0.0924	0.00198706	4.00204	-1.09383		0.802089	stathmin-like 3
5480_at	0.0924	0.00198788	4.00181	-1.09421		0.869248	peptidylprolyl isomerase C (cyclophilin C)
23208_at	0.0924	0.00200228	3.99764	-1.10087		0.845768	synaptotagmin XI
6532_at	0.0924	0.00204126	-3.98652	-1.11869		-0.862223	solute carrier family 6 (neurotransmitter transporter), member 4
2648_at	0.0924	0.00205342	3.9831	-1.12417		0.80679	K(lysine) acetyltransferase 2A
9100_at	0.0924	0.00205747	-3.98197	-1.12599		-0.567434	ubiquitin specific peptidase 10
7351_at	0.0924	0.00206145	3.98085	-1.12778		1.45853	uncoupling protein 2 (mitochondrial, proton carrier)
84525_at	0.0924	0.00206229	3.98062	-1.12816		1.74585	HOP homeobox
5581_at	0.0924	0.00207937	-3.97587	-1.13577		-0.534487	protein kinase C, epsilon
10417_at	0.0924	0.00208239	3.97503	-1.13711		1.55098	spondin 2, extracellular matrix protein
1396_at	0.0924	0.00209226	3.97231	-1.14148		1.67099	cysteine-rich protein 1 (intestinal)
5649_at	0.0924	0.00209795	3.97074	-1.14399		1.54906	reelin
114897_at	0.0924	0.00209987	3.97022	-1.14484		0.523284	C1q and tumor necrosis factor related protein 1
1233_at	0.0924	0.00210234	-3.96954	-1.14592		-0.545748	chemokine (C-C motif) receptor 4
56676_at	0.0924	0.00210483	-3.96886	-1.14702		-0.588714	achaete-scute family bHLH transcription factor 3
10498_at	0.0924	0.00211205	3.96689	-1.15018		0.745539	coactivator-associated arginine methyltransferase 1
79654_at	0.0924	0.00212689	3.96286	-1.15665		0.599058	HECT domain containing E3 ubiquitin protein ligase 3
919_at	0.0924	0.00213126	3.96168	-1.15855		0.83434	CD247 molecule
1031_at	0.0924	0.00213859	3.9597	-1.16172		0.735018	cyclin-dependent kinase inhibitor 2C (p18, inhibits CDK4)
29127_at	0.0924	0.00214346	3.95839	-1.16382		0.952439	Rac GTPase activating protein 1
5507_at	0.0924	0.0021436	3.95835	-1.16388		1.15482	protein phosphatase 1, regulatory subunit 3C
26011_at	0.0924	0.00215255	3.95596	-1.16773		1.17141	teneurin transmembrane protein 4
51477_at	0.0931	0.00218327	3.94781	-1.18083		0.73665	inositol-3-phosphate synthase 1
7535_at	0.0931	0.00220922	3.94101	-1.19175		0.523048	zeta-chain (TCR) associated protein kinase 70kDa
83442_at	0.0931	0.00221037	3.94071	-1.19222		0.669522	SH3 domain binding glutamic acid-rich protein like 3
10981_at	0.0931	0.00221041	3.9407	-1.19224		0.71568	RAB32, member RAS oncogene family
29109_at	0.0931	0.00221062	3.94065	-1.19233		0.923879	formin homology 2 domain containing 1
2769_at	0.0932	0.00222091	3.93798	-1.19662		1.01878	guanine nucleotide binding protein (G protein), alpha 15 (Gq class)
7097_at	0.0933	0.00223526	3.93428	-1.20257		1.43443	toll-like receptor 2
25928_at	0.0933	0.0022416	3.93265	-1.20519		1.80617	sclerostin domain containing 1
5152_at	0.0934	0.00226181	3.9275	-1.21349		0.782974	phosphodiesterase 9A
3855_at	0.0934	0.00226205	3.92744	-1.21358		2.62471	keratin 7
1522_at	0.0943	0.00231462	3.91425	-1.23482		1.21545	cathepsin Z
10181_at	0.0943	0.00232468	3.91176	-1.23883		0.693903	RNA binding motif protein 5
56660_at	0.0943	0.00232931	-3.91062	-1.24067		-0.776498	potassium channel, subfamily K, member 12
55743_at	0.0943	0.00232953	3.91057	-1.24076		0.527522	checkpoint with forkhead and ring finger domains, E3 ubiquitin protein ligase
64745_at	0.0943	0.0023312	3.91016	-1.24142		0.748735	methyltransferase like 17
81563_at	0.0943	0.00234216	-3.90747	-1.24575		-1.0152	chromosome 1 open reading frame 21
9266_at	0.0943	0.00235468	3.90441	-1.25068		0.625405	cytohesin 2
7922_at	0.0943	0.00236006	3.9031	-1.25279		0.718019	solute carrier family 39 (zinc transporter), member 7
1445_at	0.0943	0.00236059	3.90297	-1.253		0.62441	c-src tyrosine kinase
10695_at	0.0946	0.00237794	3.89877	-1.25977		0.516913	canopy FGF signaling regulator 3
2551_at	0.0946	0.00238609	-3.89681	-1.26293		-0.775009	GA binding protein transcription factor, alpha subunit 60kDa
23295_at	0.0946	0.0023986	3.89381	-1.26777		0.53932	mahogunin ring finger 1, E3 ubiquitin protein ligase
112464_at	0.0946	0.0024106	3.89095	-1.27238		0.961085	protein kinase C, delta binding protein
2131_at	0.0946	0.00241442	3.89005	-1.27384		0.860307	exostosin glycosyltransferase 1
1663_at	0.0946	0.00241899	3.88896	-1.27559		1.01867	DEAD/H (Asp-Glu-Ala-Asp/His) box helicase 11
6659_at	0.0946	0.00243272	3.88572	-1.28083		1.07008	SRY (sex determining region Y)-box 4
25903_at	0.0946	0.00243635	3.88487	-1.2822		1.57503	olfactomedin-like 2B
790_at	0.0951	0.00246356	3.87851	-1.29247		0.722782	carbamoyl-phosphate synthetase 2, aspartate transcarbamylase, and dihydroorotase
6398_at	0.0951	0.00248045	3.8746	-1.29879		0.545029	secreted and transmembrane 1
10072_at	0.0951	0.00248088	3.8745	-1.29895		0.536408	dipeptidyl-peptidase 3
1264_at	0.0951	0.0024844	3.87369	-1.30026		0.733892	calponin 1, basic, smooth muscle
54869_at	0.0952	0.0024992	3.87029	-1.30575		0.615605	EPS8-like 1
4869_at	0.0952	0.00250653	3.86861	-1.30846		0.848585	nucleophosmin (nucleolar phosphoprotein B23, numatrin)
27113_at	0.0952	0.00251346	3.86703	-1.31102		0.658153	BCL2 binding component 3
10437_at	0.0956	0.00253342	3.86251	-1.31833		1.13838	interferon, gamma-inducible protein 30
84561_at	0.096	0.0025532	3.85806	-1.32552		0.858116	solute carrier family 12, member 8
2570_at	0.0963	0.00257335	-3.85356	-1.33279		-0.580383	gamma-aminobutyric acid (GABA) A receptor, rho 2
8612_at	0.0963	0.00258697	3.85055	-1.33767		0.860613	phosphatidic acid phosphatase type 2C
10962_at	0.0963	0.00258766	3.85039	-1.33792		1.23797	myeloid/lymphoid or mixed-lineage leukemia (trithorax homolog, Drosophila); translocated to, 11
8761_at	0.0963	0.00260217	3.8472	-1.34309		0.760842	poly(A) binding protein, cytoplasmic 4 (inducible form)
3354_at	0.0963	0.00260872	-3.84576	-1.34542		-0.472576	5-hydroxytryptamine (serotonin) receptor 1E, G protein-coupled
9126_at	0.0963	0.00261248	-3.84494	-1.34675		-1.00408	structural maintenance of chromosomes 3
3820_at	0.0963	0.00262247	3.84276	-1.35028		0.837723	killer cell lectin-like receptor subfamily B, member 1
2317_at	0.0966	0.00265649	3.8354	-1.3622		0.708096	filamin B, beta
3394_at	0.0966	0.00265764	3.83515	-1.3626		1.59797	interferon regulatory factor 8
7168_at	0.0966	0.00265852	3.83496	-1.36291		0.852896	tropomyosin 1 (alpha)
9811_at	0.0966	0.00266676	3.83319	-1.36577		0.451576	CBP80/20-dependent translation initiation factor
3428_at	0.0966	0.00268978	3.82829	-1.37372		0.595741	interferon, gamma-inducible protein 16
2350_at	0.0966	0.00269409	3.82737	-1.3752		1.48223	folate receptor 2 (fetal)
6039_at	0.0966	0.00269709	3.82674	-1.37623		2.23298	ribonuclease, RNase A family, k6
822_at	0.0966	0.00270111	3.82589	-1.37761		1.47255	capping protein (actin filament), gelsolin-like
155400_at	0.0967	0.00271677	3.82259	-1.38295		0.996091	NOP2/Sun domain family, member 5 pseudogene 1
63978_at	0.0967	0.0027217	-3.82155	-1.38463		-0.465077	PR domain containing 14
330_at	0.0972	0.00274357	3.81699	-1.39203		0.969382	baculoviral IAP repeat containing 3
9121_at	0.0972	0.00276036	3.81351	-1.39768		0.73654	solute carrier family 16 (monocarboxylate transporter), member 5
5350_at	0.0972	0.00276122	3.81333	-1.39796		1.1019	phospholamban
27286_at	0.0988	0.00282158	3.801	-1.41797		1.84087	sushi-repeat containing protein, X-linked 2
9891_at	0.0988	0.00283342	3.79862	-1.42185		0.817644	NUAK family, SNF1-like kinase, 1
328_at	0.0988	0.0028541	3.79447	-1.42857		0.843765	APEX nuclease (multifunctional DNA repair enzyme) 1
81855_at	0.0988	0.00287652	3.79002	-1.43581		0.799886	sideroflexin 3
23503_at	0.0988	0.0028898	3.78739	-1.44007		0.500717	zinc finger, FYVE domain containing 26
7940_at	0.0988	0.00289702	3.78597	-1.44238		1.02192	leukocyte specific transcript 1
5859_at	0.0988	0.00290584	3.78424	-1.44519		0.776038	glutaminyl-tRNA synthetase
6548_at	0.0988	0.00291494	3.78246	-1.44809		0.494782	solute carrier family 9, subfamily A (NHE1, cation proton antiporter 1), member 1
4542_at	0.0988	0.00291554	3.78234	-1.44828		0.957073	myosin IF
283638_at	0.0988	0.00291902	3.78166	-1.44938		0.512255	centrosomal protein 170B
4082_at	0.0988	0.00292052	3.78137	-1.44985		1.30916	myristoylated alanine-rich protein kinase C substrate
5428_at	0.0988	0.00292155	3.78117	-1.45018		0.555891	polymerase (DNA directed), gamma
9985_at	0.0988	0.00292477	3.78055	-1.4512		0.92543	REC8 meiotic recombination protein
6522_at	0.1007	0.00299264	3.76749	-1.47243		0.593799	solute carrier family 4 (anion exchanger), member 2
4054_at	0.1007	0.00300219	3.76568	-1.47537		1.21985	latent transforming growth factor beta binding protein 3
9470_at	0.1007	0.00300679	3.76481	-1.47679		0.439739	eukaryotic translation initiation factor 4E family member 2
4650_at	0.1044	0.00312912	3.74214	-1.51369		0.407563	myosin IXB
56548_at	0.1045	0.00314074	3.74004	-1.51712		0.87361	carbohydrate (N-acetylglucosamine 6-O) sulfotransferase 7
256364_at	0.105	0.00316576	3.73553	-1.52447		0.506726	echinoderm microtubule associated protein like 3
54504_at	0.1052	0.00318144	3.73273	-1.52904		1.77314	carboxypeptidase, vitellogenic-like
10262_at	0.1054	0.00319863	3.72967	-1.53402		0.421833	splicing factor 3b, subunit 4, 49kDa
4017_at	0.1054	0.00320599	3.72837	-1.53615		0.614221	lysyl oxidase-like 2
101927681_at	0.1056	0.00322128	3.72566	-1.54055		0.993942	5E5 antigen-like
6662_at	0.1057	0.00324358	3.72175	-1.54694		1.17841	SRY (sex determining region Y)-box 9
9170_at	0.1057	0.00325291	3.72012	-1.5496		0.593634	lysophosphatidic acid receptor 2
51338_at	0.1057	0.00325456	3.71983	-1.55007		2.13157	membrane-spanning 4-domains, subfamily A, member 4A
165_at	0.1057	0.00326692	3.71768	-1.55357		2.05632	AE binding protein 1
34_at	0.1057	0.00327496	-3.71629	-1.55585		-0.755233	acyl-CoA dehydrogenase, C-4 to C-12 straight chain
1857_at	0.1057	0.00328182	3.7151	-1.55778		0.518819	dishevelled segment polarity protein 3
8884_at	0.1061	0.00330457	3.71118	-1.56418		0.442271	solute carrier family 5 (sodium/multivitamin and iodide cotransporter), member 6
8506_at	0.1076	0.00336168	3.70147	-1.58004		0.590374	contactin associated protein 1
4048_at	0.1081	0.00338605	3.69738	-1.58672		0.517634	leukotriene A4 hydrolase
719_at	0.1082	0.00340149	3.6948	-1.59093		1.41022	complement component 3a receptor 1
59339_at	0.1086	0.00342925	-3.6902	-1.59845		-0.843566	pleckstrin homology domain containing, family A (phosphoinositide binding specific) member 2
2199_at	0.1086	0.00343941	3.68852	-1.6012		0.79577	fibulin 2
23508_at	0.1086	0.00344283	3.68796	-1.60211		0.551746	tetratricopeptide repeat domain 9
637_at	0.1086	0.00346032	3.68509	-1.60681		0.669585	BH3 interacting domain death agonist
11259_at	0.1086	0.00346103	3.68497	-1.60699		1.12792	filamin A interacting protein 1-like
10155_at	0.1086	0.00348792	3.68059	-1.61416		0.455273	tripartite motif containing 28
10347_at	0.1086	0.00349147	3.68001	-1.6151		0.626699	ATP-binding cassette, sub-family A (ABC1), member 7
3880_at	0.1086	0.00349326	3.67972	-1.61557		2.73942	keratin 19
80781_at	0.1086	0.00350342	3.67808	-1.61826		0.894689	collagen, type XVIII, alpha 1
3182_at	0.1089	0.00353069	3.67369	-1.62544		0.540239	heterogeneous nuclear ribonucleoprotein A/B
23396_at	0.1089	0.0035343	3.67311	-1.62638		0.506816	phosphatidylinositol-4-phosphate 5-kinase, type I, gamma
1579_at	0.1089	0.00353996	-3.6722	-1.62787		-1.51124	cytochrome P450, family 4, subfamily A, polypeptide 11
55816_at	0.1094	0.00356658	3.66797	-1.6348		1.14228	docking protein 5
4171_at	0.1107	0.00362082	3.65943	-1.64877		0.691529	minichromosome maintenance complex component 2
10769_at	0.111	0.00363862	3.65666	-1.65331		1.10582	polo-like kinase 2
23677_at	0.1112	0.00365851	3.65358	-1.65836		0.716314	SH3-domain binding protein 4
1311_at	0.1114	0.00368435	3.6496	-1.66487		2.75315	cartilage oligomeric matrix protein
65057_at	0.1114	0.0037039	3.64661	-1.66977		0.607821	adrenocortical dysplasia homolog (mouse)
51428_at	0.1114	0.00370746	3.64606	-1.67066		0.599643	DEAD (Asp-Glu-Ala-Asp) box polypeptide 41
27339_at	0.1114	0.00371052	3.6456	-1.67142		0.71368	pre-mRNA processing factor 19
10006_at	0.1114	0.00371483	-3.64494	-1.6725		-0.768922	abl-interactor 1
9957_at	0.1121	0.00375785	3.63843	-1.68316		1.15268	heparan sulfate (glucosamine) 3-O-sulfotransferase 1
3918_at	0.1121	0.00375896	3.63827	-1.68343		0.548536	laminin, gamma 2
1075_at	0.1122	0.00377991	3.63513	-1.68857		1.49899	cathepsin C
60401_at	0.1122	0.00378196	-3.63482	-1.68908		-0.485656	ectodysplasin A2 receptor
929_at	0.1124	0.00380044	3.63207	-1.69359		1.36039	CD14 molecule
2760_at	0.1128	0.00382354	3.62865	-1.6992		0.416477	GM2 ganglioside activator
3897_at	0.113	0.00384037	3.62617	-1.70326		0.519783	L1 cell adhesion molecule
29901_at	0.1131	0.00385445	3.6241	-1.70665		0.868867	SAC3 domain containing 1
5054_at	0.1149	0.00392698	3.61358	-1.72391		1.08611	serpin peptidase inhibitor, clade E (nexin, plasminogen activator inhibitor type 1), member 1
6387_at	0.1156	0.00395828	3.6091	-1.73126		1.96766	chemokine (C-X-C motif) ligand 12
9688_at	0.1163	0.0039999	3.6032	-1.74094		0.630662	nucleoporin 93kDa
9540_at	0.1163	0.0040037	3.60267	-1.74182		0.872003	tumor protein p53 inducible protein 3
5214_at	0.1166	0.00402655	3.59946	-1.74709		1.29849	phosphofructokinase, platelet
581_at	0.1169	0.00404664	3.59665	-1.75169		0.823715	BCL2-associated X protein
5626_at	0.117	0.00406575	-3.594	-1.75606		-0.479651	PROP paired-like homeobox 1
7436_at	0.117	0.00407576	3.59261	-1.75833		0.920451	very low density lipoprotein receptor
6746_at	0.117	0.00409768	3.58959	-1.7633		0.613412	signal sequence receptor, beta (translocon-associated protein beta)
23632_at	0.117	0.00410596	-3.58845	-1.76517		-0.479397	carbonic anhydrase XIV
29103_at	0.117	0.00410657	3.58837	-1.7653		0.80515	DnaJ (Hsp40) homolog, subfamily C, member 15
2316_at	0.117	0.0041243	3.58594	-1.76929		0.534365	filamin A, alpha
4306_at	0.117	0.0041372	-3.58418	-1.77218		-0.69148	nuclear receptor subfamily 3, group C, member 2
1952_at	0.117	0.00414245	3.58347	-1.77336		0.625735	cadherin, EGF LAG seven-pass G-type receptor 2
11198_at	0.117	0.00414666	-3.58289	-1.7743		-0.926948	suppressor of Ty 16 homolog (S. cerevisiae)
5880_at	0.1173	0.00417248	3.5794	-1.78004		1.07057	ras-related C3 botulinum toxin substrate 2 (rho family, small GTP binding protein Rac2)
64425_at	0.1173	0.0041781	3.57864	-1.78129		0.595591	polymerase (RNA) I polypeptide E, 53kDa
5792_at	0.118	0.00421874	3.57319	-1.79025		0.632977	protein tyrosine phosphatase, receptor type, F
1791_at	0.118	0.0042254	-3.5723	-1.79171		-0.42966	DNA nucleotidylexotransferase
5978_at	0.118	0.00423658	-3.57081	-1.79416		-0.820525	RE1-silencing transcription factor
1135_at	0.118	0.00424597	-3.56956	-1.79621		-0.463146	cholinergic receptor, nicotinic, alpha 2 (neuronal)
1638_at	0.1186	0.00428039	-3.56502	-1.80368		-0.479426	dopachrome tautomerase
3237_at	0.1188	0.00429784	3.56273	-1.80744		0.944802	homeobox D11
60598_at	0.1191	0.00432102	3.5597	-1.81243		1.64966	potassium channel, subfamily K, member 15
5493_at	0.1191	0.00433038	3.55848	-1.81443		1.28103	periplakin
23467_at	0.1194	0.00436928	3.55345	-1.82271		0.722898	neuronal pentraxin receptor
7746_at	0.1194	0.00436933	3.55345	-1.82272		0.495634	zinc finger and SCAN domain containing 9
9586_at	0.1194	0.00437711	3.55245	-1.82436		0.791241	cAMP responsive element binding protein 5
22985_at	0.1194	0.00440319	3.5491	-1.82986		0.555242	apoptotic chromatin condensation inducer 1
627_at	0.1194	0.00440627	3.54871	-1.83051		0.937285	brain-derived neurotrophic factor
10873_at	0.1194	0.00442062	3.54688	-1.83352		0.886797	malic enzyme 3, NADP(+)-dependent, mitochondrial
1019_at	0.1194	0.00443985	3.54444	-1.83754		0.596549	cyclin-dependent kinase 4
29992_at	0.1194	0.00445685	3.54229	-1.84108		0.54957	paired immunoglobin-like type 2 receptor alpha
5315_at	0.1194	0.00446075	3.5418	-1.84188		1.07242	pyruvate kinase, muscle
29899_at	0.1194	0.0044625	3.54158	-1.84225		0.519212	G-protein signaling modulator 2
8777_at	0.1194	0.0044761	-3.53987	-1.84506		-0.893298	multiple PDZ domain protein
27044_at	0.1194	0.00448676	3.53853	-1.84727		0.431981	staphylococcal nuclease and tudor domain containing 1
64210_at	0.1194	0.00450372	3.53641	-1.85076		0.764739	MMS19 nucleotide excision repair homolog (S. cerevisiae)
23067_at	0.1194	0.00450843	3.53582	-1.85173		0.449123	SET domain containing 1B
7525_at	0.1194	0.00451622	-3.53485	-1.85332		-0.835484	v-yes-1 Yamaguchi sarcoma viral oncogene homolog 1
10485_at	0.1194	0.00451632	-3.53484	-1.85335		-0.552955	chromosome 1 open reading frame 61
3804_at	0.1197	0.00455354	-3.53023	-1.86094		-1.07702	killer cell immunoglobulin-like receptor, two domains, long cytoplasmic tail, 3
55088_at	0.1197	0.00455704	-3.5298	-1.86165		-0.508276	chromosome 10 open reading frame 118
6928_at	0.1197	0.00455871	3.52959	-1.86199		1.15899	HNF1 homeobox B
54997_at	0.1201	0.00458572	3.52627	-1.86746		1.12083	tescalcin
23120_at	0.1201	0.00459527	-3.5251	-1.86939		-0.577214	ATPase, class V, type 10B
4678_at	0.1201	0.0046271	3.52122	-1.87578		0.544399	nuclear autoantigenic sperm protein (histone-binding)
57128_at	0.1201	0.00463345	3.52045	-1.87705		0.5558	LYR motif containing 4
8635_at	0.1201	0.00463878	3.51981	-1.87811		0.6835	ribonuclease T2
7849_at	0.1201	0.00465622	3.5177	-1.88158		0.727691	paired box 8
84790_at	0.1201	0.00465884	3.51738	-1.88211		0.549546	tubulin, alpha 1c
891_at	0.1201	0.00466912	3.51614	-1.88415		0.947138	cyclin B1
3937_at	0.1201	0.00468454	3.51429	-1.8872		0.534794	lymphocyte cytosolic protein 2 (SH2 domain containing leukocyte protein of 76kDa)
25873_at	0.1201	0.00469228	3.51336	-1.88873		1.0339	ribosomal protein L36
8502_at	0.1201	0.00469727	-3.51277	-1.88971		-0.859588	plakophilin 4
6768_at	0.1209	0.00476989	3.50416	-1.90391		1.26751	suppression of tumorigenicity 14 (colon carcinoma)
8484_at	0.1209	0.00477422	-3.50365	-1.90475		-0.535161	galanin receptor 3
9013_at	0.1209	0.00478007	3.50296	-1.90588		0.49435	TATA box binding protein (TBP)-associated factor, RNA polymerase I, C, 110kDa
5172_at	0.1209	0.0047904	-3.50175	-1.90788		-0.990485	solute carrier family 26 (anion exchanger), member 4
7090_at	0.1209	0.0047934	3.5014	-1.90846		0.413741	transducin-like enhancer of split 3 (E(sp1) homolog, Drosophila)
8411_at	0.1209	0.00479605	-3.50108	-1.90897		-0.578461	early endosome antigen 1
6790_at	0.1209	0.00480523	3.50001	-1.91074		0.803646	aurora kinase A
2743_at	0.1228	0.00490849	3.48808	-1.93042		0.854058	glycine receptor, beta
10360_at	0.1228	0.00491114	3.48778	-1.93092		0.860782	nucleophosmin/nucleoplasmin 3
56130_at	0.1228	0.00491982	3.48679	-1.93256		0.924936	protocadherin beta 6
6447_at	0.1228	0.00493957	3.48454	-1.93626		2.05144	secretogranin V (7B2 protein)
7538_at	0.1228	0.00494949	-3.48342	-1.93812		-1.1867	ZFP36 ring finger protein
6421_at	0.1228	0.00495245	3.48308	-1.93868		0.554317	splicing factor proline/glutamine-rich
3660_at	0.1228	0.00497315	3.48074	-1.94254		0.723587	interferon regulatory factor 2
5869_at	0.1228	0.00498514	3.47939	-1.94477		0.623222	RAB5B, member RAS oncogene family
79864_at	0.1228	0.00500328	-3.47736	-1.94813		-0.470847	chromosome 11 open reading frame 63
56344_at	0.1228	0.00500992	-3.47661	-1.94935		-0.436346	calcium binding protein 5
51063_at	0.1228	0.00501371	3.47619	-1.95005		0.659963	calcium homeostasis modulator 2
780_at	0.1228	0.00502094	3.47538	-1.95139		0.717919	discoidin domain receptor tyrosine kinase 1
9111_at	0.1228	0.00502459	3.47497	-1.95206		0.70565	N-myc (and STAT) interactor
7378_at	0.1231	0.00506221	3.47079	-1.95896		0.899105	uridine phosphorylase 1
29113_at	0.1231	0.00506233	-3.47078	-1.95899		-0.507175	chromosome 6 open reading frame 15
687_at	0.1239	0.00510609	-3.46595	-1.96695		-0.726706	Kruppel-like factor 9
55281_at	0.1239	0.00514656	3.46153	-1.97426		0.644195	transmembrane protein 140
1043_at	0.1239	0.00518353	3.45752	-1.98088		1.35748	CD52 molecule
4830_at	0.1239	0.00518937	3.45689	-1.98193		0.831741	NME/NM23 nucleoside diphosphate kinase 1
56255_at	0.1239	0.0051951	3.45627	-1.98295		0.646299	thioredoxin-related transmembrane protein 4
8556_at	0.1239	0.00519969	-3.45577	-1.98377		-0.684635	cell division cycle 14A
10659_at	0.1239	0.0052043	3.45528	-1.98459		0.918249	CUGBP, Elav-like family member 2
54496_at	0.1239	0.00521078	3.45458	-1.98574		0.804724	protein arginine methyltransferase 7
26119_at	0.1239	0.0052204	3.45355	-1.98744		0.449594	low density lipoprotein receptor adaptor protein 1
23625_at	0.1239	0.00522043	3.45355	-1.98745		0.640439	family with sequence similarity 89, member B
6586_at	0.1239	0.00522166	3.45341	-1.98767		0.700108	slit homolog 3 (Drosophila)
79720_at	0.1239	0.00522804	3.45273	-1.9888		0.681647	vacuolar protein sorting 37 homolog B (S. cerevisiae)
79140_at	0.124	0.00525182	3.45019	-1.993		0.810426	coiled-coil domain containing 28B
55243_at	0.124	0.00525585	-3.44976	-1.99371		-1.52205	kin of IRRE like (Drosophila)
9924_at	0.1242	0.00527663	3.44755	-1.99736		0.644881	PAN2 poly(A) specific ribonuclease subunit homolog (S. cerevisiae)
5193_at	0.1244	0.00529719	-3.44537	-2.00096		-0.624765	peroxisomal biogenesis factor 12
5680_at	0.1245	0.00531176	-3.44383	-2.0035		-0.590319	pregnancy specific beta-1-glycoprotein 11
2189_at	0.1245	0.00532089	3.44287	-2.00509		0.76453	Fanconi anemia, complementation group G
56623_at	0.1246	0.00533644	3.44124	-2.00779		0.472999	inositol polyphosphate-5-phosphatase, 72 kDa
25792_at	0.1247	0.00537797	3.4369	-2.01496		0.577744	CDKN1A interacting zinc finger protein 1
28969_at	0.1247	0.0053892	3.43573	-2.01689		0.920977	basic leucine zipper and W2 domains 2
5603_at	0.1247	0.00539463	3.43517	-2.01783		0.919186	mitogen-activated protein kinase 13
55620_at	0.1247	0.00539866	3.43475	-2.01852		0.729	signal transducing adaptor family member 2
1639_at	0.1247	0.00540734	3.43385	-2.02		0.471353	dynactin 1
57125_at	0.1247	0.00541762	3.43278	-2.02176		1.08965	plexin domain containing 1
10985_at	0.1247	0.00542404	3.43212	-2.02286		0.568675	GCN1 general control of amino-acid synthesis 1-like 1 (yeast)
56667_at	0.125	0.00544656	-3.4298	-2.02669		-0.767366	mucin 13, cell surface associated
2027_at	0.1259	0.00552581	3.42172	-2.04006		0.783052	enolase 3 (beta, muscle)
5832_at	0.1259	0.00553082	3.42121	-2.0409		0.694534	aldehyde dehydrogenase 18 family, member A1
2817_at	0.1259	0.00553688	3.4206	-2.04191		0.682689	glypican 1
57523_at	0.1259	0.0055373	3.42056	-2.04198		0.603276	NYN domain and retroviral integrase containing
8477_at	0.1259	0.005545	3.41978	-2.04327		1.29223	G protein-coupled receptor 65
60686_at	0.126	0.00556362	3.41791	-2.04637		0.445437	chromosome 14 open reading frame 93
1543_at	0.126	0.00557219	-3.41704	-2.04779		-0.420549	cytochrome P450, family 1, subfamily A, polypeptide 1
25984_at	0.1275	0.0056722	3.4071	-2.06425		1.89289	keratin 23 (histone deacetylase inducible)
5128_at	0.1275	0.00567822	-3.4065	-2.06523		-0.881456	cyclin-dependent kinase 17
440_at	0.1275	0.00568259	3.40607	-2.06595		0.770143	asparagine synthetase (glutamine-hydrolyzing)
9048_at	0.1275	0.00568384	-3.40595	-2.06615		-0.368478	artemin
26136_at	0.1275	0.00569503	3.40485	-2.06797		0.879142	testis derived transcript (3 LIM domains)
837_at	0.1276	0.00571622	3.40278	-2.0714		0.700278	caspase 4, apoptosis-related cysteine peptidase
4046_at	0.1276	0.00573504	3.40094	-2.07445		0.705024	lymphocyte-specific protein 1
23082_at	0.1276	0.00573749	3.4007	-2.07484		0.513396	peroxisome proliferator-activated receptor gamma, coactivator-related 1
5999_at	0.1276	0.00575615	3.39888	-2.07785		1.61783	regulator of G-protein signaling 4
8404_at	0.1276	0.00575794	3.39871	-2.07813		1.45773	SPARC-like 1 (hevin)
51614_at	0.1289	0.00583679	3.39111	-2.09072		0.524885	ERGIC and golgi 3
11096_at	0.1289	0.00584678	3.39015	-2.0923		1.05154	ADAM metallopeptidase with thrombospondin type 1 motif, 5
1742_at	0.1289	0.00585292	3.38957	-2.09327		0.568722	discs, large homolog 4 (Drosophila)
9533_at	0.1291	0.00587216	3.38773	-2.09631		0.516804	polymerase (RNA) I polypeptide C, 30kDa
23359_at	0.1293	0.00589605	3.38546	-2.10006		0.87405	family with sequence similarity 189, member A1
51547_at	0.1293	0.00590606	3.38452	-2.10163		0.643498	sirtuin 7
1549_at	0.1293	0.00591804	-3.38338	-2.10351		-0.892183	cytochrome P450, family 2, subfamily A, polypeptide 7
5995_at	0.1293	0.00594069	-3.38125	-2.10704		-0.409183	retinal G protein coupled receptor
7070_at	0.1293	0.00599854	3.37584	-2.11601		0.789605	Thy-1 cell surface antigen
5293_at	0.1293	0.00601264	3.37453	-2.11818		0.662563	phosphatidylinositol-4,5-bisphosphate 3-kinase, catalytic subunit delta
50628_at	0.1293	0.00602417	3.37346	-2.11995		0.464976	gem (nuclear organelle) associated protein 4
25816_at	0.1293	0.00602671	3.37322	-2.12034		1.31934	tumor necrosis factor, alpha-induced protein 8
8565_at	0.1293	0.0060376	3.37221	-2.12201		0.610252	tyrosyl-tRNA synthetase
79413_at	0.1293	0.00603883	3.3721	-2.1222		1.50861	zinc finger, BED-type containing 2
56833_at	0.1293	0.00605547	3.37056	-2.12474		0.719793	SLAM family member 8
6192_at	0.1293	0.00606683	3.36952	-2.12648		4.27937	ribosomal protein S4, Y-linked 1
23102_at	0.1293	0.00607561	3.36871	-2.12782		0.678666	TBC1 domain family, member 2B
9055_at	0.1293	0.00608552	3.3678	-2.12933		1.06145	protein regulator of cytokinesis 1
8704_at	0.1293	0.00609545	3.36689	-2.13083		0.45951	UDP-Gal:betaGlcNAc beta 1,4- galactosyltransferase, polypeptide 2
22893_at	0.1293	0.00609858	3.3666	-2.13131		0.442677	bromo adjacent homology domain containing 1
7543_at	0.1293	0.00610685	-3.36585	-2.13256		-0.448125	zinc finger protein, X-linked
7103_at	0.1293	0.00611144	3.36543	-2.13326		1.51561	tetraspanin 8
4118_at	0.1293	0.00612129	3.36453	-2.13475		1.64733	mal, T-cell differentiation protein
51575_at	0.1293	0.00613032	-3.3637	-2.13611		-0.633914	ESF1, nucleolar pre-rRNA processing protein, homolog (S. cerevisiae)
79586_at	0.1293	0.00613072	3.36367	-2.13617		0.630779	chondroitin polymerizing factor
4803_at	0.13	0.00617642	-3.35952	-2.14304		-0.681975	nerve growth factor (beta polypeptide)
9582_at	0.13	0.00618792	3.35848	-2.14476		1.03522	apolipoprotein B mRNA editing enzyme, catalytic polypeptide-like 3B
6282_at	0.1301	0.00621902	3.35568	-2.1494		0.778489	S100 calcium binding protein A11
8530_at	0.1301	0.00622529	3.35512	-2.15033		0.6062	cystatin F (leukocystatin)
90861_at	0.1301	0.00622552	3.3551	-2.15036		0.487173	hematological and neurological expressed 1-like
57007_at	0.1311	0.00630021	3.34845	-2.1614		1.59905	atypical chemokine receptor 3
2219_at	0.1311	0.00630803	3.34775	-2.16254		1.29264	ficolin (collagen/fibrinogen domain containing) 1
6677_at	0.1311	0.00631764	-3.34691	-2.16395		-0.406061	sperm adhesion molecule 1 (PH-20 hyaluronidase, zona pellucida binding)
54863_at	0.1311	0.00632175	3.34654	-2.16455		0.832729	torsin family 4, member A
7511_at	0.1312	0.00633801	3.34511	-2.16693		0.481393	X-prolyl aminopeptidase (aminopeptidase P) 1, soluble
3236_at	0.1315	0.00636885	3.3424	-2.17142		1.06438	homeobox D10
80206_at	0.1315	0.00638932	3.34061	-2.17439		1.02998	formin homology 2 domain containing 3
56938_at	0.1315	0.00639886	3.33978	-2.17577		0.554263	aryl hydrocarbon receptor nuclear translocator-like 2
9086_at	0.1315	0.00642188	3.33778	-2.17909		2.84523	eukaryotic translation initiation factor 1A, Y-linked
1798_at	0.1315	0.00642398	3.33759	-2.17939		0.786427	dolichyl-phosphate (UDP-N-acetylglucosamine) N-acetylglucosaminephosphotransferase 1 (GlcNAc-1-P transferase)
6249_at	0.1315	0.00642734	-3.3373	-2.17987		-0.602372	CAP-GLY domain containing linker protein 1
9592_at	0.1315	0.00643681	-3.33648	-2.18123		-0.638358	immediate early response 2
417_at	0.1318	0.00646692	-3.33388	-2.18555		-0.42352	ADP-ribosyltransferase 1
182_at	0.1321	0.00650584	3.33053	-2.1911		0.441276	jagged 1
51451_at	0.1321	0.00650669	3.33046	-2.19122		0.636559	leucine carboxyl methyltransferase 1
26287_at	0.1325	0.00654213	3.32743	-2.19624		1.11051	ankyrin repeat domain 2 (stretch responsive muscle)
55657_at	0.1325	0.00654872	3.32687	-2.19718		0.69532	zinc finger protein 692
2321_at	0.1327	0.00656899	-3.32515	-2.20003		-1.0106	fms-related tyrosine kinase 1
25960_at	0.1328	0.00660082	3.32245	-2.2045		0.559387	G protein-coupled receptor 124
23643_at	0.1328	0.00660397	3.32219	-2.20494		0.867926	lymphocyte antigen 96
51311_at	0.1328	0.00661579	3.32119	-2.2066		0.674395	toll-like receptor 8
64761_at	0.1328	0.00662665	3.32028	-2.20811		0.621342	poly (ADP-ribose) polymerase family, member 12
4151_at	0.1328	0.00664976	-3.31833	-2.21133		-0.383693	myoglobin
5732_at	0.1328	0.00665011	3.31831	-2.21138		0.824789	prostaglandin E receptor 2 (subtype EP2), 53kDa
55752_at	0.1339	0.00671546	-3.31285	-2.22043		-0.68052	septin 11
23452_at	0.134	0.00673307	3.3114	-2.22285		0.560235	angiopoietin-like 2
23002_at	0.1345	0.00677736	3.30774	-2.22891		0.65083	dishevelled associated activator of morphogenesis 1
7482_at	0.1345	0.00678864	3.30682	-2.23045		0.837246	wingless-type MMTV integration site family, member 2B
51611_at	0.1345	0.00679259	3.30649	-2.23098		0.448694	diphthamide biosynthesis 5
1289_at	0.1359	0.00687833	3.2995	-2.24258		1.23335	collagen, type V, alpha 1
2766_at	0.1359	0.0068908	3.29849	-2.24426		0.569207	guanosine monophosphate reductase
7978_at	0.136	0.00691178	3.2968	-2.24707		0.513072	mitochondrial transcription termination factor
9404_at	0.136	0.00692897	3.29542	-2.24936		0.811278	leupaxin
83759_at	0.136	0.00693275	3.29511	-2.24987		0.604252	RNA binding motif protein 4B
29114_at	0.1361	0.00696207	3.29276	-2.25377		1.05589	transgelin 3
79695_at	0.1361	0.0069727	3.29191	-2.25518		0.706844	UDP-N-acetyl-alpha-D-galactosamine:polypeptide N-acetylgalactosaminyltransferase 12 (GalNAc-T12)
150094_at	0.1361	0.00698024	-3.29131	-2.25618		-0.74976	salt-inducible kinase 1
6653_at	0.1361	0.00698701	3.29077	-2.25708		0.913111	sortilin-related receptor, L(DLR class) A repeats containing
55509_at	0.1365	0.00702192	3.288	-2.26168		0.589254	basic leucine zipper transcription factor, ATF-like 3
56925_at	0.1365	0.007039	3.28664	-2.26393		0.60939	latexin
79447_at	0.1365	0.00707483	3.28382	-2.26862		0.412038	PAXIP1 associated glutamate-rich protein 1
55686_at	0.1365	0.00708078	3.28335	-2.2694		0.678409	melanoregulin
54518_at	0.1365	0.00709496	3.28223	-2.27125		0.632921	amyloid beta (A4) precursor protein-binding, family B, member 1 interacting protein
55879_at	0.1365	0.00710366	-3.28155	-2.27238		-0.336853	gamma-aminobutyric acid (GABA) A receptor, theta
27343_at	0.1365	0.00712236	3.28009	-2.27481		0.398668	polymerase (DNA directed), lambda
10126_at	0.1365	0.00713512	3.27909	-2.27647		0.490215	dynein, axonemal, light chain 4
55644_at	0.1365	0.0071418	3.27857	-2.27733		0.696173	O-sialoglycoprotein endopeptidase
6723_at	0.1365	0.00714397	3.2784	-2.27761		0.475477	spermidine synthase
79919_at	0.1365	0.00715077	-3.27787	-2.27849		-0.798928	chromosome 2 open reading frame 54
65992_at	0.1365	0.00716329	3.2769	-2.28011		0.824346	DDRGK domain containing 1
4052_at	0.1365	0.00717058	3.27633	-2.28105		0.739527	latent transforming growth factor beta binding protein 1
80279_at	0.1368	0.00719592	3.27437	-2.28431		0.674209	CDK5 regulatory subunit associated protein 3
254531_at	0.1381	0.00727989	3.26791	-2.29503		0.564115	lysophosphatidylcholine acyltransferase 4
23742_at	0.1388	0.00735097	-3.2625	-2.30401		-0.408037	nuclear pore associated protein 1
963_at	0.1388	0.00735145	3.26247	-2.30408		1.36082	CD53 molecule
57707_at	0.1388	0.00736024	3.2618	-2.30518		0.49716	TBC/LysM-associated domain containing 1
1536_at	0.1388	0.00737614	3.2606	-2.30717		1.30629	cytochrome b-245, beta polypeptide
10917_at	0.1388	0.0073786	-3.26042	-2.30748		-0.72324	butyrophilin-like 3
80183_at	0.1396	0.0074411	3.25572	-2.31528		0.958231	KIAA0226-like
7089_at	0.1396	0.00744666	3.25531	-2.31597		0.759	transducin-like enhancer of split 2 (E(sp1) homolog, Drosophila)
10589_at	0.1398	0.00747181	3.25343	-2.31908		0.494823	DR1-associated protein 1 (negative cofactor 2 alpha)
83637_at	0.1398	0.00748512	3.25244	-2.32073		0.478655	zinc finger, MIZ-type containing 2
11059_at	0.1402	0.00754261	-3.24819	-2.3278		-0.744511	WW domain containing E3 ubiquitin protein ligase 1
55741_at	0.1402	0.00754278	3.24817	-2.32782		0.812454	ER degradation enhancer, mannosidase alpha-like 2
56649_at	0.1402	0.0075439	3.24809	-2.32796		1.19069	transmembrane protease, serine 4
51599_at	0.1407	0.00758996	3.24471	-2.33358		0.669473	lipolysis stimulated lipoprotein receptor
55024_at	0.1407	0.00760597	-3.24353	-2.33553		-0.723363	B-cell scaffold protein with ankyrin repeats 1
2872_at	0.1407	0.00760746	3.24343	-2.33571		0.693503	MAP kinase interacting serine/threonine kinase 2
6618_at	0.1417	0.00767388	3.23859	-2.34374		0.460655	small nuclear RNA activating complex, polypeptide 2, 45kDa
84908_at	0.1423	0.00772017	3.23525	-2.3493		0.715592	family with sequence similarity 136, member A
174_at	0.1428	0.00775975	-3.2324	-2.35402		-0.543142	alpha-fetoprotein
871_at	0.1428	0.00778673	3.23048	-2.35723		0.596449	serpin peptidase inhibitor, clade H (heat shock protein 47), member 1, (collagen binding protein 1)
283298_at	0.1428	0.00778832	3.23036	-2.35742		0.800655	olfactomedin-like 1
10066_at	0.143	0.00782496	3.22775	-2.36176		0.393438	secretory carrier membrane protein 2
84722_at	0.143	0.0078273	3.22758	-2.36203		0.615515	proline/serine-rich coiled-coil 1
3615_at	0.143	0.00785691	3.22549	-2.36552		1.16098	IMP (inosine 5'-monophosphate) dehydrogenase 2
10818_at	0.143	0.00786188	-3.22513	-2.3661		-0.4164	fibroblast growth factor receptor substrate 2
9619_at	0.143	0.00786305	3.22505	-2.36624		0.801015	ATP-binding cassette, sub-family G (WHITE), member 1
1296_at	0.1432	0.00789347	3.22291	-2.36981		0.722743	collagen, type VIII, alpha 2
11069_at	0.1432	0.00792325	-3.22081	-2.37329		-1.0713	Rap guanine nucleotide exchange factor (GEF) 4
4668_at	0.1432	0.00794015	3.21963	-2.37526		0.467741	N-acetylgalactosaminidase, alpha-
1730_at	0.1432	0.00794206	3.2195	-2.37548		0.517135	diaphanous-related formin 2
55151_at	0.1432	0.007943	-3.21943	-2.37559		-0.77318	transmembrane protein 38B
65263_at	0.1432	0.00796732	3.21773	-2.37841		0.476262	pyrroline-5-carboxylate reductase-like
10057_at	0.1432	0.00797705	3.21705	-2.37954		0.677586	ATP-binding cassette, sub-family C (CFTR/MRP), member 5
8788_at	0.1432	0.00798503	-3.2165	-2.38046		-0.758174	delta-like 1 homolog (Drosophila)
9146_at	0.1432	0.00799536	3.21578	-2.38166		0.520319	hepatocyte growth factor-regulated tyrosine kinase substrate
9289_at	0.1437	0.00803168	3.21326	-2.38584		0.858136	G protein-coupled receptor 56
7754_at	0.1438	0.0080528	-3.2118	-2.38827		-0.487074	zinc finger protein 204, pseudogene
7186_at	0.1447	0.00811873	3.20727	-2.3958		0.430422	TNF receptor-associated factor 2
376267_at	0.1448	0.00814497	3.20548	-2.39878		0.631228	RAB15, member RAS oncogene family
220_at	0.1448	0.00814793	3.20527	-2.39912		1.59065	aldehyde dehydrogenase 1 family, member A3
55733_at	0.1451	0.00817769	3.20325	-2.40248		0.643425	hedgehog acyltransferase
6810_at	0.1452	0.00819848	3.20184	-2.40483		0.629687	syntaxin 4
2268_at	0.1455	0.00822649	3.19994	-2.40798		0.773605	feline Gardner-Rasheed sarcoma viral oncogene homolog
3912_at	0.1457	0.00826212	3.19754	-2.41197		1.13244	laminin, beta 1
6776_at	0.1457	0.00831144	3.19424	-2.41747		0.598805	signal transducer and activator of transcription 5A
51280_at	0.1457	0.00831443	3.19404	-2.4178		1.01606	golgi membrane protein 1
25802_at	0.1457	0.00831657	3.19389	-2.41804		0.510193	leiomodin 1 (smooth muscle)
57556_at	0.1457	0.00834517	-3.19199	-2.42121		-0.629805	sema domain, transmembrane domain (TM), and cytoplasmic domain, (semaphorin) 6A
9293_at	0.1457	0.00835204	-3.19153	-2.42197		-0.791237	G protein-coupled receptor 52
6775_at	0.1457	0.00836536	3.19065	-2.42344		1.08218	signal transducer and activator of transcription 4
54440_at	0.1457	0.00837756	3.18984	-2.42478		0.892226	SAM and SH3 domain containing 3
8445_at	0.1457	0.00837859	3.18977	-2.4249		0.860486	dual-specificity tyrosine-(Y)-phosphorylation regulated kinase 2
3164_at	0.1457	0.00838131	-3.18959	-2.4252		-1.12789	nuclear receptor subfamily 4, group A, member 1
10908_at	0.1457	0.00838727	3.18919	-2.42585		0.562022	patatin-like phospholipase domain containing 6
25775_at	0.1461	0.00842223	-3.18688	-2.4297		-0.385961	chromosome 22 open reading frame 24
3978_at	0.1465	0.00846279	3.18422	-2.43413		0.55709	ligase I, DNA, ATP-dependent
3955_at	0.1465	0.00847029	3.18372	-2.43495		0.47104	LFNG O-fucosylpeptide 3-beta-N-acetylglucosaminyltransferase
9902_at	0.147	0.00851363	3.18089	-2.43966		0.90683	mannose receptor, C type 2
79884_at	0.1471	0.00853258	-3.17965	-2.44171		-0.725643	microtubule-associated protein 9
10475_at	0.1472	0.00855365	3.17828	-2.44399		0.441831	tripartite motif containing 38
8390_at	0.1474	0.00858628	-3.17617	-2.44751		-0.420364	olfactory receptor, family 1, subfamily G, member 1
5328_at	0.1474	0.00859247	3.17577	-2.44817		1.32429	plasminogen activator, urokinase
3212_at	0.1479	0.00863133	3.17327	-2.45234		0.635389	homeobox B2
7058_at	0.1481	0.00866127	3.17134	-2.45553		2.35408	thrombospondin 2
80831_at	0.1481	0.0086709	-3.17073	-2.45656		-0.435752	apolipoprotein L, 5
23774_at	0.1486	0.00871235	3.16808	-2.46096		0.428748	bromodomain containing 1
2314_at	0.1487	0.00873371	3.16672	-2.46322		0.648185	flightless I homolog (Drosophila)
7403_at	0.1487	0.00874716	-3.16587	-2.46464		-0.497777	lysine (K)-specific demethylase 6A
9600_at	0.1488	0.00876764	3.16457	-2.4668		0.445923	phosphatidylinositol transfer protein, membrane-associated 1
7503_at	0.1492	0.00880601	-3.16214	-2.47084		-3.4889	X inactive specific transcript (non-protein coding)
4090_at	0.1492	0.00881551	-3.16154	-2.47183		-0.57741	SMAD family member 5
56339_at	0.1492	0.00883025	3.16062	-2.47337		0.714175	methyltransferase like 3
7185_at	0.1501	0.00890308	3.15606	-2.48095		0.465187	TNF receptor-associated factor 1
955_at	0.1501	0.00891016	3.15562	-2.48169		0.562579	ectonucleoside triphosphate diphosphohydrolase 6 (putative)
9314_at	0.1515	0.0090204	-3.14879	-2.49304		-0.844007	Kruppel-like factor 4 (gut)
8607_at	0.1515	0.00903746	3.14775	-2.49478		0.487834	RuvB-like AAA ATPase 1
2000_at	0.1515	0.00906386	3.14613	-2.49747		0.591781	E74-like factor 4 (ets domain transcription factor)
3456_at	0.1515	0.00906752	-3.1459	-2.49784		-0.37643	interferon, beta 1, fibroblast
26031_at	0.1515	0.00908145	3.14505	-2.49926		0.864505	oxysterol binding protein-like 3
1453_at	0.1515	0.00909992	3.14392	-2.50114		0.513229	casein kinase 1, delta
8906_at	0.1515	0.00914439	3.14122	-2.50564		0.72616	adaptor-related protein complex 1, gamma 2 subunit
57819_at	0.1515	0.0091703	3.13965	-2.50825		0.673731	LSM2 homolog, U6 small nuclear RNA associated (S. cerevisiae)
3671_at	0.1515	0.00917581	3.13932	-2.5088		1.61698	immunoglobulin superfamily containing leucine-rich repeat
10227_at	0.1515	0.00917714	3.13924	-2.50894		0.805394	major facilitator superfamily domain containing 10
26279_at	0.1515	0.00918212	-3.13894	-2.50943		-0.563873	phospholipase A2, group IID
81691_at	0.1515	0.0091939	3.13822	-2.51062		0.37525	exonuclease NEF-sp
55559_at	0.1515	0.0091954	3.13814	-2.51077		0.908821	HAUS augmin-like complex, subunit 7
4142_at	0.1515	0.00920411	-3.13761	-2.51164		-0.400799	MAS1 oncogene
80013_at	0.1515	0.0092055	-3.13753	-2.51178		-0.694409	family with sequence similarity 188, member A
3654_at	0.1518	0.00923701	3.13563	-2.51493		0.680701	interleukin-1 receptor-associated kinase 1
9021_at	0.1522	0.0092751	-3.13335	-2.51873		-0.445848	suppressor of cytokine signaling 3
6227_at	0.1532	0.00935312	3.1287	-2.52646		0.734613	ribosomal protein S21
26280_at	0.1532	0.0093636	-3.12808	-2.52749		-0.444316	interleukin 1 receptor accessory protein-like 2
2937_at	0.1535	0.00940131	3.12585	-2.5312		0.589394	glutathione synthetase
5473_at	0.1535	0.00940881	3.12541	-2.53194		0.794324	pro-platelet basic protein (chemokine (C-X-C motif) ligand 7)
1909_at	0.1535	0.00947368	3.1216	-2.53828		0.641598	endothelin receptor type A
7003_at	0.1535	0.00947809	-3.12134	-2.53871		-0.681624	TEA domain family member 1 (SV40 transcriptional enhancer factor)
28984_at	0.1535	0.00949027	3.12063	-2.53989		1.33522	regulator of cell cycle
7412_at	0.1535	0.00950359	3.11985	-2.54119		0.674377	vascular cell adhesion molecule 1
7289_at	0.1535	0.00950571	3.11973	-2.54139		0.396653	tubby like protein 3
306_at	0.1535	0.00952965	3.11833	-2.54371		1.35517	annexin A3
213_at	0.1535	0.00954652	-3.11735	-2.54534		-2.56606	albumin
7026_at	0.1535	0.00954846	3.11724	-2.54553		0.604408	nuclear receptor subfamily 2, group F, member 2
4837_at	0.1535	0.00954904	3.1172	-2.54559		2.54118	nicotinamide N-methyltransferase
55273_at	0.1535	0.00955849	3.11666	-2.5465		1.02271	transmembrane protein 100
9334_at	0.1535	0.00958348	3.11521	-2.54891		0.469816	UDP-Gal:betaGlcNAc beta 1,4- galactosyltransferase, polypeptide 5
24147_at	0.1535	0.00960957	3.1137	-2.55141		0.851213	four jointed box 1 (Drosophila)
7837_at	0.1535	0.00963951	3.11198	-2.55428		1.09	peroxidasin homolog (Drosophila)
10881_at	0.1535	0.00963983	-3.11196	-2.55431		-0.375711	actin-like 7A
10180_at	0.1535	0.00964695	3.11155	-2.555		0.871063	RNA binding motif protein 6
30850_at	0.1535	0.00965764	3.11093	-2.55602		0.592745	cerebellar degeneration-related protein 2-like
1677_at	0.1535	0.0096903	3.10906	-2.55913		0.53222	DNA fragmentation factor, 40kDa, beta polypeptide (caspase-activated DNase)
2091_at	0.1535	0.00969838	3.1086	-2.5599		0.654996	fibrillarin
1415_at	0.1535	0.00970494	-3.10823	-2.56052		-0.388895	crystallin, beta B2
64285_at	0.1535	0.00970538	3.1082	-2.56057		0.521128	rhomboid 5 homolog 1 (Drosophila)
1654_at	0.1535	0.00971433	-3.10769	-2.56142		-0.818693	DEAD (Asp-Glu-Ala-Asp) box helicase 3, X-linked
4615_at	0.1535	0.00971865	3.10744	-2.56183		0.428811	myeloid differentiation primary response 88
715_at	0.1537	0.00975647	3.10529	-2.56541		0.996552	complement component 1, r subcomponent
10755_at	0.1537	0.00976475	3.10482	-2.56619		0.373653	GIPC PDZ domain containing family, member 1
3689_at	0.1537	0.00977472	3.10425	-2.56713		1.33682	integrin, beta 2 (complement component 3 receptor 3 and 4 subunit)
1841_at	0.1538	0.00979874	3.10289	-2.5694		0.460891	deoxythymidylate kinase (thymidylate kinase)
8718_at	0.1538	0.00980829	3.10235	-2.57029		0.447552	tumor necrosis factor receptor superfamily, member 25
2207_at	0.1538	0.00982296	3.10152	-2.57167		1.11674	Fc fragment of IgE, high affinity I, receptor for; gamma polypeptide
81669_at	0.1542	0.00985954	3.09946	-2.5751		0.656185	cyclin L2
27284_at	0.1542	0.00987243	-3.09874	-2.57631		-0.498308	sulfotransferase family, cytosolic, 1B, member 1
23092_at	0.1542	0.00988998	3.09775	-2.57794		0.436062	Rho GTPase activating protein 26
4689_at	0.156	0.0100288	3.09003	-2.5908		0.981122	neutrophil cytosolic factor 4, 40kDa
28638_at	0.156	0.0100386	3.08949	-2.59169		1.68461	T cell receptor beta constant 2
5157_at	0.156	0.010052	3.08874	-2.59293		1.14331	platelet-derived growth factor receptor-like
6136_at	0.156	0.0101071	3.08571	-2.59797		0.546092	ribosomal protein L12
5934_at	0.156	0.010108	-3.08567	-2.59805		-0.523008	retinoblastoma-like 2 (p130)
9645_at	0.156	0.0101155	3.08526	-2.59873		0.55527	microtubule associated monooxygenase, calponin and LIM domain containing 2
11340_at	0.156	0.0101191	3.08506	-2.59906		0.491794	exosome component 8
6626_at	0.156	0.010122	3.0849	-2.59932		0.898438	small nuclear ribonucleoprotein polypeptide A
5577_at	0.156	0.0101342	-3.08423	-2.60043		-1.04944	protein kinase, cAMP-dependent, regulatory, type II, beta
9522_at	0.1561	0.0101601	-3.08282	-2.60279		-0.569066	secretory carrier membrane protein 1
22936_at	0.1561	0.0101657	-3.08251	-2.60329		-0.54302	elongation factor, RNA polymerase II, 2
3726_at	0.1562	0.0102155	-3.07981	-2.6078		-0.778413	jun B proto-oncogene
23351_at	0.1562	0.0102322	3.0789	-2.60931		0.468156	KH and NYN domain containing
6558_at	0.1562	0.0102346	3.07877	-2.60952		0.637318	solute carrier family 12 (sodium/potassium/chloride transporter), member 2
79741_at	0.1562	0.0102503	-3.07792	-2.61093		-0.384244	coiled-coil domain containing 7
10460_at	0.1562	0.0102505	3.07791	-2.61095		0.514909	transforming, acidic coiled-coil containing protein 3
5243_at	0.1562	0.0102609	3.07735	-2.61189		1.16158	ATP-binding cassette, sub-family B (MDR/TAP), member 1
6694_at	0.1563	0.0102825	-3.07618	-2.61383		-0.337775	secreted phosphoprotein 2, 24kDa
9605_at	0.1567	0.0103217	3.07407	-2.61734		0.548883	VPS9 domain containing 1
10462_at	0.1568	0.0103508	3.07252	-2.61993		1.34932	C-type lectin domain family 10, member A
10436_at	0.1568	0.0103533	3.07238	-2.62015		0.464079	EMG1 N1-specific pseudouridine methyltransferase
324_at	0.1568	0.0103785	-3.07103	-2.62239		-0.468456	adenomatous polyposis coli
23166_at	0.1568	0.0103886	3.0705	-2.62329		0.583805	stabilin 1
56935_at	0.1568	0.0103965	3.07007	-2.62399		0.707156	single-pass membrane protein with coiled-coil domains 4
11100_at	0.1569	0.0104217	3.06873	-2.62623		0.455244	heterogeneous nuclear ribonucleoprotein U-like 1
6829_at	0.1571	0.0104478	3.06734	-2.62853		0.516444	suppressor of Ty 5 homolog (S. cerevisiae)
81539_at	0.1573	0.010476	3.06585	-2.63101		1.34737	solute carrier family 38, member 1
79899_at	0.1577	0.0105465	3.06213	-2.6372		0.758253	proline rich 5 like
2242_at	0.1577	0.0105652	3.06115	-2.63883		0.501089	feline sarcoma oncogene
29925_at	0.1577	0.0105669	3.06106	-2.63898		0.531895	GDP-mannose pyrophosphorylase B
64708_at	0.1577	0.0105861	3.06006	-2.64065		0.471151	COP9 signalosome subunit 7B
9777_at	0.1577	0.0106176	3.05841	-2.64339		0.346072	transmembrane 9 superfamily protein member 4
1910_at	0.1577	0.0106292	3.05781	-2.64439		1.11937	endothelin receptor type B
11130_at	0.1577	0.0106321	3.05766	-2.64465		0.85862	ZW10 interacting kinetochore protein
8552_at	0.1577	0.0106387	-3.05731	-2.64521		-0.406141	inactivation escape 1 (non-protein coding)
7133_at	0.1577	0.0106404	3.05722	-2.64536		0.731023	tumor necrosis factor receptor superfamily, member 1B
125_at	0.1577	0.0106433	3.05707	-2.64562		2.34503	alcohol dehydrogenase 1B (class I), beta polypeptide
4277_at	0.1583	0.0106997	3.05414	-2.65049		0.921801	MHC class I polypeptide-related sequence B
8436_at	0.1583	0.0107166	-3.05327	-2.65194		-0.84352	serum deprivation response
1556_at	0.1586	0.0107528	-3.0514	-2.65504		-0.631432	cytochrome P450, family 2, subfamily B, polypeptide 7, pseudogene
11167_at	0.1598	0.0108462	3.04661	-2.66302		0.662686	follistatin-like 1
586_at	0.1598	0.0108577	3.04602	-2.66399		0.910953	branched chain amino-acid transaminase 1, cytosolic
6223_at	0.1598	0.0108788	3.04495	-2.66578		0.664837	ribosomal protein S19
79415_at	0.1598	0.0108899	3.04438	-2.66672		0.641355	chromosome 17 open reading frame 62
3710_at	0.1602	0.0109286	3.04242	-2.66998		0.500637	inositol 1,4,5-trisphosphate receptor, type 3
3101_at	0.1603	0.0109825	3.03969	-2.67452		0.55404	hexokinase 3 (white cell)
65244_at	0.1603	0.010987	3.03947	-2.67489		0.45007	spermatogenesis associated, serine-rich 2
8687_at	0.1603	0.0109963	-3.039	-2.67567		-0.361978	keratin 38
4660_at	0.1603	0.0109988	3.03887	-2.67589		0.391593	protein phosphatase 1, regulatory subunit 12B
9050_at	0.1605	0.011025	3.03755	-2.67808		0.835031	proline-serine-threonine phosphatase interacting protein 2
3294_at	0.1608	0.011064	3.0356	-2.68133		1.60605	hydroxysteroid (17-beta) dehydrogenase 2
8795_at	0.1613	0.0111169	3.03296	-2.68572		0.515524	tumor necrosis factor receptor superfamily, member 10b
57333_at	0.1613	0.0111578	3.03092	-2.68911		0.634952	reticulocalbin 3, EF-hand calcium binding domain
85477_at	0.1613	0.01117	3.03032	-2.69011		1.14392	scinderin
1555_at	0.1613	0.011174	-3.03012	-2.69044		-0.99003	cytochrome P450, family 2, subfamily B, polypeptide 6
8284_at	0.1613	0.0111804	3.02981	-2.69097		2.73885	lysine (K)-specific demethylase 5D
9407_at	0.1613	0.011185	-3.02958	-2.69134		-0.470434	transmembrane protease, serine 11D
9020_at	0.1618	0.0112354	3.02709	-2.69549		0.550798	mitogen-activated protein kinase kinase kinase 14
2687_at	0.1622	0.0112744	3.02517	-2.69868		1.2623	gamma-glutamyltransferase 5
10961_at	0.1628	0.0113342	3.02224	-2.70355		0.62921	endoplasmic reticulum protein 29
54491_at	0.1631	0.0113997	3.01905	-2.70885		0.454746	family with sequence similarity 105, member A
5244_at	0.1631	0.0114065	3.01872	-2.70941		0.979798	ATP-binding cassette, sub-family B (MDR/TAP), member 4
5427_at	0.1631	0.0114087	3.01861	-2.70958		0.611205	polymerase (DNA directed), epsilon 2, accessory subunit
54843_at	0.1631	0.0114465	3.01678	-2.71263		0.972428	synaptotagmin-like 2
1475_at	0.1631	0.0114629	3.01598	-2.71395		1.01853	cystatin A (stefin A)
9123_at	0.1631	0.0114807	3.01513	-2.71537		0.640889	solute carrier family 16 (monocarboxylate transporter), member 3
5284_at	0.1631	0.0115068	3.01387	-2.71747		0.651568	polymeric immunoglobulin receptor
2193_at	0.1631	0.0115124	3.0136	-2.71792		0.541384	phenylalanyl-tRNA synthetase, alpha subunit
79690_at	0.1631	0.0115157	3.01344	-2.71818		0.644066	galactose-3-O-sulfotransferase 4
3872_at	0.1631	0.0115392	3.01231	-2.72005		1.56093	keratin 17
8869_at	0.1631	0.0115484	3.01187	-2.72079		0.669194	ST3 beta-galactoside alpha-2,3-sialyltransferase 5
10038_at	0.1631	0.0115645	3.0111	-2.72207		0.611556	poly (ADP-ribose) polymerase 2
659_at	0.1631	0.0115672	-3.01097	-2.72229		-0.881618	bone morphogenetic protein receptor, type II (serine/threonine kinase)
1906_at	0.1631	0.0115687	3.0109	-2.72241		0.741397	endothelin 1
26273_at	0.1631	0.0115867	-3.01004	-2.72384		-0.621609	F-box protein 3
64943_at	0.1631	0.01159	3.00988	-2.7241		0.753239	5'-nucleotidase domain containing 2
55640_at	0.1634	0.0116396	3.00752	-2.72803		0.633571	feline leukemia virus subgroup C cellular receptor family, member 2
27301_at	0.1634	0.0116574	3.00667	-2.72944		0.38811	APEX nuclease (apurinic/apyrimidinic endonuclease) 2
3560_at	0.1634	0.0116609	3.0065	-2.72972		0.50204	interleukin 2 receptor, beta
8732_at	0.1636	0.0116873	-3.00525	-2.7318		-0.390807	RNA guanylyltransferase and 5'-phosphatase
51491_at	0.1636	0.0117145	3.00396	-2.73394		0.688555	NOP16 nucleolar protein
5136_at	0.1636	0.0117176	3.00382	-2.73418		1.40952	phosphodiesterase 1A, calmodulin-dependent
51147_at	0.164	0.0117757	3.00108	-2.73874		0.469362	inhibitor of growth family, member 4
27300_at	0.164	0.0117847	3.00066	-2.73944		0.532947	zinc finger protein 544
64131_at	0.164	0.01181	-2.99947	-2.74141		-0.484303	xylosyltransferase I
5329_at	0.164	0.0118189	2.99905	-2.7421		0.442283	plasminogen activator, urokinase receptor
29997_at	0.164	0.0118272	2.99866	-2.74275		0.558777	glioma tumor suppressor candidate region gene 2
10226_at	0.164	0.0118367	2.99822	-2.74349		0.579417	perilipin 3
271_at	0.1641	0.0118679	2.99676	-2.74591		0.498686	adenosine monophosphate deaminase 2
5118_at	0.1641	0.0118737	2.99649	-2.74636		1.08071	procollagen C-endopeptidase enhancer
5176_at	0.1643	0.0119111	2.99475	-2.74926		1.84239	serpin peptidase inhibitor, clade F (alpha-2 antiplasmin, pigment epithelium derived factor), member 1
26476_at	0.1643	0.011917	-2.99447	-2.74971		-0.378267	olfactory receptor, family 10, subfamily J, member 1
8086_at	0.1647	0.0119703	2.992	-2.75382		0.397952	achalasia, adrenocortical insufficiency, alacrimia
2590_at	0.1647	0.011974	2.99183	-2.75411		0.408049	UDP-N-acetyl-alpha-D-galactosamine:polypeptide N-acetylgalactosaminyltransferase 2 (GalNAc-T2)
6281_at	0.1648	0.0120008	2.9906	-2.75616		0.689108	S100 calcium binding protein A10
2358_at	0.165	0.0120302	-2.98924	-2.75841		-0.391906	formyl peptide receptor 2
718_at	0.1655	0.0120932	2.98635	-2.76322		2.99289	complement component 3
8615_at	0.1655	0.0120956	-2.98624	-2.7634		-0.622534	USO1 vesicle transport factor
1326_at	0.1655	0.0121127	2.98546	-2.7647		0.816269	mitogen-activated protein kinase kinase kinase 8
5994_at	0.1657	0.0121512	-2.9837	-2.76762		-0.403863	regulatory factor X-associated protein
80868_at	0.1657	0.0121641	-2.98311	-2.7686		-0.455964	HLA complex group 4B (non-protein coding)
55506_at	0.1657	0.0121675	2.98296	-2.76886		0.533823	H2A histone family, member Y2
3606_at	0.1658	0.0121978	2.98158	-2.77114		1.10496	interleukin 18 (interferon-gamma-inducing factor)
3226_at	0.1658	0.0122071	2.98116	-2.77184		0.821669	homeobox C10
2982_at	0.1661	0.0122497	2.97923	-2.77505		0.82323	guanylate cyclase 1, soluble, alpha 3
29984_at	0.1661	0.0122609	2.97872	-2.77589		0.415422	ras homolog family member D
57369_at	0.1662	0.0122956	-2.97716	-2.77849		-0.358989	gap junction protein, delta 2, 36kDa
54951_at	0.1662	0.0123	-2.97696	-2.77882		-0.566399	COMM domain containing 8
2023_at	0.1664	0.0123257	2.97581	-2.78074		0.565026	enolase 1, (alpha)
1063_at	0.1668	0.0123764	2.97354	-2.78451		0.593234	centromere protein F, 350/400kDa
51435_at	0.1668	0.0123876	2.97304	-2.78534		0.93738	scavenger receptor class A, member 3
258_at	0.1674	0.0124607	-2.96978	-2.79076		-0.492696	ameloblastin (enamel matrix protein)
90379_at	0.1674	0.0124665	2.96952	-2.79119		0.371544	DDB1 and CUL4 associated factor 15
4237_at	0.1683	0.0125522	2.96573	-2.79749		1.45452	microfibrillar-associated protein 2
8021_at	0.1683	0.0125579	2.96548	-2.79791		0.385902	nucleoporin 214kDa
79621_at	0.1692	0.0126465	2.96159	-2.80437		0.453402	ribonuclease H2, subunit B
3053_at	0.1696	0.0126886	-2.95975	-2.80743		-0.835007	serpin peptidase inhibitor, clade D (heparin cofactor), member 1
54509_at	0.1696	0.0127075	2.95892	-2.8088		0.495888	ras homolog family member F (in filopodia)
10197_at	0.1699	0.0127424	2.95741	-2.81132		0.47495	proteasome (prosome, macropain) activator subunit 3 (PA28 gamma; Ki)
23513_at	0.1708	0.0128249	2.95384	-2.81725		0.557839	scribbled planar cell polarity protein
79848_at	0.1709	0.0128455	-2.95295	-2.81873		-0.470378	centrosome and spindle pole associated protein 1
10550_at	0.1716	0.0129163	2.9499	-2.82378		0.404574	ADP-ribosylation-like factor 6 interacting protein 5
10136_at	0.172	0.0129884	-2.94682	-2.82891		-0.394555	chymotrypsin-like elastase family, member 3A
11252_at	0.172	0.0130139	2.94574	-2.83071		0.409774	protein kinase C and casein kinase substrate in neurons 2
7424_at	0.172	0.0130412	2.94458	-2.83263		0.884296	vascular endothelial growth factor C
6252_at	0.172	0.0130458	2.94438	-2.83296		1.02599	reticulon 1
55366_at	0.172	0.0130609	-2.94374	-2.83402		-0.474918	leucine-rich repeat containing G protein-coupled receptor 4
4935_at	0.172	0.013063	2.94365	-2.83417		0.984376	G protein-coupled receptor 143
864_at	0.172	0.0130733	2.94322	-2.83489		0.567045	runt-related transcription factor 3
3983_at	0.172	0.0130867	2.94265	-2.83583		0.796402	actin binding LIM protein 1
64132_at	0.172	0.0131103	2.94165	-2.83749		0.522818	xylosyltransferase II
7128_at	0.172	0.0131123	2.94157	-2.83763		0.44248	tumor necrosis factor, alpha-induced protein 3
26659_at	0.172	0.0131435	-2.94026	-2.83981		-0.497221	olfactory receptor, family 7, subfamily A, member 5
728_at	0.172	0.0131484	2.94005	-2.84016		0.599024	complement component 5a receptor 1
7781_at	0.172	0.013151	-2.93994	-2.84034		-0.452891	solute carrier family 30 (zinc transporter), member 3
79077_at	0.1721	0.0131849	2.93851	-2.84271		0.492167	dCTP pyrophosphatase 1
341_at	0.1721	0.013189	2.93834	-2.84299		1.20002	apolipoprotein C-I
6472_at	0.1725	0.0132331	2.93649	-2.84606		0.617657	serine hydroxymethyltransferase 2 (mitochondrial)
9107_at	0.1729	0.0132891	-2.93416	-2.84994		-0.697977	myotubularin related protein 6
29959_at	0.1729	0.0132976	2.9338	-2.85053		0.390516	nuclear receptor binding protein 1
56829_at	0.1729	0.0133126	2.93318	-2.85156		0.599571	zinc finger CCCH-type, antiviral 1
10979_at	0.174	0.0134425	-2.92781	-2.86049		-0.904486	fermitin family member 2
1478_at	0.174	0.0134462	2.92765	-2.86074		0.408942	cleavage stimulation factor, 3' pre-RNA, subunit 2, 64kDa
51657_at	0.174	0.0134472	2.92761	-2.86081		0.625302	serine/threonine/tyrosine interacting-like 1
64595_at	0.1742	0.0134891	2.92589	-2.86367		0.880323	testis-specific transcript, Y-linked 15 (non-protein coding)
2245_at	0.1742	0.0134968	2.92557	-2.86419		0.421453	FYVE, RhoGEF and PH domain containing 1
10043_at	0.1743	0.0135257	2.92439	-2.86616		0.449729	target of myb1 (chicken)
79866_at	0.1743	0.0135484	2.92346	-2.8677		0.50263	bora, aurora kinase A activator
79414_at	0.1743	0.0135874	2.92187	-2.87034		0.521675	leucine rich repeat and fibronectin type III domain containing 3
28227_at	0.1743	0.0135979	2.92144	-2.87105		0.42269	protein phosphatase 2, regulatory subunit B'', beta
23287_at	0.1743	0.0135999	-2.92136	-2.87119		-0.5012	ATP/GTP binding protein 1
55578_at	0.1743	0.0136009	2.92132	-2.87125		0.365198	suppressor of Ty 20 homolog (S. cerevisiae)
2051_at	0.1749	0.0136802	2.91811	-2.87659		0.593538	EPH receptor B6
8726_at	0.1749	0.0136902	2.9177	-2.87727		0.346197	embryonic ectoderm development
100507577_at	0.1749	0.0137018	2.91723	-2.87805		0.412951	uncharacterized LOC100507577
57506_at	0.1749	0.0137096	2.91692	-2.87857		0.537424	mitochondrial antiviral signaling protein
55301_at	0.1751	0.0137416	-2.91562	-2.88071		-0.818884	oleoyl-ACP hydrolase
114049_at	0.1752	0.0137741	2.91432	-2.88288		0.727132	Williams Beuren syndrome chromosome region 22
55576_at	0.1752	0.0137768	-2.91421	-2.88306		-0.444383	stabilin 2
80201_at	0.1753	0.0138207	2.91245	-2.88598		0.551114	hexokinase domain containing 1
9397_at	0.1753	0.0138519	2.9112	-2.88805		0.664306	N-myristoyltransferase 2
3200_at	0.1753	0.0138541	2.91111	-2.8882		0.427785	homeobox A3
10522_at	0.1753	0.013864	2.91072	-2.88885		0.657813	DEAF1 transcription factor
55114_at	0.1753	0.0138655	2.91066	-2.88896		0.426586	Rho GTPase activating protein 17
4286_at	0.176	0.013962	2.90682	-2.89532		0.6515	microphthalmia-associated transcription factor
6464_at	0.176	0.013971	2.90647	-2.89591		0.514664	SHC (Src homology 2 domain containing) transforming protein 1
140465_at	0.176	0.0139801	2.90611	-2.89651		0.908926	myosin, light chain 6B, alkali, smooth muscle and non-muscle
1361_at	0.176	0.0139868	-2.90584	-2.89695		-0.352071	carboxypeptidase B2 (plasma)
7433_at	0.1767	0.0140673	-2.90266	-2.90223		-0.956956	vasoactive intestinal peptide receptor 1
30837_at	0.1767	0.014073	2.90244	-2.9026		0.385107	suppressor of cytokine signaling 7
9915_at	0.1777	0.0141738	2.89849	-2.90915		0.844029	aryl-hydrocarbon receptor nuclear translocator 2
80301_at	0.1783	0.0142711	2.8947	-2.91543		0.527726	pleckstrin homology domain containing, family O member 2
6528_at	0.1783	0.0142722	-2.89466	-2.9155		-0.520463	solute carrier family 5 (sodium/iodide cotransporter), member 5
391_at	0.1783	0.0142791	2.89439	-2.91594		0.487557	ras homolog family member G
157680_at	0.1783	0.0142815	-2.8943	-2.9161		-0.384855	vacuolar protein sorting 13 homolog B (yeast)
416_at	0.1784	0.0143122	-2.89311	-2.91807		-0.611645	arylsulfatase F
9469_at	0.1786	0.0143402	2.89203	-2.91987		0.423727	carbohydrate (chondroitin 6) sulfotransferase 3
54961_at	0.1789	0.0143789	2.89054	-2.92234		0.380898	slingshot protein phosphatase 3
50848_at	0.18	0.0145096	2.88553	-2.93065		0.478615	F11 receptor
54480_at	0.18	0.0145173	2.88524	-2.93113		0.588741	chondroitin polymerizing factor 2
55131_at	0.18	0.0145201	2.88513	-2.93131		0.492087	RNA binding motif protein 28
6881_at	0.1801	0.0145475	2.88409	-2.93304		0.672335	TAF10 RNA polymerase II, TATA box binding protein (TBP)-associated factor, 30kDa
51593_at	0.1806	0.0146291	2.88099	-2.93818		0.436515	serrate RNA effector molecule homolog (Arabidopsis)
50813_at	0.1806	0.0146334	2.88083	-2.93845		0.408366	COP9 signalosome subunit 7A
116985_at	0.1806	0.0146362	2.88073	-2.93862		0.480644	ArfGAP with RhoGAP domain, ankyrin repeat and PH domain 1
9044_at	0.1806	0.0146659	2.8796	-2.94048		0.586081	BTAF1 RNA polymerase II, B-TFIID transcription factor-associated, 170kDa
23131_at	0.1806	0.0146841	-2.87892	-2.94162		-0.422327	G patch domain containing 8
24137_at	0.1806	0.014686	2.87885	-2.94174		0.754387	kinesin family member 4A
55364_at	0.181	0.014736	-2.87696	-2.94486		-0.534274	impact RWD domain protein
55957_at	0.181	0.0147504	2.87642	-2.94576		0.911076	lin-37 homolog (C. elegans)
8227_at	0.1811	0.0147768	2.87543	-2.9474		0.473177	A kinase (PRKA) anchor protein 17A
4828_at	0.1819	0.0148945	2.87104	-2.95468		0.518635	neuromedin B
55191_at	0.1819	0.014906	2.87062	-2.95538		0.823052	NAD synthetase 1
10801_at	0.1819	0.0149842	2.86772	-2.96018		0.399093	septin 9
56005_at	0.1819	0.0149915	2.86745	-2.96063		0.52685	chromosome 19 open reading frame 10
6603_at	0.1819	0.0150153	2.86657	-2.96209		0.513222	SWI/SNF related, matrix associated, actin dependent regulator of chromatin, subfamily d, member 2
23566_at	0.1819	0.0150266	-2.86616	-2.96278		-0.406083	lysophosphatidic acid receptor 3
55090_at	0.1819	0.0150504	2.86528	-2.96423		0.409039	mediator complex subunit 9
1033_at	0.1819	0.0150569	2.86504	-2.96463		0.546545	cyclin-dependent kinase inhibitor 3
79581_at	0.1819	0.0151053	2.86327	-2.96757		0.499799	solute carrier family 52 (riboflavin transporter), member 2
5334_at	0.1819	0.015106	-2.86324	-2.96761		-0.771509	phospholipase C-like 1
207_at	0.1819	0.015131	2.86232	-2.96913		0.420188	v-akt murine thymoma viral oncogene homolog 1
890_at	0.1819	0.0151345	2.8622	-2.96934		0.461785	cyclin A2
3460_at	0.1819	0.015188	2.86024	-2.97258		0.594676	interferon gamma receptor 2 (interferon gamma transducer 1)
3572_at	0.1819	0.0152056	-2.8596	-2.97364		-0.739014	interleukin 6 signal transducer (gp130, oncostatin M receptor)
859_at	0.1819	0.0152396	-2.85837	-2.97569		-0.486768	caveolin 3
2123_at	0.1819	0.0152447	2.85818	-2.976		1.31902	ecotropic viral integration site 2A
4225_at	0.1819	0.0152627	-2.85753	-2.97708		-0.352291	meprin A, beta
10160_at	0.1819	0.0152718	2.8572	-2.97763		0.558225	FERM, RhoGEF (ARHGEF) and pleckstrin domain protein 1 (chondrocyte-derived)
1290_at	0.1819	0.0152769	2.85702	-2.97793		1.39811	collagen, type V, alpha 2
1962_at	0.1819	0.0152915	-2.85649	-2.97881		-0.981187	enoyl-CoA, hydratase/3-hydroxyacyl CoA dehydrogenase
1946_at	0.1819	0.0153074	2.85591	-2.97976		0.722649	ephrin-A5
1029_at	0.1819	0.0153198	2.85547	-2.9805		0.484155	cyclin-dependent kinase inhibitor 2A
64847_at	0.1819	0.0153296	2.85511	-2.98109		0.675151	spermatogenesis associated 20
8685_at	0.1819	0.0153311	2.85506	-2.98118		0.713823	macrophage receptor with collagenous structure
29124_at	0.1819	0.015333	-2.85499	-2.98129		-0.580101	lectin, galactoside-binding, soluble, 13
4121_at	0.1819	0.0153343	-2.85494	-2.98137		-0.496311	mannosidase, alpha, class 1A, member 1
8555_at	0.1819	0.0153363	-2.85487	-2.98149		-0.442196	cell division cycle 14B
4176_at	0.1819	0.0153414	2.85468	-2.98179		0.4682	minichromosome maintenance complex component 7
3687_at	0.1819	0.0153464	2.8545	-2.98209		0.482776	integrin, alpha X (complement component 3 receptor 4 subunit)
6511_at	0.1819	0.0153754	-2.85346	-2.98382		-0.359317	solute carrier family 1 (high affinity aspartate/glutamate transporter), member 6
10513_at	0.1819	0.015385	-2.85311	-2.9844		-0.476216	amyloid beta precursor protein (cytoplasmic tail) binding protein 2
2968_at	0.1819	0.0153891	2.85296	-2.98464		0.554115	general transcription factor IIH, polypeptide 4, 52kDa
5885_at	0.1819	0.0153901	-2.85293	-2.9847		-0.547517	RAD21 homolog (S. pombe)
535_at	0.182	0.0154144	2.85206	-2.98615		0.419804	ATPase, H+ transporting, lysosomal V0 subunit a1
949_at	0.1824	0.015463	2.85031	-2.98904		0.383289	scavenger receptor class B, member 1
375790_at	0.1826	0.0155279	2.848	-2.99288		0.428165	agrin
2235_at	0.1826	0.0155297	-2.84793	-2.99298		-0.396987	ferrochelatase
54360_at	0.1826	0.0155319	2.84785	-2.99311		0.752281	cytokine-like 1
1474_at	0.1826	0.0155478	2.84729	-2.99405		1.2611	cystatin E/M
9862_at	0.1829	0.0155843	2.84599	-2.9962		0.540922	mediator complex subunit 24
9244_at	0.183	0.0156346	2.84421	-2.99916		1.3308	cytokine receptor-like factor 1
1959_at	0.183	0.015662	-2.84324	-3.00076		-1.61893	early growth response 2
9051_at	0.183	0.0156905	2.84223	-3.00243		0.458565	proline-serine-threonine phosphatase interacting protein 1
9577_at	0.183	0.0156959	2.84204	-3.00274		0.348043	brain and reproductive organ-expressed (TNFRSF1A modulator)
4232_at	0.183	0.0156963	2.84203	-3.00277		1.81301	mesoderm specific transcript
54454_at	0.183	0.0157092	2.84157	-3.00352		0.550019	ATPase family, AAA domain containing 2B
9145_at	0.183	0.0157141	2.8414	-3.0038		0.409049	synaptogyrin 1
5920_at	0.183	0.0157467	2.84025	-3.00571		0.682636	retinoic acid receptor responder (tazarotene induced) 3
6621_at	0.183	0.0157778	2.83916	-3.00752		0.386556	small nuclear RNA activating complex, polypeptide 4, 190kDa
3984_at	0.183	0.0157815	2.83903	-3.00773		0.344387	LIM domain kinase 1
65985_at	0.183	0.0157973	2.83848	-3.00865		0.59317	acetoacetyl-CoA synthetase
7010_at	0.183	0.0158225	-2.83759	-3.01011		-0.538323	TEK tyrosine kinase, endothelial
26994_at	0.183	0.0158402	-2.83698	-3.01113		-0.721234	ring finger protein 11
9258_at	0.183	0.0158587	2.83633	-3.0122		0.769167	malignant fibrous histiocytoma amplified sequence 1
80210_at	0.183	0.0158621	2.83621	-3.0124		0.520873	armadillo repeat containing 9
5549_at	0.183	0.0158807	2.83556	-3.01347		0.927107	proline/arginine-rich end leucine-rich repeat protein
7984_at	0.183	0.0158896	2.83525	-3.01399		0.506541	Rho guanine nucleotide exchange factor (GEF) 5
5320_at	0.183	0.0159368	-2.83361	-3.01671		-0.38394	phospholipase A2, group IIA (platelets, synovial fluid)
5127_at	0.183	0.0159534	2.83303	-3.01766		0.425665	cyclin-dependent kinase 16
8568_at	0.183	0.0159669	2.83257	-3.01844		0.565977	ribosomal RNA processing 1
26084_at	0.183	0.0159682	-2.83252	-3.01851		-0.958987	Rho guanine nucleotide exchange factor (GEF) 26
80152_at	0.183	0.0159829	2.83201	-3.01935		0.646344	centromere protein T
80335_at	0.183	0.0160032	2.83131	-3.02052		0.356985	WD repeat domain 82
81605_at	0.183	0.0160262	2.83051	-3.02184		0.421103	ubiquitin related modifier 1
4141_at	0.183	0.0160481	2.82976	-3.02309		0.529497	methionyl-tRNA synthetase
6491_at	0.183	0.0160581	2.82941	-3.02366		0.573548	SCL/TAL1 interrupting locus
11129_at	0.183	0.0160621	2.82928	-3.02388		0.613744	CLK4-associating serine/arginine rich protein
1832_at	0.183	0.0160621	2.82927	-3.02389		1.17297	desmoplakin
6158_at	0.183	0.016096	2.82811	-3.02582		0.497264	ribosomal protein L28
9169_at	0.183	0.0161109	-2.8276	-3.02666		-0.513822	SR-related CTD-associated factor 11
55254_at	0.183	0.016111	2.8276	-3.02667		0.371051	transmembrane protein 39A
1671_at	0.1831	0.0161372	-2.82669	-3.02816		-0.369602	defensin, alpha 6, Paneth cell-specific
6894_at	0.1835	0.016197	2.82464	-3.03155		0.397807	TAR (HIV-1) RNA binding protein 1
79057_at	0.1836	0.0162158	-2.82401	-3.03261		-0.375788	proline rich Gla (G-carboxyglutamic acid) 3 (transmembrane)
8722_at	0.1837	0.0162615	2.82245	-3.03519		0.499413	cathepsin F
5050_at	0.1837	0.0162904	2.82146	-3.03682		0.601848	platelet-activating factor acetylhydrolase 1b, catalytic subunit 3 (29kDa)
80346_at	0.1837	0.0163098	2.8208	-3.03791		0.525923	receptor accessory protein 4
55210_at	0.1837	0.0163125	2.82071	-3.03806		0.419605	ATPase family, AAA domain containing 3A
1606_at	0.1837	0.0163127	2.82071	-3.03807		0.497166	diacylglycerol kinase, alpha 80kDa
9076_at	0.1842	0.0163694	2.81879	-3.04125		1.05028	claudin 1
2006_at	0.1844	0.0164194	2.8171	-3.04404		0.602699	elastin
5125_at	0.1844	0.0164391	2.81644	-3.04514		0.860583	proprotein convertase subtilisin/kexin type 5
4791_at	0.1844	0.0164466	2.81618	-3.04556		0.390363	nuclear factor of kappa light polypeptide gene enhancer in B-cells 2 (p49/p100)
4214_at	0.1844	0.016484	2.81492	-3.04764		0.486588	mitogen-activated protein kinase kinase kinase 1, E3 ubiquitin protein ligase
7791_at	0.1844	0.0164846	2.8149	-3.04767		0.546116	zyxin
343069_at	0.1844	0.0164943	2.81458	-3.04821		0.44028	heterogeneous nuclear ribonucleoprotein C-like 1
643641_at	0.1847	0.0165373	2.81314	-3.0506		0.520146	zinc finger protein 862
51386_at	0.1848	0.0165953	2.8112	-3.05381		0.566582	eukaryotic translation initiation factor 3, subunit L
55068_at	0.1848	0.0165974	2.81113	-3.05392		0.57825	ecto-NOX disulfide-thiol exchanger 1
2850_at	0.1848	0.0166081	-2.81077	-3.05451		-0.442686	G protein-coupled receptor 27
1462_at	0.1848	0.016611	2.81067	-3.05467		1.6669	versican
1195_at	0.1848	0.0166418	2.80965	-3.05637		0.634062	CDC-like kinase 1
10148_at	0.1848	0.0166427	2.80962	-3.05642		0.487359	Epstein-Barr virus induced 3
629_at	0.1852	0.0167117	2.80733	-3.06021		1.54481	complement factor B
948_at	0.1852	0.0167608	2.80571	-3.06289		1.38613	CD36 molecule (thrombospondin receptor)
3854_at	0.1852	0.0167643	-2.80559	-3.06309		-0.333506	keratin 6B
2572_at	0.1852	0.0167777	-2.80515	-3.06382		-0.328288	glutamate decarboxylase 2 (pancreatic islets and brain, 65kDa)
79187_at	0.1852	0.0167792	-2.8051	-3.0639		-0.409586	fibronectin type III and SPRY domain containing 1
55715_at	0.1852	0.0167875	2.80482	-3.06435		0.377991	docking protein 4
55022_at	0.1852	0.0168099	2.80409	-3.06557		0.972012	phosphotyrosine interaction domain containing 1
64854_at	0.1852	0.0168202	-2.80375	-3.06613		-1.06805	ubiquitin specific peptidase 46
10446_at	0.1853	0.0168405	2.80308	-3.06724		0.455914	leucine rich repeat neuronal 2
54187_at	0.1853	0.016857	2.80254	-3.06814		0.660199	N-acetylneuraminic acid synthase
221061_at	0.1853	0.0168768	2.80189	-3.06921		0.943464	family with sequence similarity 171, member A1
339229_at	0.1853	0.0168901	2.80145	-3.06993		0.594272	oxidoreductase-like domain containing 1
79228_at	0.1854	0.0169191	2.8005	-3.0715		0.863612	THO complex 6 homolog (Drosophila)
10114_at	0.1862	0.0170084	-2.79759	-3.07632		-0.45424	homeodomain interacting protein kinase 3
2896_at	0.1863	0.0170412	2.79652	-3.07809		0.61108	granulin
161_at	0.1863	0.017051	2.7962	-3.07861		0.585441	adaptor-related protein complex 2, alpha 2 subunit
79694_at	0.1864	0.0170873	-2.79502	-3.08056		-0.535036	mannosidase, endo-alpha
6633_at	0.1864	0.0170998	2.79462	-3.08123		0.911042	small nuclear ribonucleoprotein D2 polypeptide 16.5kDa
11067_at	0.1867	0.0171384	2.79337	-3.08329		0.688084	chromosome 10 open reading frame 10
1676_at	0.1867	0.0171674	2.79244	-3.08484		0.403495	DNA fragmentation factor, 45kDa, alpha polypeptide
652_at	0.1867	0.0171948	2.79155	-3.0863		0.496066	bone morphogenetic protein 4
80233_at	0.1867	0.0172065	2.79117	-3.08693		0.414958	chromosome 17 open reading frame 70
3995_at	0.1867	0.0172104	2.79105	-3.08713		0.668736	fatty acid desaturase 3
3371_at	0.1871	0.0172612	2.78942	-3.08983		1.3234	tenascin C
90410_at	0.1871	0.0172914	2.78845	-3.09143		0.646557	intraflagellar transport 20 homolog (Chlamydomonas)
7404_at	0.1871	0.0172946	2.78835	-3.0916		0.647166	ubiquitously transcribed tetratricopeptide repeat containing, Y-linked
1464_at	0.1875	0.0173707	2.78592	-3.09562		0.582738	chondroitin sulfate proteoglycan 4
3624_at	0.1875	0.0173771	2.78571	-3.09596		0.882673	inhibin, beta A
23381_at	0.1875	0.0173826	2.78554	-3.09624		0.47277	SMG5 nonsense mediated mRNA decay factor
5915_at	0.1878	0.0174273	-2.78411	-3.0986		-0.516413	retinoic acid receptor, beta
10272_at	0.188	0.0174729	2.78267	-3.10099		1.01761	follistatin-like 3 (secreted glycoprotein)
57099_at	0.188	0.0174832	2.78234	-3.10153		0.630145	apoptosis, caspase activation inhibitor
55700_at	0.1887	0.0175654	2.77975	-3.10582		0.604833	MAP7 domain containing 1
85377_at	0.1888	0.0175931	2.77887	-3.10726		0.520882	MICAL-like 1
25796_at	0.1892	0.0176488	2.77712	-3.11015		0.702485	6-phosphogluconolactonase
5724_at	0.1892	0.0176628	2.77669	-3.11088		0.479334	platelet-activating factor receptor
11009_at	0.1895	0.0177118	-2.77515	-3.11341		-0.319524	interleukin 24
55283_at	0.1899	0.0177646	-2.7735	-3.11614		-0.434872	mucolipin 3
5822_at	0.19	0.017799	2.77243	-3.1179		0.414552	PWP2 periodic tryptophan protein homolog (yeast)
6284_at	0.19	0.0178053	2.77223	-3.11823		0.816818	S100 calcium binding protein A13
7262_at	0.1901	0.0178672	2.77031	-3.12141		1.07038	pleckstrin homology-like domain, family A, member 2
4640_at	0.1901	0.0178743	-2.77009	-3.12177		-0.40604	myosin IA
27350_at	0.1901	0.0178877	2.76968	-3.12245		0.63334	apolipoprotein B mRNA editing enzyme, catalytic polypeptide-like 3C
2251_at	0.1901	0.0179011	-2.76926	-3.12314		-0.317256	fibroblast growth factor 6
100129271_at	0.1901	0.0179141	-2.76886	-3.1238		-0.392752	chromosome 1 open reading frame 68
9516_at	0.1901	0.0179196	2.76869	-3.12408		0.532143	lipopolysaccharide-induced TNF factor
27102_at	0.1916	0.0180923	2.76338	-3.13286		0.419629	eukaryotic translation initiation factor 2-alpha kinase 1
2674_at	0.1916	0.0180964	2.76325	-3.13306		1.1234	GDNF family receptor alpha 1
6604_at	0.1916	0.018115	2.76268	-3.134		0.829735	SWI/SNF related, matrix associated, actin dependent regulator of chromatin, subfamily d, member 3
9168_at	0.1922	0.0181978	2.76016	-3.13817		0.772028	thymosin beta 10
441024_at	0.1922	0.0182036	-2.75998	-3.13846		-0.61059	methylenetetrahydrofolate dehydrogenase (NADP+ dependent) 2-like
4864_at	0.1923	0.0182471	2.75866	-3.14065		0.463708	Niemann-Pick disease, type C1
10381_at	0.1923	0.0182477	2.75864	-3.14068		0.547673	tubulin, beta 3 class III
6455_at	0.1923	0.0182725	2.75789	-3.14192		0.463434	SH3-domain GRB2-like 1
6347_at	0.1923	0.0182822	2.75759	-3.14241		1.34266	chemokine (C-C motif) ligand 2
24144_at	0.1927	0.0183458	2.75567	-3.14558		0.542795	tuftelin interacting protein 11
10228_at	0.1927	0.0183586	2.75529	-3.14622		0.328835	syntaxin 6
23399_at	0.1929	0.0183953	2.75418	-3.14804		0.487743	CTD nuclear envelope phosphatase 1
7203_at	0.1929	0.0184145	2.7536	-3.149		0.484874	chaperonin containing TCP1, subunit 3 (gamma)
55186_at	0.193	0.018446	-2.75265	-3.15056		-0.37213	solute carrier family 25 (pyrimidine nucleotide carrier ), member 36
55568_at	0.1931	0.0184844	2.7515	-3.15246		0.438329	UDP-N-acetyl-alpha-D-galactosamine:polypeptide N-acetylgalactosaminyltransferase 10 (GalNAc-T10)
3075_at	0.1931	0.0184879	2.7514	-3.15263		1.48902	complement factor H
23286_at	0.1938	0.0185833	2.74855	-3.15734		0.839603	WW and C2 domain containing 1
5616_at	0.1938	0.0185858	2.74847	-3.15746		0.608327	protein kinase, Y-linked, pseudogene
9124_at	0.1941	0.0186397	2.74687	-3.16011		0.572614	PDZ and LIM domain 1
64806_at	0.1946	0.0187046	-2.74494	-3.16329		-0.369157	interleukin 25
55803_at	0.195	0.0187771	2.7428	-3.16682		0.658054	ArfGAP with dual PH domains 2
8563_at	0.195	0.0187772	2.7428	-3.16683		0.723286	THO complex 5
25900_at	0.1952	0.0188123	2.74176	-3.16853		0.619699	intermediate filament family orphan 1
89845_at	0.1953	0.0188365	2.74105	-3.16971		0.731237	ATP-binding cassette, sub-family C (CFTR/MRP), member 10
23196_at	0.1957	0.0188979	-2.73924	-3.17268		-0.380499	family with sequence similarity 120A
2162_at	0.1957	0.0189236	2.73849	-3.17393		1.65494	coagulation factor XIII, A1 polypeptide
5524_at	0.1957	0.0189276	2.73838	-3.17412		0.418083	protein phosphatase 2A activator, regulatory subunit 4
79745_at	0.1961	0.0189871	-2.73664	-3.17699		-0.515249	CAP-GLY domain containing linker protein family, member 4
750_at	0.1961	0.0190251	-2.73553	-3.17881		-0.338335	chromosome 16 open reading frame 3
682_at	0.1961	0.019029	2.73542	-3.179		0.472894	basigin
9675_at	0.1964	0.0190667	2.73432	-3.18081		0.529198	TELO2 interacting protein 1
439_at	0.1965	0.0191027	2.73327	-3.18253		0.351102	arsA arsenite transporter, ATP-binding, homolog 1 (bacterial)
624_at	0.1965	0.0191498	2.73191	-3.18478		0.890574	bradykinin receptor B2
10469_at	0.1965	0.0191625	2.73154	-3.18539		0.451378	translocase of inner mitochondrial membrane 44 homolog (yeast)
3717_at	0.1965	0.019173	-2.73124	-3.18589		-0.685945	Janus kinase 2
1945_at	0.1965	0.0191999	2.73046	-3.18717		0.674498	ephrin-A4
339_at	0.1965	0.0192027	-2.73038	-3.1873		-0.317585	apolipoprotein B mRNA editing enzyme, catalytic polypeptide 1
4543_at	0.1965	0.0192083	-2.73022	-3.18757		-0.34721	melatonin receptor 1A
387751_at	0.1967	0.0192663	-2.72855	-3.19032		-0.504391	GTPase, very large interferon inducible pseudogene 1
56034_at	0.1967	0.0192667	2.72854	-3.19034		0.637882	platelet derived growth factor C
9133_at	0.197	0.0193077	2.72736	-3.19228		0.896712	cyclin B2
1269_at	0.1971	0.0193374	-2.72651	-3.19369		-0.410406	cannabinoid receptor 2 (macrophage)
23193_at	0.1975	0.0194134	2.72433	-3.19727		0.492584	glucosidase, alpha; neutral AB
4750_at	0.1975	0.0194333	-2.72377	-3.19821		-0.449458	NIMA-related kinase 1
4137_at	0.1975	0.019453	-2.7232	-3.19913		-0.719993	microtubule-associated protein tau
8409_at	0.1975	0.0194575	2.72308	-3.19934		0.525533	ubiquitously-expressed, prefoldin-like chaperone
5216_at	0.1975	0.0194674	2.7228	-3.1998		0.850389	profilin 1
23612_at	0.1978	0.0195218	2.72125	-3.20235		0.37979	pleckstrin homology-like domain, family A, member 3
3608_at	0.1978	0.0195345	2.72089	-3.20295		0.674763	interleukin enhancer binding factor 2
2120_at	0.1981	0.0195893	2.71933	-3.20551		0.307221	ets variant 6
6181_at	0.1981	0.0195964	2.71914	-3.20584		0.845487	ribosomal protein, large, P2
26574_at	0.1991	0.0197135	2.71583	-3.21128		0.519192	apoptosis antagonizing transcription factor
23741_at	0.1991	0.0197369	-2.71517	-3.21236		-0.578227	EP300 interacting inhibitor of differentiation 1
80324_at	0.1993	0.0198041	2.71329	-3.21547		0.466472	pseudouridylate synthase 1
23384_at	0.1993	0.0198156	2.71297	-3.21599		0.410488	sperm antigen with calponin homology and coiled-coil domains 1-like
1001_at	0.1993	0.0198431	2.7122	-3.21726		1.24243	cadherin 3, type 1, P-cadherin (placental)
64318_at	0.1993	0.0198486	2.71205	-3.21751		0.496532	nucleolar complex associated 3 homolog (S. cerevisiae)
51303_at	0.1993	0.0198486	2.71205	-3.21751		0.915785	FK506 binding protein 11, 19 kDa
80168_at	0.1993	0.0198651	-2.71159	-3.21827		-0.426318	monoacylglycerol O-acyltransferase 2
1366_at	0.1996	0.0199301	2.70978	-3.22126		0.925086	claudin 7
54974_at	0.1996	0.0199371	2.70958	-3.22158		0.600567	tRNA-histidine guanylyltransferase 1-like (S. cerevisiae)
440560_at	0.1996	0.0199487	-2.70926	-3.2221		-0.418914	PRAME family member 11
28526_at	0.1996	0.0199659	2.70878	-3.22289		0.521408	T cell receptor delta constant
80237_at	0.1999	0.0200402	2.70672	-3.22628		0.538319	elongation factor RNA polymerase II-like 3
8857_at	0.1999	0.0200479	2.70651	-3.22663		0.699573	Fc fragment of IgG binding protein
29926_at	0.1999	0.0200696	2.70591	-3.22762		0.503369	GDP-mannose pyrophosphorylase A
1230_at	0.1999	0.0200702	2.70589	-3.22765		0.841423	chemokine (C-C motif) receptor 1
1363_at	0.2002	0.0201131	2.70471	-3.2296		1.18998	carboxypeptidase E
1788_at	0.2002	0.0201355	2.70409	-3.23061		0.319087	DNA (cytosine-5-)-methyltransferase 3 alpha
7536_at	0.2003	0.0201654	2.70327	-3.23197		0.43126	splicing factor 1
64598_at	0.2004	0.0201918	2.70254	-3.23316		0.364441	motile sperm domain containing 3
5279_at	0.2005	0.0202252	2.70163	-3.23467		0.377083	phosphatidylinositol glycan anchor biosynthesis, class C
3202_at	0.2006	0.0202591	2.7007	-3.2362		0.759662	homeobox A5
5802_at	0.2006	0.0203112	2.69927	-3.23854		0.387207	protein tyrosine phosphatase, receptor type, S
254102_at	0.2006	0.0203124	2.69924	-3.2386		0.373567	EH domain binding protein 1-like 1
4124_at	0.2006	0.0203151	2.69917	-3.23872		1.18685	mannosidase, alpha, class 2A, member 1
79902_at	0.2006	0.0203269	2.69885	-3.23924		0.574316	nucleoporin 85kDa
6275_at	0.201	0.0203819	2.69735	-3.24171		1.40728	S100 calcium binding protein A4
100129503_at	0.2017	0.0204674	-2.69503	-3.24553		-0.52784	uncharacterized LOC100129503
6283_at	0.2018	0.0205006	-2.69413	-3.24701		-0.817753	S100 calcium binding protein A12
23241_at	0.2022	0.0205574	2.69259	-3.24953		0.57306	phosphofurin acidic cluster sorting protein 2
55206_at	0.2026	0.0206224	2.69084	-3.25241		0.312241	strawberry notch homolog 1 (Drosophila)
55139_at	0.2026	0.020652	2.69005	-3.25372		0.616498	ankyrin repeat and zinc finger domain containing 1
10482_at	0.2026	0.0206521	2.69005	-3.25373		0.532272	nuclear RNA export factor 1
11094_at	0.2029	0.0207041	2.68865	-3.25602		0.332245	calcium channel flower domain containing 1
6051_at	0.2029	0.0207256	2.68808	-3.25697		0.470049	arginyl aminopeptidase (aminopeptidase B)
6241_at	0.2031	0.0207782	2.68667	-3.25928		1.31052	ribonucleotide reductase M2
55720_at	0.2031	0.0208029	2.68601	-3.26036		0.431538	TSR1, 20S rRNA accumulation, homolog (S. cerevisiae)
22882_at	0.2031	0.0208244	2.68544	-3.26131		0.419272	zinc fingers and homeoboxes 2
10351_at	0.2031	0.0208715	2.68418	-3.26337		1.94905	ATP-binding cassette, sub-family A (ABC1), member 8
9903_at	0.2031	0.0208997	2.68344	-3.2646		0.446531	kelch-like family member 21
7071_at	0.2031	0.0209026	-2.68336	-3.26472		-0.702033	Kruppel-like factor 10
79630_at	0.2031	0.0209029	2.68335	-3.26473		0.648744	chromosome 1 open reading frame 54
1893_at	0.2031	0.0209332	2.68255	-3.26606		1.7659	extracellular matrix protein 1
5425_at	0.2031	0.0209347	2.68251	-3.26612		0.616703	polymerase (DNA directed), delta 2, accessory subunit
10992_at	0.2031	0.0209546	2.68198	-3.26699		0.447515	splicing factor 3b, subunit 2, 145kDa
57000_at	0.2031	0.0209577	-2.6819	-3.26713		-0.305905	GSN antisense RNA 1
5984_at	0.2031	0.0209689	2.6816	-3.26761		0.437603	replication factor C (activator 1) 4, 37kDa
26278_at	0.2034	0.0210428	2.67965	-3.27082		1.2207	spastic ataxia of Charlevoix-Saguenay (sacsin)
57337_at	0.2034	0.0210521	-2.67941	-3.27122		-0.529106	SUMO1/sentrin specific peptidase 7
6229_at	0.2034	0.0210677	2.679	-3.2719		0.633281	ribosomal protein S24
10307_at	0.2034	0.0210692	2.67896	-3.27196		0.533528	amyloid beta (A4) precursor protein-binding, family B, member 3
51155_at	0.2036	0.0211146	2.67776	-3.27393		0.673235	hematological and neurological expressed 1
8675_at	0.2036	0.0211712	2.67628	-3.27637		0.336657	syntaxin 16
3775_at	0.2036	0.0211725	2.67625	-3.27642		0.608201	potassium channel, subfamily K, member 1
55251_at	0.2036	0.0211875	-2.67585	-3.27706		-0.578959	protein-L-isoaspartate (D-aspartate) O-methyltransferase domain containing 2
1359_at	0.2036	0.0212025	2.67546	-3.27771		2.53874	carboxypeptidase A3 (mast cell)
1984_at	0.2036	0.0212198	2.67501	-3.27846		0.612392	eukaryotic translation initiation factor 5A
58986_at	0.2036	0.0212401	2.67448	-3.27933		0.646883	transmembrane protein 8A
261734_at	0.2036	0.0212414	2.67444	-3.27938		0.573446	nephronophthisis 4
2735_at	0.2036	0.0212534	2.67413	-3.2799		0.399516	GLI family zinc finger 1
80020_at	0.2037	0.0212907	-2.67316	-3.2815		-0.349748	FAD-dependent oxidoreductase domain containing 2
56934_at	0.2039	0.0213292	-2.67216	-3.28314		-1.62245	carbonic anhydrase X
8976_at	0.2044	0.0213961	-2.67042	-3.286		-0.432803	Wiskott-Aldrich syndrome-like
23768_at	0.2048	0.0214555	2.66888	-3.28852		0.466858	fibronectin leucine rich transmembrane protein 2
1234_at	0.205	0.0215563	2.66628	-3.2928		0.881597	chemokine (C-C motif) receptor 5 (gene/pseudogene)
100507436_at	0.205	0.0215735	2.66583	-3.29352		0.850799	MHC class I polypeptide-related sequence A
1237_at	0.205	0.0215803	-2.66566	-3.29381		-0.293863	chemokine (C-C motif) receptor 8
91298_at	0.205	0.0215817	-2.66563	-3.29387		-0.552285	chromosome 12 open reading frame 29
53838_at	0.205	0.0215892	2.66543	-3.29419		0.517437	chromosome 11 open reading frame 24
9158_at	0.205	0.0215945	2.6653	-3.29441		0.474051	fibroblast growth factor (acidic) intracellular binding protein
6737_at	0.205	0.0216178	2.6647	-3.29539		0.441252	tripartite motif containing 21
23187_at	0.205	0.0216606	2.6636	-3.29719		0.443445	pleckstrin homology-like domain, family B, member 1
5909_at	0.205	0.0216623	2.66356	-3.29726		0.846746	RAP1 GTPase activating protein
6655_at	0.205	0.0216699	-2.66336	-3.29759		-0.350523	son of sevenless homolog 2 (Drosophila)
57088_at	0.2054	0.021754	-2.66121	-3.30112		-0.769016	phospholipid scramblase 4
22984_at	0.2054	0.0217752	2.66067	-3.302		0.445635	programmed cell death 11
9905_at	0.2054	0.0217903	2.66029	-3.30264		0.528803	small G protein signaling modulator 2
1259_at	0.2054	0.0217907	-2.66028	-3.30265		-0.594977	cyclic nucleotide gated channel alpha 1
7277_at	0.2054	0.0218348	2.65916	-3.3045		0.69156	tubulin, alpha 4a
3579_at	0.2054	0.0218497	-2.65878	-3.30512		-0.853254	chemokine (C-X-C motif) receptor 2
3748_at	0.2054	0.0218526	-2.6587	-3.30524		-0.330831	potassium voltage-gated channel, Shaw-related subfamily, member 3
2070_at	0.2054	0.0218587	2.65855	-3.30549		0.455291	eyes absent homolog 4 (Drosophila)
6307_at	0.2059	0.0219263	2.65684	-3.30831		0.512151	methylsterol monooxygenase 1
7409_at	0.2061	0.0220071	2.65479	-3.31166		0.734262	vav 1 guanine nucleotide exchange factor
56913_at	0.2061	0.0220101	-2.65472	-3.31178		-0.303134	core 1 synthase, glycoprotein-N-acetylgalactosamine 3-beta-galactosyltransferase, 1
5198_at	0.2061	0.0220104	2.65471	-3.31179		0.427934	phosphoribosylformylglycinamidine synthase
284325_at	0.2062	0.022041	2.65394	-3.31306		0.553554	chromosome 19 open reading frame 54
55040_at	0.2065	0.022084	2.65286	-3.31483		0.617462	epsin 3
8603_at	0.2069	0.0221475	2.65126	-3.31745		0.474251	family with sequence similarity 193, member A
10401_at	0.207	0.0221818	2.65041	-3.31886		0.497304	protein inhibitor of activated STAT, 3
9413_at	0.207	0.0222125	2.64964	-3.32011		0.525171	family with sequence similarity 189, member A2
55332_at	0.207	0.0222508	2.64868	-3.32169		0.848494	DNA-damage regulated autophagy modulator 1
4990_at	0.207	0.0222628	-2.64838	-3.32218		-0.313321	SIX homeobox 6
51015_at	0.207	0.022276	-2.64805	-3.32272		-0.544676	isochorismatase domain containing 1
55851_at	0.207	0.0222795	2.64797	-3.32286		0.443173	presenilin enhancer gamma secretase subunit
5029_at	0.2082	0.0224344	2.64412	-3.32917		0.53555	purinergic receptor P2Y, G-protein coupled, 2
29099_at	0.2082	0.0224837	2.6429	-3.33117		0.455425	COMM domain containing 9
26525_at	0.2082	0.0224901	-2.64275	-3.33142		-0.338737	interleukin 36 receptor antagonist
23098_at	0.2082	0.022497	2.64257	-3.33171		0.371069	sterile alpha and TIR motif containing 1
8292_at	0.2082	0.0225273	2.64183	-3.33293		0.46953	collagen-like tail subunit (single strand of homotrimer) of asymmetric acetylcholinesterase
7127_at	0.2082	0.0225291	2.64178	-3.33301		0.356995	tumor necrosis factor, alpha-induced protein 2
55379_at	0.2082	0.0225451	2.64139	-3.33365		0.413305	leucine rich repeat containing 59
10150_at	0.2082	0.0225551	-2.64114	-3.33405		-0.431105	muscleblind-like splicing regulator 2
308_at	0.2085	0.0226114	2.63976	-3.33633		0.455177	annexin A5
2232_at	0.2087	0.0226588	2.6386	-3.33823		0.730935	ferredoxin reductase
2280_at	0.2087	0.0226653	-2.63844	-3.33849		-0.359646	FK506 binding protein 1A, 12kDa
23231_at	0.2088	0.0226924	2.63777	-3.33958		1.25308	sel-1 suppressor of lin-12-like 3 (C. elegans)
23170_at	0.2093	0.0227688	2.63591	-3.34264		0.497689	tubulin tyrosine ligase-like family, member 12
79015_at	0.2094	0.0228231	-2.63458	-3.34481		-0.379818	uncharacterized LOC79015
63910_at	0.2094	0.0228244	-2.63455	-3.34486		-0.317686	solute carrier family 17 (vesicular nucleotide transporter), member 9
10409_at	0.2095	0.0228721	2.63339	-3.34676		1.01697	brain abundant, membrane attached signal protein 1
634_at	0.2095	0.0228875	-2.63302	-3.34737		-1.22014	carcinoembryonic antigen-related cell adhesion molecule 1 (biliary glycoprotein)
56969_at	0.2095	0.022893	2.63289	-3.34759		0.667489	ribosomal protein L23a pseudogene 32
8427_at	0.2097	0.0229334	2.63191	-3.3492		0.325306	zinc finger protein 282
9961_at	0.21	0.0229895	2.63055	-3.35142		0.509002	major vault protein
25907_at	0.21	0.0230389	2.62936	-3.35337		0.873489	transmembrane protein 158 (gene/pseudogene)
1291_at	0.21	0.0230447	2.62922	-3.3536		0.351338	collagen, type VI, alpha 1
8841_at	0.21	0.0230792	2.62839	-3.35496		0.516401	histone deacetylase 3
5790_at	0.21	0.0230817	2.62833	-3.35506		0.512926	protein tyrosine phosphatase, receptor type, C-associated protein
9288_at	0.21	0.0230896	-2.62814	-3.35537		-0.357413	trace amine associated receptor 3 (gene/pseudogene)
54619_at	0.21	0.0231101	2.62764	-3.35618		0.401074	cyclin J
653784_at	0.21	0.0231125	2.62759	-3.35628		0.617005	mitotic spindle organizing protein 2A
4815_at	0.21	0.0231317	2.62713	-3.35703		0.500768	ninjurin 2
7291_at	0.2107	0.0232484	2.62433	-3.36161		0.711756	twist family bHLH transcription factor 1
25859_at	0.2107	0.0232532	-2.62422	-3.3618		-0.330555	prostate androgen-regulated transcript 1 (non-protein coding)
23378_at	0.211	0.02332	2.62262	-3.3644		0.75953	ribosomal RNA processing 8, methyltransferase, homolog (yeast)
26502_at	0.211	0.0233256	2.62249	-3.36462		0.930019	nuclear prelamin A recognition factor
51192_at	0.211	0.0233923	2.6209	-3.36722		0.61505	chemokine-like factor
23302_at	0.211	0.0233938	2.62087	-3.36728		0.447966	WSC domain containing 1
79666_at	0.211	0.0234017	-2.62068	-3.36759		-0.701752	pleckstrin homology domain containing, family F (with FYVE domain) member 2
219699_at	0.211	0.0234095	2.6205	-3.36789		0.463161	unc-5 homolog B (C. elegans)
1454_at	0.211	0.0234148	2.62037	-3.36809		0.341843	casein kinase 1, epsilon
89927_at	0.2113	0.0234704	2.61905	-3.37025		0.641903	chromosome 16 open reading frame 45
57509_at	0.2114	0.0234999	-2.61836	-3.3714		-0.339262	microtubule associated tumor suppressor 1
2119_at	0.2114	0.0235293	2.61766	-3.37253		0.352168	ets variant 5
241_at	0.2114	0.0235522	2.61712	-3.37342		0.903667	arachidonate 5-lipoxygenase-activating protein
8932_at	0.2114	0.0235693	-2.61672	-3.37408		-0.283925	methyl-CpG binding domain protein 2
114327_at	0.2114	0.0235746	2.61659	-3.37428		0.559796	EF-hand domain (C-terminal) containing 1
27147_at	0.2118	0.0237073	2.61347	-3.37939		0.793934	DENN/MADD domain containing 2A
23682_at	0.2118	0.0237113	2.61338	-3.37954		0.851734	RAB38, member RAS oncogene family
2010_at	0.2118	0.0237137	2.61332	-3.37963		0.646896	emerin
6692_at	0.2118	0.023717	2.61325	-3.37976		0.773689	serine peptidase inhibitor, Kunitz type 1
2200_at	0.2118	0.023737	2.61278	-3.38053		0.73315	fibrillin 1
24149_at	0.2118	0.0237497	2.61248	-3.38101		0.32968	zinc finger protein 318
23517_at	0.2118	0.0237586	2.61227	-3.38135		0.408757	superkiller viralicidic activity 2-like 2 (S. cerevisiae)
79170_at	0.2118	0.0237825	2.61171	-3.38227		1.32913	proline rich 15-like
9203_at	0.2118	0.0237986	2.61134	-3.38288		0.381699	zinc finger, MYM-type 3
1969_at	0.2126	0.0239068	2.60882	-3.38701		0.635233	EPH receptor A2
22838_at	0.2128	0.0239711	2.60732	-3.38945		0.367805	ring finger protein 44
80196_at	0.2128	0.0239765	2.6072	-3.38965		0.42938	ring finger protein 34, E3 ubiquitin protein ligase
8321_at	0.2128	0.0240133	2.60635	-3.39105		0.458652	frizzled family receptor 1
56125_at	0.2128	0.0240258	-2.60606	-3.39152		-0.406095	protocadherin beta 11
84759_at	0.2128	0.0240301	2.60596	-3.39168		0.478702	polycomb group ring finger 1
51012_at	0.2129	0.0240588	-2.6053	-3.39277		-0.512019	slowmo homolog 2 (Drosophila)
7832_at	0.2129	0.0240855	-2.60468	-3.39378		-0.566046	BTG family, member 2
705_at	0.2129	0.0241	2.60435	-3.39432		0.442961	bystin-like
8668_at	0.2129	0.0241179	2.60393	-3.395		0.55067	eukaryotic translation initiation factor 3, subunit I
2009_at	0.2129	0.0241316	-2.60362	-3.39552		-0.938921	echinoderm microtubule associated protein like 1
50619_at	0.2137	0.0242508	2.60088	-3.39999		0.368282	differentially expressed in FDCP 6 homolog (mouse)
29894_at	0.2137	0.0242607	2.60065	-3.40036		0.55898	cleavage and polyadenylation specific factor 1, 160kDa
80263_at	0.2139	0.0243074	2.59958	-3.40211		0.59319	tripartite motif containing 45
54868_at	0.214	0.0243424	2.59878	-3.40342		0.419155	transmembrane protein 104
746_at	0.2141	0.0243658	2.59825	-3.40429		0.572371	transmembrane protein 258
1520_at	0.2147	0.0244613	2.59607	-3.40785		0.727323	cathepsin S
113146_at	0.2153	0.0245494	2.59408	-3.41112		0.619348	AHNAK nucleoprotein 2
5774_at	0.2153	0.0245591	2.59386	-3.41147		0.651833	protein tyrosine phosphatase, non-receptor type 3
10471_at	0.216	0.0247016	2.59064	-3.41673		0.484099	prefoldin subunit 6
3713_at	0.216	0.0247021	-2.59063	-3.41675		-0.422334	involucrin
56905_at	0.216	0.0247026	2.59062	-3.41677		0.423714	chromosome 15 open reading frame 39
10223_at	0.216	0.0247267	-2.59008	-3.41765		-0.446029	glycoprotein A33 (transmembrane)
550_at	0.2164	0.0248019	2.58839	-3.42041		0.576913	ancient ubiquitous protein 1
51497_at	0.2164	0.0248141	2.58812	-3.42086		0.561685	negative elongation factor complex member C/D
834_at	0.2168	0.0248934	2.58634	-3.42376		0.649573	caspase 1, apoptosis-related cysteine peptidase
6648_at	0.2168	0.0248964	2.58627	-3.42387		0.969582	superoxide dismutase 2, mitochondrial
10112_at	0.2168	0.024929	2.58554	-3.42506		0.883677	kinesin family member 20A
10058_at	0.2168	0.0249458	2.58517	-3.42567		0.474368	ATP-binding cassette, sub-family B (MDR/TAP), member 6
9731_at	0.2168	0.0249738	-2.58455	-3.42669		-0.510667	centrosomal protein 104kDa
971_at	0.2168	0.0249929	2.58412	-3.42738		0.471353	CD72 molecule
11107_at	0.2168	0.0249965	-2.58404	-3.42751		-0.592884	PR domain containing 5
51363_at	0.2171	0.0250562	2.58271	-3.42968		0.771336	carbohydrate (N-acetylgalactosamine 4-sulfate 6-O) sulfotransferase 15
8707_at	0.2171	0.0250634	-2.58256	-3.42994		-1.243	UDP-Gal:betaGlcNAc beta 1,3-galactosyltransferase, polypeptide 2
1609_at	0.2173	0.0251143	2.58143	-3.43178		0.315739	diacylglycerol kinase, theta 110kDa
57680_at	0.2186	0.025279	2.57779	-3.43771		0.401463	chromodomain helicase DNA binding protein 8
4607_at	0.2186	0.0253235	-2.57681	-3.43931		-0.367355	myosin binding protein C, cardiac
4179_at	0.2186	0.0253254	-2.57677	-3.43938		-0.519711	CD46 molecule, complement regulatory protein
407_at	0.2186	0.0253362	-2.57653	-3.43977		-0.373311	arrestin 3, retinal (X-arrestin)
7086_at	0.2186	0.0253893	2.57537	-3.44167		0.621691	transketolase
1856_at	0.2186	0.0254131	2.57485	-3.44252		0.370494	dishevelled segment polarity protein 2
1164_at	0.2186	0.0254145	2.57482	-3.44257		1.02161	CDC28 protein kinase regulatory subunit 2
8850_at	0.2186	0.025443	-2.57419	-3.44359		-0.765352	K(lysine) acetyltransferase 2B
3730_at	0.2186	0.0254445	2.57416	-3.44364		0.815129	Kallmann syndrome 1 sequence
7753_at	0.2187	0.0254732	2.57354	-3.44466		0.423596	zinc finger protein 202
9536_at	0.2198	0.0256218	2.5703	-3.44994		0.430149	prostaglandin E synthase
9173_at	0.2199	0.0256788	-2.56906	-3.45196		-0.995376	interleukin 1 receptor-like 1
51146_at	0.2199	0.0257045	-2.56851	-3.45287		-0.317238	alpha-1,4-N-acetylglucosaminyltransferase
6814_at	0.2199	0.0257081	-2.56843	-3.453		-0.631576	syntaxin binding protein 3
55038_at	0.2199	0.025718	2.56821	-3.45334		0.404136	cell division cycle associated 4
10536_at	0.2211	0.025871	2.56492	-3.45873		0.467359	leprecan-like 2
10184_at	0.2219	0.0259918	2.56232	-3.46295		0.567919	lipoma HMGIC fusion partner-like 2
162427_at	0.2223	0.0260601	2.56086	-3.46533		0.554821	family with sequence similarity 134, member C
4158_at	0.2223	0.0260698	-2.56066	-3.46567		-0.333147	melanocortin 2 receptor (adrenocorticotropic hormone)
642_at	0.2224	0.0261206	2.55957	-3.46744		0.324934	bleomycin hydrolase
9997_at	0.2224	0.0261216	2.55955	-3.46747		0.789279	SCO2 cytochrome c oxidase assembly protein
57794_at	0.2224	0.0261484	2.55898	-3.4684		0.584724	SURP and G patch domain containing 1
7356_at	0.2227	0.0262064	-2.55775	-3.47042		-0.34436	secretoglobin, family 1A, member 1 (uteroglobin)
6165_at	0.2228	0.0262305	2.55723	-3.47125		0.532204	ribosomal protein L35a
90362_at	0.2229	0.0262615	2.55658	-3.47232		0.896568	family with sequence similarity 110, member B
29123_at	0.223	0.0263044	-2.55567	-3.4738		-0.674932	ankyrin repeat domain 11
553_at	0.2234	0.0263875	-2.55391	-3.47666		-0.471081	arginine vasopressin receptor 1B
10516_at	0.2234	0.0263911	2.55384	-3.47679		1.53076	fibulin 5
55643_at	0.2234	0.0264116	2.55341	-3.47749		0.387272	BTB (POZ) domain containing 2
10168_at	0.2234	0.0264328	2.55296	-3.47822		0.379947	zinc finger protein 197
231_at	0.2234	0.0264698	2.55218	-3.47948		0.746565	aldo-keto reductase family 1, member B1 (aldose reductase)
7866_at	0.2234	0.0264866	2.55183	-3.48006		0.620889	interferon-related developmental regulator 2
5494_at	0.2234	0.0264921	-2.55171	-3.48025		-0.362407	protein phosphatase, Mg2+/Mn2+ dependent, 1A
84617_at	0.2236	0.0265642	2.5502	-3.48271		0.554273	tubulin, beta 6 class V
10101_at	0.2236	0.0265672	2.55013	-3.48282		0.525209	nucleotide binding protein 2
387032_at	0.2236	0.0265856	2.54975	-3.48344		0.351803	zinc finger with KRAB and SCAN domains 4
26529_at	0.2236	0.0266297	-2.54883	-3.48494		-0.33897	olfactory receptor, family 12, subfamily D, member 2
1774_at	0.2236	0.0266305	2.54881	-3.48497		0.710073	deoxyribonuclease I-like 1
79623_at	0.2236	0.0266402	2.54861	-3.4853		0.752328	UDP-N-acetyl-alpha-D-galactosamine:polypeptide N-acetylgalactosaminyltransferase 14 (GalNAc-T14)
9775_at	0.2236	0.0266546	2.54831	-3.48579		0.462824	eukaryotic translation initiation factor 4A3
266977_at	0.2236	0.0266776	2.54783	-3.48657		0.43933	G protein-coupled receptor 110
57473_at	0.2237	0.0267032	2.54729	-3.48745		0.560603	zinc finger protein 512B
1183_at	0.2237	0.0267303	-2.54673	-3.48836		-0.455189	chloride channel, voltage-sensitive 4
5030_at	0.2238	0.026756	-2.54619	-3.48923		-0.300032	pyrimidinergic receptor P2Y, G-protein coupled, 4
26097_at	0.2241	0.026826	2.54474	-3.4916		0.386739	chromatin target of PRMT1
2904_at	0.2241	0.0268325	-2.5446	-3.49182		-0.270333	glutamate receptor, ionotropic, N-methyl D-aspartate 2B
245_at	0.2241	0.0268535	-2.54417	-3.49253		-0.438326	arachidonate 12-lipoxygenase pseudogene 2
60673_at	0.2241	0.0268937	2.54333	-3.49389		0.602784	chromosome 12 open reading frame 44
51635_at	0.2241	0.0269142	2.54291	-3.49458		0.557709	dehydrogenase/reductase (SDR family) member 7
1977_at	0.2241	0.0269191	-2.54281	-3.49474		-0.57827	eukaryotic translation initiation factor 4E
1964_at	0.2241	0.0269459	-2.54225	-3.49565		-0.468256	eukaryotic translation initiation factor 1A, X-linked
6542_at	0.2242	0.0269878	2.54139	-3.49706		0.555252	solute carrier family 7 (cationic amino acid transporter, y+ system), member 2
28511_at	0.2242	0.0270416	2.54028	-3.49886		0.386577	NFKB inhibitor interacting Ras-like 2
84658_at	0.2242	0.0270551	-2.54	-3.49931		-0.309719	egf-like module containing, mucin-like, hormone receptor-like 3
3791_at	0.2242	0.0270688	-2.53972	-3.49977		-1.02501	kinase insert domain receptor (a type III receptor tyrosine kinase)
4974_at	0.2242	0.0270849	-2.53939	-3.50031		-0.360809	oligodendrocyte myelin glycoprotein
4041_at	0.2242	0.0271076	2.53892	-3.50107		0.385046	low density lipoprotein receptor-related protein 5
2294_at	0.2242	0.0271177	-2.53871	-3.50141		-0.589441	forkhead box F1
54916_at	0.2242	0.027118	2.53871	-3.50142		0.33256	transmembrane protein 260
157627_at	0.2243	0.0271575	-2.5379	-3.50274		-0.442093	long intergenic non-protein coding RNA 599
5791_at	0.2243	0.02717	2.53764	-3.50315		0.769914	protein tyrosine phosphatase, receptor type, E
8456_at	0.2243	0.0271967	-2.53709	-3.50404		-0.354588	forkhead box N1
8527_at	0.2243	0.0272062	2.5369	-3.50436		0.432855	diacylglycerol kinase, delta 130kDa
9120_at	0.2244	0.0272454	2.5361	-3.50566		0.425957	solute carrier family 16, member 6
55687_at	0.2246	0.0272845	2.5353	-3.50696		0.637414	tRNA 5-methylaminomethyl-2-thiouridylate methyltransferase
6016_at	0.2253	0.0273937	2.53308	-3.51058		0.752955	Ras-like without CAAX 1
25825_at	0.2253	0.0274162	2.53262	-3.51133		0.784209	beta-site APP-cleaving enzyme 2
127534_at	0.2253	0.0274333	-2.53227	-3.51189		-0.54875	gap junction protein, beta 4, 30.3kDa
80014_at	0.2254	0.0274817	-2.53129	-3.51349		-0.547103	WW and C2 domain containing 2
63924_at	0.2254	0.0274944	-2.53103	-3.51391		-0.502928	cell death-inducing DFFA-like effector c
3512_at	0.2254	0.0275322	2.53026	-3.51515		2.58047	immunoglobulin J polypeptide, linker protein for immunoglobulin alpha and mu polypeptides
5394_at	0.2254	0.0275428	2.53005	-3.5155		0.678921	exosome component 10
1027_at	0.2254	0.0275457	-2.52999	-3.5156		-0.680456	cyclin-dependent kinase inhibitor 1B (p27, Kip1)
8082_at	0.2259	0.0276297	2.52829	-3.51836		0.79894	sarcospan
10164_at	0.2262	0.0276897	-2.52709	-3.52032		-0.449934	carbohydrate (N-acetylglucosamine 6-O) sulfotransferase 4
2117_at	0.2265	0.0277519	-2.52584	-3.52235		-0.298492	ets variant 3
21_at	0.2266	0.0277732	2.52541	-3.52305		0.832766	ATP-binding cassette, sub-family A (ABC1), member 3
22_at	0.2266	0.0278035	2.5248	-3.52404		0.355032	ATP-binding cassette, sub-family B (MDR/TAP), member 7
28680_at	0.227	0.0278654	-2.52356	-3.52605		-0.351357	T cell receptor alpha variable 8-6
2055_at	0.227	0.0279135	2.5226	-3.52761		0.310393	ceroid-lipofuscinosis, neuronal 8 (epilepsy, progressive with mental retardation)
259230_at	0.227	0.0279164	-2.52254	-3.52771		-0.741377	sphingomyelin synthase 1
6443_at	0.2271	0.0279449	-2.52197	-3.52863		-0.586585	sarcoglycan, beta (43kDa dystrophin-associated glycoprotein)
10419_at	0.2271	0.027963	2.52161	-3.52922		0.517587	protein arginine methyltransferase 5
5058_at	0.2275	0.0280348	-2.52018	-3.53154		-0.526125	p21 protein (Cdc42/Rac)-activated kinase 1
5834_at	0.2275	0.0280692	2.5195	-3.53265		0.45521	phosphorylase, glycogen; brain
1746_at	0.2275	0.0280751	-2.51938	-3.53284		-0.264137	distal-less homeobox 2
2274_at	0.2277	0.028139	2.51812	-3.5349		0.901278	four and a half LIM domains 2
4256_at	0.2277	0.0281567	2.51777	-3.53546		0.7323	matrix Gla protein
4061_at	0.2277	0.0281859	2.51719	-3.5364		0.386873	lymphocyte antigen 6 complex, locus E
6497_at	0.2277	0.0281904	2.5171	-3.53655		0.480202	v-ski avian sarcoma viral oncogene homolog
9016_at	0.2277	0.0282129	2.51666	-3.53727		0.307699	solute carrier family 25 (mitochondrial carrier, brain), member 14
2628_at	0.2277	0.0282557	-2.51581	-3.53864		-1.05839	glycine amidinotransferase (L-arginine:glycine amidinotransferase)
8878_at	0.2277	0.0282581	2.51576	-3.53872		0.386933	sequestosome 1
23546_at	0.2277	0.0283153	-2.51463	-3.54055		-0.421274	synaptogyrin 4
5969_at	0.2277	0.0283323	-2.5143	-3.54109		-0.288791	regenerating islet-derived 1 pseudogene
9632_at	0.2277	0.02835	2.51395	-3.54166		0.775744	SEC24 family member C
4081_at	0.2277	0.0283883	-2.5132	-3.54288		-0.749683	mab-21-like 1 (C. elegans)
57130_at	0.2277	0.0284122	2.51273	-3.54364		0.461752	ATPase type 13A1
2066_at	0.2277	0.028463	-2.51173	-3.54526		-0.414891	v-erb-b2 avian erythroblastic leukemia viral oncogene homolog 4
694_at	0.2277	0.0284694	2.51161	-3.54546		0.373886	B-cell translocation gene 1, anti-proliferative
8735_at	0.2277	0.0284987	-2.51104	-3.54639		-0.376366	myosin, heavy chain 13, skeletal muscle
79686_at	0.2277	0.0285196	2.51063	-3.54706		0.495774	long intergenic non-protein coding RNA 341
9415_at	0.2277	0.0285366	2.51029	-3.5476		0.40375	fatty acid desaturase 2
3035_at	0.2277	0.0285775	2.50949	-3.54889		0.576833	histidyl-tRNA synthetase
6208_at	0.2277	0.0285794	2.50946	-3.54895		0.563363	ribosomal protein S14
79161_at	0.2277	0.0285924	2.5092	-3.54937		0.470647	transmembrane protein 243, mitochondrial
55108_at	0.2277	0.0285995	2.50907	-3.54959		0.45432	BSD domain containing 1
11046_at	0.2277	0.0286197	2.50867	-3.55023		0.380351	solute carrier family 35 (UDP-GlcNAc/UDP-glucose transporter), member D2
1365_at	0.2277	0.0286411	2.50826	-3.5509		0.968169	claudin 3
9023_at	0.2277	0.0286419	2.50824	-3.55093		1.16021	cholesterol 25-hydroxylase
1786_at	0.2277	0.0286453	2.50817	-3.55104		0.567597	DNA (cytosine-5-)-methyltransferase 1
5605_at	0.2277	0.0286514	2.50806	-3.55123		0.309818	mitogen-activated protein kinase kinase 2
26576_at	0.2277	0.0286574	-2.50794	-3.55142		-0.358634	SRSF protein kinase 3
58477_at	0.2277	0.0287058	2.507	-3.55295		0.464432	signal recognition particle receptor, B subunit
54535_at	0.2277	0.0287086	2.50694	-3.55303		0.428918	coiled-coil alpha-helical rod protein 1
51690_at	0.2278	0.0287429	2.50628	-3.55411		0.89189	LSM7 homolog, U6 small nuclear RNA associated (S. cerevisiae)
8653_at	0.228	0.0287896	2.50537	-3.55559		1.96556	DEAD (Asp-Glu-Ala-Asp) box helicase 3, Y-linked
253980_at	0.2282	0.0288358	2.50448	-3.55704		0.404935	potassium channel tetramerization domain containing 13
26000_at	0.2282	0.0288558	2.50409	-3.55766		0.282225	TBC1 domain family, member 10B
80316_at	0.2285	0.028911	-2.50303	-3.55939		-0.26582	protein phosphatase 1, regulatory (inhibitor) subunit 2 pseudogene 9
7033_at	0.2285	0.0289653	2.50198	-3.56109		0.441155	trefoil factor 3 (intestinal)
51035_at	0.2285	0.0289708	2.50187	-3.56126		0.333502	UBX domain protein 1
26521_at	0.2285	0.0289719	2.50185	-3.56129		0.530165	translocase of inner mitochondrial membrane 8 homolog B (yeast)
9450_at	0.2286	0.0290008	2.50129	-3.5622		0.933894	lymphocyte antigen 86
6598_at	0.2293	0.0291205	2.499	-3.56592		0.495314	SWI/SNF related, matrix associated, actin dependent regulator of chromatin, subfamily b, member 1
869_at	0.2293	0.0291403	-2.49862	-3.56654		-0.426544	cerebellin 1 precursor
64783_at	0.2293	0.0291896	-2.49768	-3.56807		-0.490709	RNA binding motif protein 15
9820_at	0.2293	0.0292042	2.4974	-3.56852		0.288174	cullin 7
23288_at	0.2293	0.0292056	2.49737	-3.56856		0.37239	IQ motif containing E
27346_at	0.2293	0.0292206	2.49708	-3.56903		0.611259	transmembrane protein 97
55297_at	0.2297	0.0293071	-2.49543	-3.5717		-0.754412	coiled-coil domain containing 91
89781_at	0.2297	0.0293342	2.49492	-3.57253		0.30756	Hermansky-Pudlak syndrome 4
7846_at	0.2297	0.0293511	2.4946	-3.57306		0.534414	tubulin, alpha 1a
55974_at	0.2297	0.0293953	2.49376	-3.57442		0.352635	solute carrier family 50 (sugar efflux transporter), member 1
60489_at	0.2297	0.0294195	2.4933	-3.57516		0.512025	apolipoprotein B mRNA editing enzyme, catalytic polypeptide-like 3G
58504_at	0.2297	0.0294416	2.49288	-3.57584		0.404017	Rho GTPase activating protein 22
5502_at	0.2297	0.029474	2.49227	-3.57683		1.47792	protein phosphatase 1, regulatory (inhibitor) subunit 1A
3619_at	0.2297	0.0294851	-2.49206	-3.57718		-0.268797	inner centromere protein antigens 135/155kDa
8228_at	0.2297	0.0294869	-2.49202	-3.57723		-0.383835	patatin-like phospholipase domain containing 4
23198_at	0.2297	0.0295068	2.49165	-3.57784		0.316472	proteasome (prosome, macropain) activator subunit 4
51319_at	0.2297	0.0295234	-2.49133	-3.57835		-0.411526	arginine/serine-rich coiled-coil 1
5962_at	0.2297	0.0295491	-2.49085	-3.57914		-0.612152	radixin
3046_at	0.2297	0.0295566	-2.49071	-3.57936		-0.40629	hemoglobin, epsilon 1
10781_at	0.2297	0.029583	2.49021	-3.58017		0.464469	zinc finger protein 266
4854_at	0.2297	0.029607	2.48975	-3.58091		0.324161	notch 3
60485_at	0.2297	0.0296153	-2.4896	-3.58116		-0.5136	salvador homolog 1 (Drosophila)
4189_at	0.2297	0.0296264	-2.48939	-3.5815		-0.640301	DnaJ (Hsp40) homolog, subfamily B, member 9
64748_at	0.2301	0.0297015	2.48797	-3.58379		0.279963	lipid phosphate phosphatase-related protein type 2
4240_at	0.2303	0.0297604	2.48687	-3.58558		0.679236	milk fat globule-EGF factor 8 protein
875_at	0.2303	0.0297719	2.48665	-3.58593		0.461726	cystathionine-beta-synthase
8602_at	0.2306	0.029822	2.48571	-3.58745		0.385609	NOP14 nucleolar protein
8462_at	0.2309	0.0299214	-2.48386	-3.59045		-0.414254	Kruppel-like factor 11
8664_at	0.2309	0.0299262	2.48377	-3.5906		0.462734	eukaryotic translation initiation factor 3, subunit D
8764_at	0.2309	0.0299655	2.48304	-3.59179		0.612855	tumor necrosis factor receptor superfamily, member 14
204_at	0.2309	0.0299762	2.48284	-3.59211		0.332476	adenylate kinase 2
5993_at	0.2309	0.0299832	2.48271	-3.59232		0.391041	regulatory factor X, 5 (influences HLA class II expression)
7582_at	0.2309	0.0299899	2.48258	-3.59252		0.477064	zinc finger protein 33B
124044_at	0.2313	0.0300772	2.48096	-3.59515		0.703314	spermatogenesis associated 2-like
10787_at	0.2313	0.0300844	-2.48082	-3.59537		-0.663475	NCK-associated protein 1
5982_at	0.2315	0.0301419	2.47976	-3.59709		0.289637	replication factor C (activator 1) 2, 40kDa
22884_at	0.2315	0.0301505	2.4796	-3.59735		0.442955	WD repeat domain 37
23195_at	0.2315	0.0302335	2.47806	-3.59983		0.392253	MDN1, midasin homolog (yeast)
80028_at	0.2315	0.0302474	2.47781	-3.60025		0.303904	F-box and leucine-rich repeat protein 18
157567_at	0.2315	0.0302527	-2.47771	-3.6004		-0.606526	ankyrin repeat domain 46
79036_at	0.2315	0.0302569	2.47763	-3.60053		0.450429	KxDL motif containing 1
27235_at	0.2315	0.0302716	2.47736	-3.60097		0.602046	coenzyme Q2 4-hydroxybenzoate polyprenyltransferase
4281_at	0.2315	0.0302853	2.47711	-3.60138		0.61739	midline 1 (Opitz/BBB syndrome)
57862_at	0.2317	0.0303395	2.47611	-3.60299		0.423483	zinc finger protein 410
558_at	0.2317	0.0303483	2.47595	-3.60326		0.605125	AXL receptor tyrosine kinase
79180_at	0.2317	0.0303888	2.4752	-3.60446		0.356538	EF-hand domain family, member D2
8877_at	0.2317	0.0303897	2.47519	-3.60449		0.756481	sphingosine kinase 1
3845_at	0.2318	0.0304218	-2.4746	-3.60544		-0.925768	Kirsten rat sarcoma viral oncogene homolog
9537_at	0.2319	0.0304633	-2.47384	-3.60667		-0.340921	tumor protein p53 inducible protein 11
717_at	0.232	0.0305017	2.47313	-3.60781		0.84674	complement component 2
81618_at	0.232	0.0305152	2.47289	-3.60821		0.716826	integral membrane protein 2C
11018_at	0.2323	0.0305909	2.4715	-3.61045		0.522993	transmembrane emp24 protein transport domain containing 1
23495_at	0.2323	0.0305996	2.47134	-3.6107		0.307758	tumor necrosis factor receptor superfamily, member 13B
4982_at	0.2338	0.0308864	2.46613	-3.61913		0.98048	tumor necrosis factor receptor superfamily, member 11b
3903_at	0.2338	0.030907	2.46576	-3.61973		0.667126	leukocyte-associated immunoglobulin-like receptor 1
5634_at	0.2338	0.0309138	2.46564	-3.61993		0.558419	phosphoribosyl pyrophosphate synthetase 2
2047_at	0.2338	0.0309318	2.46531	-3.62046		0.312589	EPH receptor B1
1004_at	0.2338	0.0309465	2.46504	-3.62088		1.24024	cadherin 6, type 2, K-cadherin (fetal kidney)
57209_at	0.2338	0.0309628	2.46475	-3.62136		0.48965	zinc finger protein 248
6764_at	0.2338	0.0309722	2.46458	-3.62163		0.792675	suppression of tumorigenicity 5
10846_at	0.2338	0.0309733	-2.46456	-3.62167		-0.361114	phosphodiesterase 10A
81576_at	0.2338	0.0310251	2.46363	-3.62317		0.448165	coiled-coil domain containing 130
6935_at	0.2338	0.0310429	-2.46331	-3.62369		-0.769513	zinc finger E-box binding homeobox 1
10900_at	0.2338	0.0310496	-2.46319	-3.62389		-0.259338	RUN domain containing 3A
54733_at	0.2338	0.0311332	2.46169	-3.62631		0.999263	solute carrier family 35, member F2
1040_at	0.2338	0.0311538	-2.46132	-3.62691		-0.56648	CDP-diacylglycerol synthase (phosphatidate cytidylyltransferase) 1
10810_at	0.2338	0.0311697	-2.46103	-3.62737		-0.477568	WAS protein family, member 3
1059_at	0.2338	0.0311844	2.46077	-3.6278		0.315306	centromere protein B, 80kDa
51198_at	0.2338	0.0311944	-2.46059	-3.62809		-0.399951	chromosome 9 open reading frame 53
3055_at	0.2338	0.0311988	2.46051	-3.62821		1.021	hemopoietic cell kinase
90634_at	0.2338	0.0312399	-2.45977	-3.6294		-0.286837	NEDD4 binding protein 2-like 1
81857_at	0.2338	0.0312492	2.45961	-3.62967		0.512081	mediator complex subunit 25
120227_at	0.2338	0.0313051	2.45861	-3.63128		0.312401	cytochrome P450, family 2, subfamily R, polypeptide 1
55315_at	0.2338	0.0313263	2.45823	-3.6319		0.510599	solute carrier family 29 (equilibrative nucleoside transporter), member 3
79637_at	0.2338	0.0313305	2.45816	-3.63202		0.35755	armadillo repeat containing 7
29888_at	0.2338	0.0313411	2.45797	-3.63232		0.474118	striatin, calmodulin binding protein 4
1938_at	0.2338	0.0313505	2.4578	-3.63259		0.418088	eukaryotic translation elongation factor 2
1026_at	0.2338	0.0313511	2.45779	-3.63261		0.438945	cyclin-dependent kinase inhibitor 1A (p21, Cip1)
8660_at	0.2338	0.0313527	2.45776	-3.63266		0.455452	insulin receptor substrate 2
54432_at	0.2338	0.0313766	2.45733	-3.63334		0.41798	Yip1 domain family, member 1
3263_at	0.2338	0.0313977	-2.45696	-3.63395		-0.310098	hemopexin
8437_at	0.2338	0.0314307	2.45637	-3.6349		0.50632	RAS protein activator like 1 (GAP1 like)
3344_at	0.2338	0.0314612	-2.45583	-3.63577		-0.375558	forkhead box N2
404281_at	0.2338	0.0314688	-2.45569	-3.63599		-0.386579	YY2 transcription factor
701_at	0.2338	0.0314987	2.45516	-3.63685		0.815773	BUB1 mitotic checkpoint serine/threonine kinase B
9130_at	0.2338	0.031506	2.45503	-3.63706		0.829278	family with sequence similarity 50, member A
64283_at	0.2338	0.0315193	2.4548	-3.63744		0.557076	Rho guanine nucleotide exchange factor (GEF) 28
2038_at	0.2339	0.0315879	-2.45358	-3.6394		-0.284109	erythrocyte membrane protein band 4.2
8490_at	0.2339	0.0315906	2.45353	-3.63948		0.948449	regulator of G-protein signaling 5
107_at	0.2339	0.0316078	-2.45323	-3.63997		-0.377803	adenylate cyclase 1 (brain)
51233_at	0.2343	0.0316833	-2.45189	-3.64212		-0.294081	chromosome 22 open reading frame 43
59335_at	0.2344	0.0317154	-2.45133	-3.64304		-0.360129	PR domain containing 12
23161_at	0.2344	0.0317454	-2.4508	-3.64389		-0.372699	sorting nexin 13
3728_at	0.2344	0.0317758	2.45027	-3.64475		0.465363	junction plakoglobin
8842_at	0.2344	0.0317768	2.45025	-3.64478		1.63285	prominin 1
9938_at	0.2347	0.0318363	2.4492	-3.64647		0.389445	Rho GTPase activating protein 25
1802_at	0.2347	0.0318904	2.44825	-3.648		0.373221	DPH2 homolog (S. cerevisiae)
3954_at	0.2347	0.0319174	2.44778	-3.64876		0.34842	leucine zipper-EF-hand containing transmembrane protein 1
51596_at	0.2347	0.0319325	2.44752	-3.64919		0.460954	cutA divalent cation tolerance homolog (E. coli)
54914_at	0.2347	0.0319421	2.44735	-3.64946		0.529266	focadhesin
5165_at	0.2347	0.0319506	2.4472	-3.6497		0.407995	pyruvate dehydrogenase kinase, isozyme 3
3060_at	0.2347	0.031961	-2.44702	-3.65		-0.271439	hypocretin (orexin) neuropeptide precursor
64860_at	0.2347	0.031988	2.44654	-3.65076		0.418795	armadillo repeat containing, X-linked 5
7696_at	0.2349	0.0320431	2.44558	-3.65231		0.448305	zinc finger protein 137, pseudogene
57818_at	0.2351	0.0321059	-2.44449	-3.65408		-0.388072	glucose-6-phosphatase, catalytic, 2
27295_at	0.2351	0.0321074	2.44446	-3.65412		0.544307	PDZ and LIM domain 3
1953_at	0.2352	0.0321356	2.44397	-3.65491		0.4468	multiple EGF-like-domains 6
27244_at	0.2356	0.0322153	2.44259	-3.65714		0.368982	sestrin 1
9573_at	0.2358	0.0322784	-2.44149	-3.65891		-0.343066	growth differentiation factor 3
55156_at	0.2358	0.0323022	-2.44108	-3.65957		-0.613977	armadillo repeat containing 1
4582_at	0.2358	0.0323475	2.44029	-3.66084		1.39487	mucin 1, cell surface associated
11010_at	0.2358	0.0323599	2.44008	-3.66118		1.05843	GLI pathogenesis-related 1
79890_at	0.2358	0.0323735	2.43985	-3.66156		0.409068	Ras and Rab interactor 3
55603_at	0.2358	0.0323795	2.43974	-3.66173		0.80053	family with sequence similarity 46, member A
8270_at	0.2364	0.032473	2.43813	-3.66433		0.57957	L antigen family, member 3
92104_at	0.2372	0.0326071	-2.43582	-3.66804		-0.350502	tetratricopeptide repeat domain 30A
22873_at	0.2372	0.032629	2.43545	-3.66865		0.688103	DAZ interacting zinc finger protein 1
5542_at	0.2373	0.0327084	-2.43409	-3.67084		-0.396737	proline-rich protein BstNI subfamily 1
117246_at	0.2373	0.0327183	2.43392	-3.67111		0.368991	FtsJ homolog 3 (E. coli)
9909_at	0.2373	0.0327236	2.43383	-3.67125		0.387028	DENN/MADD domain containing 4B
1284_at	0.2373	0.0327318	2.43369	-3.67148		0.667746	collagen, type IV, alpha 2
4628_at	0.2375	0.0327941	2.43262	-3.6732		0.388683	myosin, heavy chain 10, non-muscle
23268_at	0.2375	0.0328044	2.43245	-3.67348		0.504316	dynamin binding protein
22913_at	0.2377	0.0328478	2.43171	-3.67467		0.494409	RALY heterogeneous nuclear ribonucleoprotein
83744_at	0.238	0.0329154	2.43056	-3.67652		0.308939	zinc finger protein 484
5997_at	0.2382	0.0329703	-2.42962	-3.67803		-0.741527	regulator of G-protein signaling 2, 24kDa
10280_at	0.2382	0.0329961	2.42919	-3.67873		0.380938	sigma non-opioid intracellular receptor 1
79169_at	0.2382	0.0330459	2.42834	-3.68009		0.441766	chromosome 1 open reading frame 35
23466_at	0.2382	0.0330575	2.42815	-3.68041		0.364931	chromobox homolog 6
5355_at	0.2382	0.0330676	2.42797	-3.68068		0.733564	proteolipid protein 2 (colonic epithelium-enriched)
22994_at	0.2382	0.0330685	2.42796	-3.68071		0.578015	5-azacytidine induced 1
54463_at	0.2383	0.0331121	-2.42722	-3.68189		-0.717444	family with sequence similarity 134, member B
30827_at	0.2384	0.0331627	2.42637	-3.68327		0.39778	CXXC finger protein 1
10385_at	0.2384	0.0331637	2.42635	-3.6833		0.405147	butyrophilin, subfamily 2, member A2
6494_at	0.2385	0.0332094	2.42558	-3.68454		0.419985	signal-induced proliferation-associated 1
6597_at	0.2385	0.0332267	2.42529	-3.685		0.346579	SWI/SNF related, matrix associated, actin dependent regulator of chromatin, subfamily a, member 4
80347_at	0.2389	0.0333049	2.42397	-3.68712		0.674615	CoA synthase
23047_at	0.2393	0.033386	-2.42261	-3.68931		-0.332207	PDS5, regulator of cohesion maintenance, homolog B (S. cerevisiae)
7539_at	0.2393	0.0334067	-2.42226	-3.68987		-0.701865	ZFP37 zinc finger protein
3931_at	0.2395	0.0334549	2.42146	-3.69117		0.609302	lecithin-cholesterol acyltransferase
23657_at	0.2395	0.033468	2.42124	-3.69152		0.407205	solute carrier family 7 (anionic amino acid transporter light chain, xc- system), member 11
6199_at	0.2396	0.0335237	2.42031	-3.69302		0.430633	ribosomal protein S6 kinase, 70kDa, polypeptide 2
4756_at	0.2396	0.0335258	2.42027	-3.69308		0.485835	neogenin 1
23382_at	0.2398	0.0335776	-2.41941	-3.69447		-0.386619	adenosylhomocysteinase-like 2
26503_at	0.2398	0.0336037	-2.41897	-3.69517		-0.496714	solute carrier family 17 (acidic sugar transporter), member 5
9019_at	0.2403	0.0337012	2.41735	-3.69778		0.400843	myelin protein zero-like 1
55226_at	0.2403	0.0337128	2.41716	-3.69809		0.457289	N-acetyltransferase 10 (GCN5-related)
10288_at	0.2408	0.0338064	2.4156	-3.70058		0.669393	leukocyte immunoglobulin-like receptor, subfamily B (with TM and ITIM domains), member 2
51118_at	0.241	0.033862	2.41468	-3.70206		0.370022	UTP11-like, U3 small nucleolar ribonucleoprotein, (yeast)
1267_at	0.2413	0.0339232	2.41367	-3.70369		0.421134	2',3'-cyclic nucleotide 3' phosphodiesterase
10149_at	0.2421	0.0340578	2.41145	-3.70725		1.60635	G protein-coupled receptor 64
6778_at	0.2421	0.0340975	2.4108	-3.7083		0.332812	signal transducer and activator of transcription 6, interleukin-4 induced
9245_at	0.2421	0.0341928	2.40924	-3.71082		0.811644	glucosaminyl (N-acetyl) transferase 3, mucin type
6870_at	0.2421	0.0342035	-2.40906	-3.7111		-0.338442	tachykinin receptor 3
6649_at	0.2421	0.0342077	2.40899	-3.71121		0.931036	superoxide dismutase 3, extracellular
51701_at	0.2421	0.0342137	-2.40889	-3.71137		-0.748456	nemo-like kinase
334_at	0.2421	0.034228	2.40866	-3.71174		0.36132	amyloid beta (A4) precursor-like protein 2
2564_at	0.2421	0.034244	2.4084	-3.71216		0.602591	gamma-aminobutyric acid (GABA) A receptor, epsilon
4000_at	0.2421	0.0342475	2.40834	-3.71225		0.60042	lamin A/C
1444_at	0.2421	0.0342578	-2.40817	-3.71252		-0.295127	chorionic somatomammotropin hormone-like 1
8775_at	0.2421	0.0342782	2.40784	-3.71306		0.379491	N-ethylmaleimide-sensitive factor attachment protein, alpha
8216_at	0.2424	0.0343632	2.40645	-3.71529		0.383657	leucine-zipper-like transcription regulator 1
6782_at	0.2424	0.034378	-2.40621	-3.71568		-0.635942	heat shock protein 70kDa family, member 13
2974_at	0.2424	0.0343898	-2.40602	-3.71598		-0.305139	guanylate cyclase 1, soluble, beta 2 (pseudogene)
7278_at	0.2424	0.0344238	2.40547	-3.71687		0.377598	tubulin, alpha 3c
8345_at	0.2424	0.0344322	-2.40533	-3.71709		-0.510794	histone cluster 1, H2bh
29100_at	0.2424	0.0344527	2.40499	-3.71763		0.349098	transmembrane protein 208
6660_at	0.2425	0.0344904	-2.40438	-3.71861		-0.395429	SRY (sex determining region Y)-box 5
54867_at	0.2426	0.0345304	2.40373	-3.71966		0.380506	transmembrane protein 214
80146_at	0.2428	0.0345954	2.40268	-3.72135		0.429941	UDP-glucuronate decarboxylase 1
2835_at	0.2428	0.0345998	-2.40261	-3.72146		-0.39759	G protein-coupled receptor 12
5742_at	0.2428	0.0346171	2.40233	-3.72191		0.819739	prostaglandin-endoperoxide synthase 1 (prostaglandin G/H synthase and cyclooxygenase)
81034_at	0.2428	0.0346417	-2.40193	-3.72255		-0.503282	solute carrier family 25 (mitochondrial folate carrier), member 32
10798_at	0.2429	0.0346772	-2.40136	-3.72347		-0.370854	olfactory receptor, family 5, subfamily I, member 1
10490_at	0.2431	0.0347301	-2.4005	-3.72485		-0.442976	vesicle transport through interaction with t-SNAREs 1B
1272_at	0.2432	0.0347675	-2.3999	-3.72581		-0.974514	contactin 1
100507388_at	0.2436	0.0348654	-2.39832	-3.72834		-0.360913	uncharacterized LOC100507388
25966_at	0.2436	0.0349362	2.39718	-3.73017		0.453492	C2 calcium-dependent domain containing 2
23615_at	0.2436	0.0349646	-2.39673	-3.7309		-0.37602	peptide YY, 2 (pseudogene)
116138_at	0.2436	0.0349744	2.39657	-3.73115		0.35557	kelch domain containing 3
79728_at	0.2436	0.0349771	2.39653	-3.73122		0.345999	partner and localizer of BRCA2
7298_at	0.2436	0.0349788	2.3965	-3.73127		0.840984	thymidylate synthetase
30008_at	0.2436	0.0350076	2.39604	-3.732		0.818538	EGF containing fibulin-like extracellular matrix protein 2
9982_at	0.2436	0.0350291	-2.39569	-3.73256		-0.333436	fibroblast growth factor binding protein 1
2661_at	0.2436	0.0350444	-2.39545	-3.73295		-0.43442	growth differentiation factor 9
54902_at	0.2436	0.0350504	2.39535	-3.7331		0.375131	tetratricopeptide repeat domain 19
778_at	0.2436	0.0350722	-2.39501	-3.73366		-0.490117	calcium channel, voltage-dependent, L type, alpha 1F subunit
8336_at	0.2441	0.0351706	-2.39343	-3.73618		-0.324632	histone cluster 1, H2am
8772_at	0.2442	0.0351964	2.39302	-3.73684		0.392459	Fas (TNFRSF6)-associated via death domain
151987_at	0.2443	0.0352455	-2.39224	-3.73809		-0.473456	protein phosphatase 4, regulatory subunit 2
5787_at	0.2443	0.0352558	-2.39208	-3.73836		-0.930913	protein tyrosine phosphatase, receptor type, B
55192_at	0.2446	0.035336	2.3908	-3.7404		0.721508	DnaJ (Hsp40) homolog, subfamily C, member 17
54663_at	0.2446	0.0353486	2.3906	-3.74072		0.330842	WD repeat domain 74
23093_at	0.2449	0.0354071	2.38967	-3.74221		0.285503	tubulin tyrosine ligase-like family, member 5
2954_at	0.2449	0.0354323	2.38928	-3.74285		0.551993	glutathione S-transferase zeta 1
951_at	0.2451	0.0355182	2.38792	-3.74502		0.835287	CD37 molecule
79879_at	0.2451	0.0355342	2.38767	-3.74543		0.378997	coiled-coil domain containing 134
8516_at	0.2451	0.0355396	-2.38758	-3.74557		-0.660606	integrin, alpha 8
1129_at	0.2452	0.0355836	-2.38689	-3.74668		-0.349801	cholinergic receptor, muscarinic 2
27159_at	0.2452	0.0356207	-2.3863	-3.74761		-0.316296	chitinase, acidic
56965_at	0.2452	0.0356326	2.38612	-3.74791		0.440379	poly (ADP-ribose) polymerase family, member 6
51104_at	0.2452	0.0356373	-2.38604	-3.74803		-0.473405	abhydrolase domain containing 17B
3932_at	0.2452	0.0356564	2.38574	-3.74851		0.827581	lymphocyte-specific protein tyrosine kinase
54820_at	0.2453	0.035694	2.38515	-3.74946		0.539987	nudE neurodevelopment protein 1
8914_at	0.2455	0.035741	2.38441	-3.75065		0.297654	timeless circadian clock
6124_at	0.2457	0.0358039	2.38342	-3.75222		0.504947	ribosomal protein L4
1894_at	0.2464	0.0359361	2.38136	-3.75554		0.711537	epithelial cell transforming sequence 2 oncogene
3609_at	0.2464	0.0359607	2.38097	-3.75615		0.335423	interleukin enhancer binding factor 3, 90kDa
55285_at	0.2464	0.0359668	-2.38088	-3.7563		-0.288617	RNA binding motif protein 41
6837_at	0.2464	0.0360352	2.37981	-3.75801		0.541552	mediator complex subunit 22
6610_at	0.2464	0.0360594	2.37943	-3.75861		0.343991	sphingomyelin phosphodiesterase 2, neutral membrane (neutral sphingomyelinase)
22809_at	0.2464	0.0360651	2.37934	-3.75876		0.476779	activating transcription factor 5
3052_at	0.2464	0.0360774	2.37915	-3.75906		0.436405	holocytochrome c synthase
11237_at	0.2464	0.0360876	2.379	-3.75932		0.382591	ring finger protein 24
836_at	0.2464	0.0361327	2.3783	-3.76044		0.520202	caspase 3, apoptosis-related cysteine peptidase
136_at	0.2464	0.0361431	-2.37813	-3.7607		-0.359957	adenosine A2b receptor
55196_at	0.2464	0.0361489	-2.37804	-3.76084		-0.555905	KIAA1551
55662_at	0.2466	0.0361966	2.3773	-3.76203		0.376007	hypoxia inducible factor 1, alpha subunit inhibitor
26040_at	0.2469	0.0362615	2.3763	-3.76363		0.595373	SET binding protein 1
4603_at	0.2471	0.0363211	2.37538	-3.76511		0.635985	v-myb avian myeloblastosis viral oncogene homolog-like 1
100996485_at	0.2472	0.0364025	-2.37412	-3.76712		-0.328558	chromosome 5 open reading frame 66
27173_at	0.2472	0.0364308	2.37368	-3.76782		0.495677	solute carrier family 39 (zinc transporter), member 1
146909_at	0.2472	0.0364692	2.37309	-3.76877		0.393241	kinesin family member 18B
10577_at	0.2472	0.0364923	2.37274	-3.76933		0.489392	Niemann-Pick disease, type C2
2591_at	0.2472	0.0364948	2.3727	-3.7694		1.03847	UDP-N-acetyl-alpha-D-galactosamine:polypeptide N-acetylgalactosaminyltransferase 3 (GalNAc-T3)
9968_at	0.2472	0.0365006	2.37261	-3.76954		0.375368	mediator complex subunit 12
6372_at	0.2472	0.0365031	2.37257	-3.7696		2.01114	chemokine (C-X-C motif) ligand 6
7462_at	0.2472	0.0365341	2.37209	-3.77036		0.446027	linker for activation of T cells family, member 2
57402_at	0.2472	0.0365533	2.3718	-3.77083		0.818178	S100 calcium binding protein A14
11285_at	0.2472	0.0365573	2.37174	-3.77093		0.392238	xylosylprotein beta 1,4-galactosyltransferase, polypeptide 7
6676_at	0.2474	0.036639	2.37048	-3.77294		0.600225	sperm associated antigen 4
54795_at	0.2474	0.0366542	2.37025	-3.77331		0.589171	transient receptor potential cation channel, subfamily M, member 4
29760_at	0.2474	0.0366686	2.37003	-3.77366		1.70986	B-cell linker
706_at	0.2474	0.0366942	2.36964	-3.77429		0.698322	translocator protein (18kDa)
4993_at	0.2474	0.0367155	-2.36931	-3.77481		-0.356492	olfactory receptor, family 2, subfamily C, member 1
79053_at	0.2474	0.036735	2.36901	-3.77529		0.439999	ALG8, alpha-1,3-glucosyltransferase
9696_at	0.2474	0.0367465	2.36884	-3.77557		0.459225	ciliary rootlet coiled-coil, rootletin
23705_at	0.2477	0.0368269	2.36761	-3.77753		0.572253	cell adhesion molecule 1
2013_at	0.2477	0.036842	-2.36738	-3.7779		-0.49807	epithelial membrane protein 2
3889_at	0.2478	0.0368739	-2.36689	-3.77867		-0.296483	keratin 83
56890_at	0.2479	0.036948	-2.36577	-3.78048		-0.478274	Mdm1 nuclear protein homolog (mouse)
9046_at	0.2479	0.036957	2.36563	-3.7807		0.421885	docking protein 2, 56kDa
8470_at	0.2479	0.0369649	2.36551	-3.78089		0.371759	sorbin and SH3 domain containing 2
26993_at	0.2479	0.0369841	2.36522	-3.78136		0.547525	A kinase (PRKA) anchor protein 8-like
9656_at	0.2481	0.0370335	2.36447	-3.78255		0.366984	mediator of DNA-damage checkpoint 1
2742_at	0.2482	0.0370721	-2.36388	-3.78349		-0.308232	glycine receptor, alpha 2
8789_at	0.2485	0.0371569	-2.3626	-3.78554		-0.341405	fructose-1,6-bisphosphatase 2
64428_at	0.2485	0.0371621	2.36252	-3.78566		0.469079	nuclear prelamin A recognition factor-like
355_at	0.2492	0.0372888	2.36061	-3.78872		0.668421	Fas cell surface death receptor
9557_at	0.2493	0.0373797	2.35924	-3.7909		0.282731	chromodomain helicase DNA binding protein 1-like
2178_at	0.2493	0.0374304	2.35848	-3.79212		0.280331	Fanconi anemia, complementation group E
11336_at	0.2493	0.0374731	2.35784	-3.79314		0.455327	exocyst complex component 3
6195_at	0.2493	0.0374961	2.35749	-3.79369		0.622041	ribosomal protein S6 kinase, 90kDa, polypeptide 1
50856_at	0.2493	0.0374973	2.35748	-3.79372		0.694241	C-type lectin domain family 4, member A
8079_at	0.2493	0.0375043	2.35737	-3.79389		0.295815	myeloid leukemia factor 2
3676_at	0.2493	0.0375108	2.35727	-3.79405		0.832759	integrin, alpha 4 (antigen CD49D, alpha 4 subunit of VLA-4 receptor)
9759_at	0.2493	0.0375747	2.35632	-3.79557		0.372612	histone deacetylase 4
7430_at	0.2493	0.0375778	-2.35627	-3.79565		-0.430319	ezrin
4682_at	0.2493	0.0376051	2.35586	-3.7963		0.431102	nucleotide binding protein 1
2919_at	0.2493	0.0376095	2.3558	-3.7964		1.24938	chemokine (C-X-C motif) ligand 1 (melanoma growth stimulating activity, alpha)
9960_at	0.2493	0.0376361	2.3554	-3.79704		0.358001	ubiquitin specific peptidase 3
7076_at	0.2493	0.0376609	2.35503	-3.79763		0.823627	TIMP metallopeptidase inhibitor 1
55129_at	0.2493	0.0376764	2.3548	-3.798		0.420707	anoctamin 10
7297_at	0.2493	0.0376969	2.35449	-3.79849		0.484085	tyrosine kinase 2
55357_at	0.2493	0.037705	2.35437	-3.79868		0.399569	TBC1 domain family, member 2
219333_at	0.2493	0.0377095	-2.3543	-3.79879		-0.349468	ubiquitin specific peptidase 12
10687_at	0.2493	0.0377128	-2.35426	-3.79887		-0.569286	paraneoplastic Ma antigen 2
10598_at	0.2496	0.0377852	2.35318	-3.80058		0.432017	AHA1, activator of heat shock 90kDa protein ATPase homolog 1 (yeast)
7163_at	0.2496	0.0378046	-2.35289	-3.80104		-0.534537	tumor protein D52
23326_at	0.2496	0.0378644	2.352	-3.80246		0.411243	ubiquitin specific peptidase 22
3357_at	0.2496	0.0378657	2.35198	-3.80249		1.62236	5-hydroxytryptamine (serotonin) receptor 2B, G protein-coupled
1789_at	0.2496	0.037874	2.35186	-3.80269		0.435482	DNA (cytosine-5-)-methyltransferase 3 beta
173_at	0.2499	0.0379376	-2.35092	-3.80419		-1.84479	afamin
3895_at	0.2499	0.0379625	-2.35055	-3.80478		-0.520857	kinectin 1 (kinesin receptor)
51302_at	0.2502	0.0380423	-2.34937	-3.80667		-0.435762	cytochrome P450, family 39, subfamily A, polypeptide 1
3351_at	0.2502	0.0380489	-2.34927	-3.80682		-0.445818	5-hydroxytryptamine (serotonin) receptor 1B, G protein-coupled
3269_at	0.2505	0.0381216	2.3482	-3.80853		0.885624	histamine receptor H1
3927_at	0.2506	0.0382105	2.34688	-3.81062		0.296142	LIM and SH3 protein 1
11243_at	0.2506	0.0382159	2.34681	-3.81075		0.415224	polyamine-modulated factor 1
8030_at	0.2506	0.0382199	-2.34675	-3.81084		-0.39563	coiled-coil domain containing 6
23016_at	0.2506	0.0382271	2.34664	-3.81101		0.54696	exosome component 7
22829_at	0.2508	0.0382852	2.34579	-3.81237		0.556568	neuroligin 4, Y-linked
55507_at	0.2515	0.0384105	-2.34395	-3.8153		-0.316343	G protein-coupled receptor, family C, group 5, member D
23051_at	0.2517	0.0384639	2.34317	-3.81655		0.420846	zinc fingers and homeoboxes 3
81887_at	0.2517	0.038487	2.34283	-3.81709		0.588416	LAS1-like (S. cerevisiae)
2532_at	0.2517	0.0385086	2.34252	-3.81759		1.5208	Duffy blood group, atypical chemokine receptor
53407_at	0.2522	0.0386082	2.34106	-3.8199		0.507305	syntaxin 18
117_at	0.2522	0.0386609	-2.34029	-3.82113		-0.340671	adenylate cyclase activating polypeptide 1 (pituitary) receptor type I
1020_at	0.2522	0.0386624	2.34027	-3.82116		0.513796	cyclin-dependent kinase 5
1457_at	0.2522	0.0386854	2.33994	-3.8217		0.324734	casein kinase 2, alpha 1 polypeptide
5565_at	0.2522	0.0387167	-2.33948	-3.82242		-0.383903	protein kinase, AMP-activated, beta 2 non-catalytic subunit
55611_at	0.2522	0.0387231	2.33939	-3.82257		0.301627	OTU domain, ubiquitin aldehyde binding 1
6533_at	0.2522	0.0387598	2.33886	-3.82342		0.276495	solute carrier family 6 (neurotransmitter transporter), member 6
64208_at	0.2522	0.0387709	-2.3387	-3.82367		-0.358097	popeye domain containing 3
3005_at	0.2522	0.0387918	2.33839	-3.82416		0.61958	H1 histone family, member 0
7001_at	0.2522	0.0388189	2.338	-3.82478		0.762331	peroxiredoxin 2
2870_at	0.2524	0.0388688	2.33728	-3.82593		0.258922	G protein-coupled receptor kinase 6
101929726_at	0.2527	0.0389466	-2.33615	-3.82773		-0.390708	uncharacterized LOC101929726
10874_at	0.2528	0.0390031	2.33534	-3.82903		1.44143	neuromedin U
55287_at	0.2528	0.0390112	-2.33522	-3.82921		-0.272565	transmembrane protein 40
79587_at	0.2529	0.0390811	2.33421	-3.83082		0.375933	cysteinyl-tRNA synthetase 2, mitochondrial (putative)
219899_at	0.2529	0.0391022	-2.33391	-3.8313		-0.496887	tubulin folding cofactor E-like
55152_at	0.2529	0.0391039	2.33388	-3.83134		0.443822	DALR anticodon binding domain containing 3
54885_at	0.2529	0.0391362	-2.33342	-3.83208		-0.389547	TBC1 domain family, member 8B (with GRAM domain)
26658_at	0.2529	0.0391479	-2.33325	-3.83235		-0.301588	olfactory receptor, family 7, subfamily C, member 2
3780_at	0.2529	0.0391739	-2.33288	-3.83294		-0.336188	potassium intermediate/small conductance calcium-activated channel, subfamily N, member 1
25878_at	0.2529	0.039181	2.33278	-3.8331		1.11946	matrix-remodelling associated 5
200316_at	0.2531	0.0392297	2.33208	-3.83422		0.519793	apolipoprotein B mRNA editing enzyme, catalytic polypeptide-like 3F
6900_at	0.2532	0.0392912	-2.3312	-3.83562		-0.266933	contactin 2 (axonal)
81628_at	0.2532	0.0392958	2.33113	-3.83572		0.453498	TSC22 domain family, member 4
9569_at	0.2532	0.0393233	2.33073	-3.83635		0.562249	GTF2I repeat domain containing 1
5990_at	0.2533	0.039359	2.33022	-3.83716		0.310825	regulatory factor X, 2 (influences HLA class II expression)
11230_at	0.2534	0.0394264	2.32926	-3.8387		0.464005	PRA1 domain family, member 2
22875_at	0.2534	0.0394507	-2.32891	-3.83925		-0.725018	ectonucleotide pyrophosphatase/phosphodiesterase 4 (putative)
9984_at	0.2534	0.0394787	2.32851	-3.83988		0.385188	THO complex 1
8639_at	0.2534	0.0394808	2.32849	-3.83993		1.30158	amine oxidase, copper containing 3
8481_at	0.2534	0.0394851	2.32842	-3.84003		0.548472	oral-facial-digital syndrome 1
6320_at	0.2534	0.0395338	2.32773	-3.84113		0.449291	C-type lectin domain family 11, member A
10293_at	0.2534	0.0395432	2.3276	-3.84135		0.385967	TRAF interacting protein
269_at	0.2535	0.0395688	-2.32723	-3.84192		-0.350547	anti-Mullerian hormone receptor, type II
56895_at	0.2536	0.0396306	2.32635	-3.84332		0.34983	1-acylglycerol-3-phosphate O-acyltransferase 4
8972_at	0.2536	0.0396335	-2.32631	-3.84339		-1.73135	maltase-glucoamylase (alpha-glucosidase)
28954_at	0.2538	0.0397052	2.3253	-3.84501		0.528877	RAS (RAD and GEM)-like GTP-binding 1
57157_at	0.2538	0.0397212	-2.32507	-3.84537		-0.281098	putative homeodomain transcription factor 2
3280_at	0.2542	0.039823	-2.32363	-3.84766		-0.495997	hes family bHLH transcription factor 1
23014_at	0.2542	0.0398914	-2.32266	-3.84919		-0.595808	F-box protein 21
51213_at	0.2542	0.0399011	-2.32252	-3.84941		-0.462068	leucine zipper protein 4
3764_at	0.2542	0.0399183	2.32228	-3.8498		1.05849	potassium inwardly-rectifying channel, subfamily J, member 8
26152_at	0.2542	0.0399323	2.32208	-3.85011		0.363603	zinc finger protein 337
79714_at	0.2542	0.0399651	2.32162	-3.85085		0.451636	coiled-coil domain containing 51
51704_at	0.2542	0.0399947	2.3212	-3.85151		0.4077	G protein-coupled receptor, family C, group 5, member B
58486_at	0.2542	0.0399975	2.32116	-3.85157		0.422426	zinc finger, BED-type containing 5
152_at	0.2542	0.0400027	2.32109	-3.85169		0.512544	adrenoceptor alpha 2C
6628_at	0.2542	0.0400258	2.32077	-3.85221		0.428166	small nuclear ribonucleoprotein polypeptides B and B1
2192_at	0.2542	0.0400388	2.32058	-3.8525		0.925712	fibulin 1
1998_at	0.2555	0.0402653	-2.3174	-3.85755		-0.435816	E74-like factor 2 (ets domain transcription factor)
8714_at	0.256	0.0404012	2.31551	-3.86056		0.898315	ATP-binding cassette, sub-family C (CFTR/MRP), member 3
11331_at	0.256	0.0404015	2.3155	-3.86057		0.485903	prohibitin 2
808_at	0.256	0.0404217	2.31522	-3.86101		0.260783	calmodulin 3 (phosphorylase kinase, delta)
79065_at	0.256	0.0404501	2.31482	-3.86164		0.309976	autophagy related 9A
8225_at	0.256	0.0404751	2.31448	-3.8622		0.716989	GTP binding protein 6 (putative)
26151_at	0.256	0.0404883	2.31429	-3.86249		0.385532	N-acetyltransferase 9 (GCN5-related, putative)
56061_at	0.256	0.0404983	2.31415	-3.86271		0.412647	ubiquitin family domain containing 1
3002_at	0.2561	0.040563	2.31325	-3.86414		0.83256	granzyme B (granzyme 2, cytotoxic T-lymphocyte-associated serine esterase 1)
7884_at	0.2561	0.040626	-2.31238	-3.86552		-0.494418	stem-loop binding protein
26608_at	0.2561	0.0406366	2.31223	-3.86576		0.53419	transducin (beta)-like 2
56978_at	0.2561	0.0406374	-2.31222	-3.86578		-0.435615	PR domain containing 8
4050_at	0.2561	0.0406608	2.3119	-3.86629		1.17871	lymphotoxin beta (TNF superfamily, member 3)
678_at	0.2561	0.0406609	2.3119	-3.86629		0.357314	ZFP36 ring finger protein-like 2
9127_at	0.2561	0.0406781	-2.31166	-3.86667		-0.438307	purinergic receptor P2X, ligand-gated ion channel, 6
6853_at	0.2561	0.0407228	-2.31104	-3.86765		-0.41804	synapsin I
54093_at	0.2561	0.0407263	2.31099	-3.86773		0.362181	SET domain containing 4
6509_at	0.2564	0.0408255	2.30962	-3.86991		0.341428	solute carrier family 1 (glutamate/neutral amino acid transporter), member 4
11065_at	0.2564	0.0408434	2.30937	-3.8703		0.624701	ubiquitin-conjugating enzyme E2C
3355_at	0.2564	0.0408684	-2.30903	-3.87085		-0.315782	5-hydroxytryptamine (serotonin) receptor 1F, G protein-coupled
5286_at	0.2564	0.0408739	-2.30895	-3.87097		-0.553466	phosphatidylinositol-4-phosphate 3-kinase, catalytic subunit type 2 alpha
26054_at	0.2565	0.040917	-2.30836	-3.87191		-0.461183	SUMO1/sentrin specific peptidase 6
9926_at	0.2567	0.0409589	-2.30778	-3.87283		-0.584692	lysophosphatidylglycerol acyltransferase 1
9032_at	0.2567	0.0409875	-2.30739	-3.87345		-0.621121	transmembrane 4 L six family member 5
80223_at	0.2568	0.0410441	2.30661	-3.87468		0.351389	RAB11 family interacting protein 1 (class I)
7329_at	0.2568	0.0410552	2.30646	-3.87493		0.348334	ubiquitin-conjugating enzyme E2I
2907_at	0.2568	0.0410679	2.30628	-3.8752		0.314491	glutamate receptor, ionotropic, N-methyl D-aspartate-associated protein 1 (glutamate binding)
794_at	0.2568	0.0411199	-2.30557	-3.87633		-0.300456	calbindin 2
10332_at	0.2568	0.0411382	2.30532	-3.87673		0.920757	C-type lectin domain family 4, member M
28755_at	0.2568	0.0411441	2.30524	-3.87686		0.562938	T cell receptor alpha constant
57211_at	0.2568	0.0411766	2.30479	-3.87757		0.793171	G protein-coupled receptor 126
10267_at	0.2573	0.0412854	2.3033	-3.87993		0.753203	receptor (G protein-coupled) activity modifying protein 1
59353_at	0.2573	0.0413166	2.30288	-3.8806		0.321206	transmembrane protein 35
645_at	0.2573	0.041324	2.30278	-3.88076		0.665147	biliverdin reductase B (flavin reductase (NADPH))
81847_at	0.2574	0.0413668	-2.30219	-3.88169		-0.291899	ring finger protein 146
22889_at	0.2577	0.0414336	2.30128	-3.88313		0.459376	KIAA0907
55239_at	0.2577	0.0414556	2.30098	-3.8836		0.416951	2-oxoglutarate and iron-dependent oxygenase domain containing 1
7100_at	0.2577	0.0414796	2.30066	-3.88412		0.603778	toll-like receptor 5
53_at	0.2577	0.0415251	2.30004	-3.8851		0.618689	acid phosphatase 2, lysosomal
10046_at	0.2577	0.0415259	2.30003	-3.88512		0.40053	mastermind-like domain containing 1
10551_at	0.2577	0.041553	2.29966	-3.8857		1.10475	anterior gradient 2
7686_at	0.2579	0.0416095	-2.29889	-3.88692		-0.282293	makorin ring finger protein 7, pseudogene
54849_at	0.2582	0.0416743	2.29801	-3.88831		0.528219	differentially expressed in FDCP 8 homolog (mouse)
10882_at	0.2582	0.0417162	-2.29745	-3.8892		-0.722791	complement component 1, q subcomponent-like 1
63974_at	0.2582	0.0417213	-2.29738	-3.88931		-0.432038	neuronal differentiation 6
65012_at	0.2583	0.0417708	2.29671	-3.89037		0.354157	solute carrier family 26, member 10
10330_at	0.2585	0.0418204	2.29604	-3.89143		0.440286	canopy FGF signaling regulator 2
55744_at	0.2585	0.0418469	2.29568	-3.892		0.317518	cytochrome c oxidase assembly factor 1 homolog (S. cerevisiae)
307_at	0.2588	0.0419183	2.29472	-3.89352		0.616987	annexin A4
4216_at	0.2589	0.0419508	2.29428	-3.89422		0.399193	mitogen-activated protein kinase kinase kinase 4
141_at	0.2591	0.0420098	-2.29349	-3.89547		-0.35378	ADP-ribosylarginine hydrolase
3669_at	0.2596	0.0421839	2.29116	-3.89917		0.592467	interferon stimulated exonuclease gene 20kDa
6786_at	0.2596	0.0422248	2.29061	-3.90003		0.287527	stromal interaction molecule 1
1201_at	0.2596	0.0422442	2.29035	-3.90044		0.355594	ceroid-lipofuscinosis, neuronal 3
83475_at	0.2596	0.0422693	2.29002	-3.90097		0.68542	deoxyhypusine hydroxylase/monooxygenase
51200_at	0.2596	0.0422711	2.28999	-3.90101		1.23464	carboxypeptidase A4
57795_at	0.2596	0.0422794	-2.28988	-3.90119		-0.255966	bone morphogenetic protein/retinoic acid inducible neural-specific 2
5514_at	0.2596	0.0423818	-2.28851	-3.90335		-0.377371	protein phosphatase 1, regulatory subunit 10
10430_at	0.2596	0.0423932	2.28836	-3.90359		0.498155	transmembrane protein 147
26285_at	0.2596	0.0423942	-2.28835	-3.90361		-0.293714	claudin 17
5606_at	0.2596	0.0424169	2.28805	-3.90409		0.419479	mitogen-activated protein kinase kinase 3
1525_at	0.2596	0.0424356	-2.2878	-3.90448		-0.695911	coxsackie virus and adenovirus receptor
56474_at	0.2596	0.0424609	2.28746	-3.90501		0.273354	CTP synthase 2
9410_at	0.2596	0.0425213	2.28666	-3.90628		0.333441	small nuclear ribonucleoprotein 40kDa (U5)
6666_at	0.2596	0.0425228	2.28664	-3.90631		0.273047	SRY (sex determining region Y)-box 12
11079_at	0.2596	0.042541	2.2864	-3.9067		0.367334	retention in endoplasmic reticulum sorting receptor 1
1369_at	0.2596	0.042545	-2.28634	-3.90678		-0.24235	carboxypeptidase N, polypeptide 1
3626_at	0.2596	0.0425522	-2.28625	-3.90693		-0.286161	inhibin, beta C
23070_at	0.2596	0.0425831	2.28584	-3.90758		0.504122	cap methyltransferase 1
4285_at	0.2596	0.0426049	2.28555	-3.90804		0.384419	mitochondrial intermediate peptidase
79070_at	0.2596	0.0426119	2.28546	-3.90819		0.841389	KDEL (Lys-Asp-Glu-Leu) containing 1
8170_at	0.2596	0.0426142	-2.28543	-3.90823		-0.308921	solute carrier family 14 (urea transporter), member 2
57728_at	0.2596	0.0426208	2.28534	-3.90837		0.475699	WD repeat domain 19
10212_at	0.2597	0.0426497	2.28496	-3.90897		0.538884	DEAD (Asp-Glu-Ala-Asp) box polypeptide 39A
79724_at	0.2597	0.0426993	2.2843	-3.91001		0.454044	zinc finger protein 768
54840_at	0.2597	0.0427044	2.28423	-3.91012		0.259448	aprataxin
29988_at	0.2598	0.0427379	2.28379	-3.91082		0.415413	solute carrier family 2 (facilitated glucose transporter), member 8
55092_at	0.2598	0.0427685	2.28339	-3.91146		0.437361	transmembrane protein 51
79961_at	0.2598	0.0428367	2.28249	-3.91288		1.02763	DENN/MADD domain containing 2D
1005_at	0.2598	0.042841	-2.28243	-3.91297		-0.305757	cadherin 7, type 2
2981_at	0.2598	0.0429039	-2.2816	-3.91428		-0.290533	guanylate cyclase activator 2B (uroguanylin)
8303_at	0.2598	0.0429095	2.28153	-3.9144		0.315088	stannin
116496_at	0.2598	0.0429254	2.28132	-3.91473		0.719455	family with sequence similarity 129, member A
5063_at	0.2598	0.0429324	2.28123	-3.91487		0.729924	p21 protein (Cdc42/Rac)-activated kinase 3
79631_at	0.2598	0.042938	2.28115	-3.91499		0.402461	elongation factor Tu GTP binding domain containing 1
11174_at	0.2598	0.0429596	2.28087	-3.91544		0.286137	ADAM metallopeptidase with thrombospondin type 1 motif, 6
4898_at	0.2599	0.0430005	2.28033	-3.91629		0.333537	nardilysin (N-arginine dibasic convertase)
9364_at	0.2599	0.0430278	-2.27997	-3.91685		-0.382432	RAB28, member RAS oncogene family
6890_at	0.26	0.0430586	2.27957	-3.9175		0.650712	transporter 1, ATP-binding cassette, sub-family B (MDR/TAP)
29922_at	0.2604	0.0431604	2.27824	-3.9196		0.432526	NME/NM23 family member 7
27128_at	0.2604	0.0431997	2.27772	-3.92042		0.3257	cytohesin 4
633_at	0.2604	0.0432124	2.27755	-3.92068		0.665259	biglycan
8412_at	0.2604	0.0432248	-2.27739	-3.92093		-0.697	breast cancer anti-estrogen resistance 3
57103_at	0.2605	0.0432976	2.27644	-3.92244		0.527086	chromosome 12 open reading frame 5
80305_at	0.2605	0.0433198	2.27615	-3.92289		0.326307	TraB domain containing
26284_at	0.2605	0.0433567	2.27567	-3.92365		0.385162	Era-like 12S mitochondrial rRNA chaperone 1
23130_at	0.2605	0.0433794	2.27538	-3.92412		0.46704	autophagy related 2A
89941_at	0.2605	0.0433832	2.27533	-3.9242		0.410836	ras homolog family member T2
2118_at	0.2605	0.0434169	2.27489	-3.92489		0.284098	ets variant 4
10585_at	0.2605	0.0434523	2.27443	-3.92562		0.728238	protein-O-mannosyltransferase 1
11168_at	0.2605	0.0434633	-2.27428	-3.92584		-0.405693	PC4 and SFRS1 interacting protein 1
23623_at	0.2605	0.043473	2.27416	-3.92604		0.366986	RUN and SH3 domain containing 1
57140_at	0.2605	0.0434819	2.27404	-3.92623		0.381459	arginyl aminopeptidase (aminopeptidase B)-like 1
1238_at	0.2609	0.0435684	-2.27292	-3.928		-0.390499	atypical chemokine receptor 2
51816_at	0.2613	0.0436863	2.27139	-3.93041		0.784372	cat eye syndrome chromosome region, candidate 1
10399_at	0.2613	0.0436901	2.27134	-3.93049		0.60749	guanine nucleotide binding protein (G protein), beta polypeptide 2-like 1
80169_at	0.2613	0.0437212	2.27094	-3.93112		0.462743	CTS telomere maintenance complex component 1
1050_at	0.2613	0.0437528	2.27053	-3.93177		0.761483	CCAAT/enhancer binding protein (C/EBP), alpha
10113_at	0.2613	0.0437568	2.27048	-3.93185		0.475863	prolactin regulatory element binding
9553_at	0.2617	0.0438364	2.26945	-3.93347		0.435019	mitochondrial ribosomal protein L33
3248_at	0.2617	0.0438693	-2.26903	-3.93414		-1.38125	hydroxyprostaglandin dehydrogenase 15-(NAD)
91543_at	0.2617	0.0438884	-2.26878	-3.93453		-0.86487	radical S-adenosyl methionine domain containing 2
57124_at	0.2617	0.0439226	2.26834	-3.93522		0.555006	CD248 molecule, endosialin
7040_at	0.2617	0.0439424	2.26809	-3.93562		0.533178	transforming growth factor, beta 1
1902_at	0.2618	0.0440054	2.26728	-3.9369		0.915969	lysophosphatidic acid receptor 1
4752_at	0.2618	0.0440098	2.26722	-3.93699		0.434024	NIMA-related kinase 3
10651_at	0.2622	0.0441027	2.26603	-3.93887		0.458309	metaxin 2
4204_at	0.2624	0.044146	2.26547	-3.93975		0.320302	methyl CpG binding protein 2 (Rett syndrome)
5156_at	0.2625	0.0441929	2.26487	-3.94069		0.851539	platelet-derived growth factor receptor, alpha polypeptide
6385_at	0.2627	0.0442691	2.2639	-3.94223		0.452579	syndecan 4
78986_at	0.2627	0.0442901	2.26363	-3.94265		0.471225	dual specificity phosphatase 26 (putative)
23493_at	0.2627	0.0443126	2.26334	-3.94311		0.560487	hes-related family bHLH transcription factor with YRPW motif 2
199_at	0.2627	0.0443356	-2.26305	-3.94357		-0.706588	allograft inflammatory factor 1
3938_at	0.2627	0.044347	-2.26291	-3.9438		-0.304425	lactase
79608_at	0.2633	0.0444786	-2.26123	-3.94644		-0.686128	RIC3 acetylcholine receptor chaperone
79442_at	0.2634	0.0445338	-2.26053	-3.94754		-1.04908	leucine rich repeat containing 2
25855_at	0.2634	0.0445834	2.2599	-3.94854		0.520283	breast cancer metastasis suppressor 1
91647_at	0.2634	0.044599	2.2597	-3.94885		0.402762	ATP synthase mitochondrial F1 complex assembly factor 2
6103_at	0.2634	0.0446264	-2.25935	-3.94939		-0.396656	retinitis pigmentosa GTPase regulator
5195_at	0.2634	0.0446269	2.25935	-3.94941		0.402548	peroxisomal biogenesis factor 14
727_at	0.2634	0.0446293	2.25932	-3.94945		0.429073	complement component 5
9319_at	0.2639	0.044749	2.2578	-3.95184		0.486018	thyroid hormone receptor interactor 13
710_at	0.2645	0.0448925	2.25599	-3.95469		0.834527	serpin peptidase inhibitor, clade G (C1 inhibitor), member 1
10400_at	0.2645	0.0449509	2.25525	-3.95585		0.536073	phosphatidylethanolamine N-methyltransferase
26959_at	0.2645	0.0449568	2.25518	-3.95597		0.335315	HMG-box transcription factor 1
2122_at	0.2645	0.0449601	2.25514	-3.95604		0.514228	MDS1 and EVI1 complex locus
3906_at	0.2645	0.0449785	-2.25491	-3.9564		-0.337412	lactalbumin, alpha-
51073_at	0.2645	0.0449836	2.25484	-3.9565		0.527363	mitochondrial ribosomal protein L4
80765_at	0.2646	0.0450327	2.25422	-3.95747		0.287864	StAR-related lipid transfer (START) domain containing 5
6424_at	0.265	0.0451299	2.253	-3.9594		1.08091	secreted frizzled-related protein 4
10098_at	0.2651	0.0451858	2.2523	-3.9605		0.673001	tetraspanin 5
114548_at	0.2651	0.0451928	2.25222	-3.96063		0.336629	NLR family, pyrin domain containing 3
5793_at	0.2651	0.0452106	-2.25199	-3.96099		-0.661843	protein tyrosine phosphatase, receptor type, G
79007_at	0.2655	0.0453006	2.25087	-3.96276		0.371689	dysbindin (dystrobrevin binding protein 1) domain containing 1
3145_at	0.2662	0.0454735	2.24871	-3.96615		0.426158	hydroxymethylbilane synthase
25788_at	0.2662	0.0454776	2.24866	-3.96623		0.430623	RAD54 homolog B (S. cerevisiae)
373_at	0.2664	0.0455463	-2.24781	-3.96758		-0.432801	tripartite motif containing 23
2186_at	0.2664	0.0455531	-2.24772	-3.96771		-0.291141	bromodomain PHD finger transcription factor
8747_at	0.2665	0.0456065	-2.24706	-3.96875		-0.382709	ADAM metallopeptidase domain 21
10865_at	0.2665	0.0456219	2.24687	-3.96905		0.386332	AT rich interactive domain 5A (MRF1-like)
25987_at	0.267	0.0457271	2.24556	-3.9711		0.332658	tsukushi, small leucine rich proteoglycan
51316_at	0.267	0.0457582	2.24518	-3.97171		0.81745	placenta-specific 8
3064_at	0.2674	0.0458542	2.24399	-3.97357		0.307215	huntingtin
2067_at	0.2675	0.0458948	2.24349	-3.97436		0.471973	excision repair cross-complementing rodent repair deficiency, complementation group 1 (includes overlapping antisense sequence)
6774_at	0.2679	0.0459843	2.24239	-3.9761		0.426679	signal transducer and activator of transcription 3 (acute-phase response factor)
7786_at	0.268	0.0460346	2.24177	-3.97707		0.432546	mitogen-activated protein kinase kinase kinase 12
2903_at	0.268	0.0460455	2.24163	-3.97728		0.692728	glutamate receptor, ionotropic, N-methyl D-aspartate 2A
643224_at	0.268	0.0460672	2.24137	-3.9777		0.727211	tubulin, beta pseudogene 5
57572_at	0.2682	0.0461325	2.24056	-3.97896		0.424918	dedicator of cytokinesis 6
91373_at	0.2684	0.04619	2.23986	-3.98007		0.632591	UDP-N-acteylglucosamine pyrophosphorylase 1-like 1
3274_at	0.2684	0.0462298	-2.23937	-3.98084		-0.320379	histamine receptor H2
9228_at	0.2684	0.046248	-2.23915	-3.98119		-0.349952	discs, large (Drosophila) homolog-associated protein 2
9136_at	0.2685	0.0462945	2.23858	-3.98208		0.314934	ribosomal RNA processing 9, small subunit (SSU) processome component, homolog (yeast)
7389_at	0.2685	0.0463315	2.23812	-3.98279		0.447728	uroporphyrinogen decarboxylase
51296_at	0.2685	0.0463481	2.23792	-3.98311		0.365983	solute carrier family 15 (oligopeptide transporter), member 3
54881_at	0.2685	0.0463541	2.23785	-3.98323		0.285106	testis expressed 10
57419_at	0.2685	0.0464039	-2.23724	-3.98418		-0.633813	solute carrier family 24 (sodium/potassium/calcium exchanger), member 3
23148_at	0.2685	0.0464272	2.23696	-3.98463		0.435269	NAC alpha domain containing
37_at	0.2685	0.0464796	2.23631	-3.98563		0.667506	acyl-CoA dehydrogenase, very long chain
3397_at	0.2685	0.0465213	-2.23581	-3.98643		-1.29915	inhibitor of DNA binding 1, dominant negative helix-loop-helix protein
24141_at	0.2685	0.0465684	2.23523	-3.98733		0.851677	lysosomal-associated membrane protein family, member 5
4294_at	0.2685	0.0465848	-2.23503	-3.98765		-0.308127	mitogen-activated protein kinase kinase kinase 10
23144_at	0.2685	0.046593	2.23494	-3.9878		0.300854	zinc finger CCCH-type containing 3
22996_at	0.2685	0.0466505	2.23424	-3.9889		0.726028	tetratricopeptide repeat domain 39A
9236_at	0.2685	0.0466531	-2.2342	-3.98895		-0.706808	cell cycle progression 1
55410_at	0.2685	0.0466599	2.23412	-3.98908		1.25818	non-protein coding RNA 185
56924_at	0.2685	0.0466711	2.23399	-3.98929		0.66168	p21 protein (Cdc42/Rac)-activated kinase 6
4016_at	0.2685	0.0466716	2.23398	-3.9893		0.797431	lysyl oxidase-like 1
23641_at	0.2685	0.0466854	2.23381	-3.98956		0.422583	leucine zipper, down-regulated in cancer 1
1999_at	0.2685	0.0467083	2.23353	-3.99		0.951262	E74-like factor 3 (ets domain transcription factor, epithelial-specific )
26517_at	0.2687	0.0467555	2.23296	-3.9909		0.875906	translocase of inner mitochondrial membrane 13 homolog (yeast)
128553_at	0.2687	0.0467965	2.23246	-3.99168		0.557048	teashirt zinc finger homeobox 2
7088_at	0.2687	0.0468055	2.23236	-3.99185		0.603871	transducin-like enhancer of split 1 (E(sp1) homolog, Drosophila)
10067_at	0.2692	0.0469203	2.23097	-3.99403		0.386258	secretory carrier membrane protein 3
4023_at	0.2692	0.0469388	-2.23074	-3.99438		-1.46432	lipoprotein lipase
8569_at	0.2694	0.0470135	2.22984	-3.99579		0.3686	MAP kinase interacting serine/threonine kinase 1
6554_at	0.2694	0.0470443	-2.22947	-3.99638		-0.27803	solute carrier family 10 (sodium/bile acid cotransporter), member 1
2719_at	0.2694	0.0470453	2.22946	-3.9964		1.54433	glypican 3
730227_at	0.2696	0.0471197	-2.22856	-3.9978		-0.283116	long intergenic non-protein coding RNA 1136
253461_at	0.2697	0.0471631	-2.22804	-3.99862		-0.502292	zinc finger and BTB domain containing 38
23564_at	0.2697	0.0471747	2.2279	-3.99884		0.491198	dimethylarginine dimethylaminohydrolase 2
6188_at	0.2697	0.0472044	2.22754	-3.9994		0.501997	ribosomal protein S3
10537_at	0.2698	0.0472433	2.22708	-4.00013		1.18686	ubiquitin D
404093_at	0.2698	0.0472767	2.22668	-4.00076		0.422545	CUE domain containing 1
6441_at	0.2702	0.0473646	-2.22562	-4.00241		-0.423823	surfactant protein D
79098_at	0.2703	0.0474094	2.22509	-4.00325		0.660285	chromosome 1 open reading frame 116
9112_at	0.2705	0.0474833	2.2242	-4.00464		0.382386	metastasis associated 1
23125_at	0.2705	0.0474988	2.22402	-4.00493		0.484852	calmodulin binding transcription activator 2
1022_at	0.2705	0.0475182	2.22379	-4.00529		0.517556	cyclin-dependent kinase 7
11316_at	0.2705	0.047538	2.22355	-4.00566		0.386913	coatomer protein complex, subunit epsilon
3575_at	0.2706	0.0475833	2.22301	-4.00651		0.96341	interleukin 7 receptor
5580_at	0.2707	0.0476288	2.22247	-4.00735		0.416301	protein kinase C, delta
90355_at	0.2707	0.0476537	-2.22217	-4.00782		-0.465872	chromosome 5 open reading frame 30
80339_at	0.2708	0.0476896	-2.22174	-4.00849		-0.468934	patatin-like phospholipase domain containing 3
11180_at	0.2709	0.0477423	2.22112	-4.00947		0.398894	WD repeat domain 6
9263_at	0.2714	0.047844	2.21991	-4.01136		0.447583	serine/threonine kinase 17a
2971_at	0.2724	0.048055	2.21741	-4.01527		0.401743	general transcription factor IIIA
11151_at	0.2726	0.0481127	2.21673	-4.01634		0.745504	coronin, actin binding protein, 1A
10260_at	0.2732	0.0482478	-2.21514	-4.01883		-0.356191	DENN/MADD domain containing 4A
2191_at	0.2735	0.0483472	2.21397	-4.02066		1.09224	fibroblast activation protein, alpha
8425_at	0.2735	0.0483708	2.21369	-4.02109		0.41279	latent transforming growth factor beta binding protein 4
51279_at	0.2735	0.048383	2.21355	-4.02132		0.491933	complement component 1, r subcomponent-like
3181_at	0.2735	0.0484012	2.21334	-4.02165		0.399361	heterogeneous nuclear ribonucleoprotein A2/B1
23468_at	0.2735	0.0484328	2.21297	-4.02223		0.471199	chromobox homolog 5
3815_at	0.2735	0.0484443	2.21283	-4.02244		0.905634	v-kit Hardy-Zuckerman 4 feline sarcoma viral oncogene homolog
51310_at	0.2736	0.0484846	2.21236	-4.02318		0.563549	solute carrier family 22, member 17
858_at	0.274	0.0485918	2.21111	-4.02514		0.613337	caveolin 2
5433_at	0.274	0.0486409	2.21053	-4.02604		0.335277	polymerase (RNA) II (DNA directed) polypeptide D
4800_at	0.274	0.0486688	2.21021	-4.02655		0.28245	nuclear transcription factor Y, alpha
26175_at	0.274	0.0486885	2.20998	-4.02691		0.485907	transmembrane protein 251
64798_at	0.274	0.0487017	2.20982	-4.02715		1.08344	DEP domain containing MTOR-interacting protein
5076_at	0.274	0.0487485	2.20928	-4.028		0.436238	paired box 2
10021_at	0.274	0.0487748	-2.20897	-4.02848		-0.278059	hyperpolarization activated cyclic nucleotide-gated potassium channel 4
222642_at	0.274	0.0487754	-2.20896	-4.02849		-0.365873	translocator protein 2
760_at	0.274	0.0487862	-2.20884	-4.02869		-1.04534	carbonic anhydrase II
10129_at	0.274	0.0488226	-2.20842	-4.02935		-0.758515	furry homolog (Drosophila)
8676_at	0.274	0.0488471	-2.20813	-4.02979		-0.589971	syntaxin 11
663_at	0.274	0.0488824	-2.20772	-4.03044		-0.531431	BCL2/adenovirus E1B 19kDa interacting protein 2
4053_at	0.274	0.0489274	2.2072	-4.03125		1.01793	latent transforming growth factor beta binding protein 2
80740_at	0.274	0.0489312	-2.20715	-4.03132		-0.293591	lymphocyte antigen 6 complex, locus G6C
57827_at	0.274	0.0489398	2.20705	-4.03148		0.446896	chromosome 6 open reading frame 47
25898_at	0.2743	0.0490159	-2.20617	-4.03286		-0.460116	ring finger and CHY zinc finger domain containing 1, E3 ubiquitin protein ligase
2827_at	0.2744	0.0490705	-2.20554	-4.03385		-0.27927	G protein-coupled receptor 3
5538_at	0.2744	0.0491147	2.20503	-4.03465		0.413876	palmitoyl-protein thioesterase 1
2246_at	0.2744	0.0491409	-2.20472	-4.03512		-0.736082	fibroblast growth factor 1 (acidic)
1044_at	0.2744	0.0491726	-2.20436	-4.03569		-0.271354	caudal type homeobox 1
79137_at	0.2744	0.0491851	2.20421	-4.03592		0.375703	family with sequence similarity 134, member A
729230_at	0.2744	0.0491864	2.2042	-4.03594		1.00313	chemokine (C-C motif) receptor 2
1434_at	0.2745	0.0492405	2.20357	-4.03692		0.328617	CSE1 chromosome segregation 1-like (yeast)
8408_at	0.2745	0.0492754	2.20317	-4.03754		0.38905	unc-51 like autophagy activating kinase 1
9092_at	0.2745	0.0492847	2.20306	-4.03771		0.499899	squamous cell carcinoma antigen recognized by T cells
7633_at	0.2745	0.0492947	2.20295	-4.03789		0.401405	zinc finger protein 79
3665_at	0.2746	0.0493379	2.20245	-4.03867		0.775193	interferon regulatory factor 7
3636_at	0.2748	0.0494073	2.20165	-4.03992		0.389103	inositol polyphosphate phosphatase-like 1
6624_at	0.275	0.0494603	2.20104	-4.04087		0.379686	fascin homolog 1, actin-bundling protein (Strongylocentrotus purpuratus)
8394_at	0.2751	0.0495136	-2.20043	-4.04183		-0.337077	phosphatidylinositol-4-phosphate 5-kinase, type I, alpha
64844_at	0.2754	0.0495936	-2.19951	-4.04326		-0.514103	membrane-associated ring finger (C3HC4) 7, E3 ubiquitin protein ligase
11247_at	0.2757	0.0496702	-2.19863	-4.04463		-0.427021	neurexophilin 4
914_at	0.276	0.0497795	2.19739	-4.04658		0.87802	CD2 molecule
6286_at	0.276	0.0498029	-2.19712	-4.04699		-0.498664	S100 calcium binding protein P
54606_at	0.276	0.0498398	2.1967	-4.04765		0.515726	DEAD (Asp-Glu-Ala-Asp) box helicase 56
200081_at	0.276	0.0498407	2.19669	-4.04767		0.575067	taxilin alpha
3988_at	0.276	0.0498417	2.19667	-4.04768		0.421114	lipase A, lysosomal acid, cholesterol esterase
5875_at	0.2762	0.0499037	2.19597	-4.04879		0.531257	Rab geranylgeranyltransferase, alpha subunit

## Sheet: FSGSMCD
ID	adj.P.Val	P.Value	t	B	logFC	SPOT_ID
4929_at	0.0854	1.95e-05	-7.48652	2.7411	-2.07053	nuclear receptor subfamily 4, group A, member 2
2354_at	0.0854	2.27e-05	-7.35644	2.6285	-3.26135	FBJ murine osteosarcoma viral oncogene homolog B
5869_at	0.0854	2.34e-05	7.32916	2.6046	0.939221	RAB5B, member RAS oncogene family
2920_at	0.1037	3.79e-05	-6.92955	2.2416	-2.79723	chemokine (C-X-C motif) ligand 2
9235_at	0.1278	6.46e-05	6.50403	1.828	1.05616	interleukin 32
81_at	0.1278	8.61e-05	6.28203	1.6007	1.10936	actinin, alpha 4
9675_at	0.1278	9.91e-05	6.17541	1.4886	0.841974	TELO2 interacting protein 1
4313_at	0.1278	0.000106	6.12464	1.4345	0.665271	matrix metallopeptidase 2 (gelatinase A, 72kDa gelatinase, 72kDa type IV collagenase)
29882_at	0.1278	0.0001278	5.98508	1.2837	0.855438	anaphase promoting complex subunit 2
56833_at	0.1278	0.0001284	5.98132	1.2796	1.76025	SLAM family member 8
25928_at	0.1278	0.0001388	5.92393	1.2165	1.93931	sclerostin domain containing 1
779_at	0.1278	0.0001431	-5.90169	1.1919	-1.09895	calcium channel, voltage-dependent, L type, alpha 1S subunit
4335_at	0.1278	0.000165	5.79747	1.0756	0.905951	MAX network transcriptional repressor
2872_at	0.1278	0.0001888	5.69989	0.9649	0.869426	MAP kinase interacting serine/threonine kinase 2
10126_at	0.1278	0.0001895	5.69728	0.962	0.77974	dynein, axonemal, light chain 4
2189_at	0.1278	0.0001913	5.69053	0.9542	0.586773	Fanconi anemia, complementation group G
64780_at	0.1278	0.0002144	5.60877	0.8601	0.902021	microtubule associated monooxygenase, calponin and LIM domain containing 1
3489_at	0.1278	0.0002193	5.59254	0.8413	1.0318	insulin-like growth factor binding protein 6
1958_at	0.1278	0.0002218	-5.58471	0.8322	-1.92284	early growth response 1
823_at	0.1324	0.000243	5.51978	0.7563	0.626572	calpain 1, (mu/I) large subunit
23396_at	0.1324	0.000254	5.48849	0.7195	0.748063	phosphatidylinositol-4-phosphate 5-kinase, type I, gamma
857_at	0.144	0.0002895	5.39682	0.6105	0.79218	caveolin 1, caveolae protein, 22kDa
29103_at	0.151	0.0003378	5.28957	0.4812	0.804688	DnaJ (Hsp40) homolog, subfamily C, member 15
3636_at	0.151	0.0003404	5.28413	0.4746	0.66022	inositol polyphosphate phosphatase-like 1
3223_at	0.151	0.0003448	5.27528	0.4638	0.89798	homeobox C6
80017_at	0.165	0.0004165	5.14574	0.3045	0.738732	chromosome 14 open reading frame 159
2010_at	0.165	0.0004241	5.13341	0.2892	0.748252	emerin
9975_at	0.165	0.0004316	5.12143	0.2743	1.17248	nuclear receptor subfamily 1, group D, member 2
9123_at	0.165	0.0004372	5.11271	0.2634	0.532121	solute carrier family 16 (monocarboxylate transporter), member 3
3717_at	0.1697	0.000465	-5.07087	0.211	-0.860712	Janus kinase 2
23325_at	0.1699	0.0004842	-5.04351	0.1766	-0.897435	KIAA1033
8013_at	0.1699	0.0004966	-5.02655	0.1553	-0.623852	nuclear receptor subfamily 4, group A, member 3
701_at	0.172	0.0005186	4.99732	0.1183	0.905616	BUB1 mitotic checkpoint serine/threonine kinase B
55108_at	0.1841	0.0005782	4.92449	0.0254	0.674256	BSD domain containing 1
3660_at	0.1841	0.0005886	4.91257	0.0101	0.718629	interferon regulatory factor 2
9619_at	0.1845	0.0006307	4.86663	-0.049	0.984873	ATP-binding cassette, sub-family G (WHITE), member 1
10067_at	0.1845	0.0006325	4.86473	-0.0515	0.605147	secretory carrier membrane protein 3
55577_at	0.1845	0.0006552	4.84137	-0.0817	0.687614	N-acetylglucosamine kinase
10908_at	0.1845	0.0006738	4.82291	-0.1056	0.566189	patatin-like phospholipase domain containing 6
7978_at	0.1845	0.0006743	4.8224	-0.1063	0.799767	mitochondrial transcription termination factor
654434_at	0.1866	0.000699	4.79868	-0.1372	1.03085	long intergenic non-protein coding RNA 338
8793_at	0.1904	0.0007306	4.76956	-0.1752	0.656922	tumor necrosis factor receptor superfamily, member 10d, decoy with truncated death domain
10163_at	0.1938	0.0007611	4.74266	-0.2105	0.727781	WAS protein family, member 2
23466_at	0.1992	0.0008163	4.69682	-0.2709	0.490558	chromobox homolog 6
27339_at	0.1992	0.0008188	4.69486	-0.2735	0.691877	pre-mRNA processing factor 19
6837_at	0.2017	0.0008616	4.6616	-0.3175	0.679431	mediator complex subunit 22
1663_at	0.2017	0.0008662	4.65819	-0.3221	0.945751	DEAD/H (Asp-Glu-Ala-Asp/His) box helicase 11
283638_at	0.2089	0.0009252	4.61535	-0.3791	0.535259	centrosomal protein 170B
7922_at	0.2089	0.0009726	4.58305	-0.4224	0.724924	solute carrier family 39 (zinc transporter), member 7
51092_at	0.2089	0.0009831	4.5761	-0.4317	0.847175	SID1 transmembrane family, member 2
64221_at	0.2089	0.0010231	4.55037	-0.4663	0.558973	roundabout, axon guidance receptor, homolog 3 (Drosophila)
54863_at	0.2089	0.0010422	4.53844	-0.4824	1.15848	torsin family 4, member A
7866_at	0.2089	0.0010531	4.53173	-0.4915	0.846793	interferon-related developmental regulator 2
26528_at	0.2089	0.0010708	4.52103	-0.5059	0.615667	DAZ associated protein 1
116138_at	0.2089	0.001093	4.50786	-0.5238	0.546797	kelch domain containing 3
8175_at	0.2089	0.0010943	4.50711	-0.5248	0.636904	splicing factor 3a, subunit 2, 66kDa
8775_at	0.2089	0.0011054	4.50063	-0.5335	0.51357	N-ethylmaleimide-sensitive factor attachment protein, alpha
51547_at	0.2089	0.0011102	4.49783	-0.5373	0.674166	sirtuin 7
10469_at	0.2089	0.0011349	4.4837	-0.5565	0.52115	translocase of inner mitochondrial membrane 44 homolog (yeast)
3248_at	0.2089	0.0011572	-4.47124	-0.5735	-1.20133	hydroxyprostaglandin dehydrogenase 15-(NAD)
10396_at	0.2089	0.0011638	-4.46762	-0.5784	-0.619559	ATPase, aminophospholipid transporter (APLT), class I, type 8A, member 1
10058_at	0.2094	0.0012187	4.43819	-0.6185	0.650542	ATP-binding cassette, sub-family B (MDR/TAP), member 6
64084_at	0.2094	0.0012353	-4.42957	-0.6303	-0.688283	calsyntenin 2
2305_at	0.2094	0.0012556	4.41916	-0.6446	0.615641	forkhead box M1
5425_at	0.2094	0.0013234	4.38572	-0.6905	0.741205	polymerase (DNA directed), delta 2, accessory subunit
79654_at	0.2094	0.0013387	4.37843	-0.7005	0.502906	HECT domain containing E3 ubiquitin protein ligase 3
8704_at	0.2094	0.001347	4.3745	-0.7059	0.619257	UDP-Gal:betaGlcNAc beta 1,4- galactosyltransferase, polypeptide 2
150094_at	0.2094	0.0013533	-4.37158	-0.7099	-1.19982	salt-inducible kinase 1
23170_at	0.2094	0.0013624	4.36728	-0.7158	0.555366	tubulin tyrosine ligase-like family, member 12
5681_at	0.2094	0.0013664	4.36547	-0.7184	0.482567	protein serine kinase H1
9470_at	0.2094	0.0013689	4.36427	-0.72	0.506462	eukaryotic translation initiation factor 4E family member 2
57827_at	0.2094	0.0013771	4.36052	-0.7252	0.56774	chromosome 6 open reading frame 47
6625_at	0.2102	0.0014261	4.33838	-0.7558	0.617067	small nuclear ribonucleoprotein 70kDa (U1)
10262_at	0.2102	0.0014371	4.33353	-0.7625	0.467268	splicing factor 3b, subunit 4, 49kDa
10498_at	0.2102	0.0014789	4.31542	-0.7876	0.687477	coactivator-associated arginine methyltransferase 1
124044_at	0.2102	0.0014873	4.31185	-0.7925	0.709522	spermatogenesis associated 2-like
1628_at	0.2102	0.0015204	4.29797	-0.8118	0.978822	D site of albumin promoter (albumin D-box) binding protein
165_at	0.2102	0.0015431	4.2886	-0.8248	0.615521	AE binding protein 1
5447_at	0.2102	0.0015839	4.27218	-0.8477	0.642284	P450 (cytochrome) oxidoreductase
162427_at	0.2102	0.0015951	4.26777	-0.8538	0.751432	family with sequence similarity 134, member C
83759_at	0.2102	0.0015988	4.2663	-0.8559	0.59229	RNA binding motif protein 4B
9582_at	0.2102	0.0016123	4.26102	-0.8633	1.01474	apolipoprotein B mRNA editing enzyme, catalytic polypeptide-like 3B
1654_at	0.2102	0.001644	-4.2488	-0.8803	-0.687036	DEAD (Asp-Glu-Ala-Asp) box helicase 3, X-linked
54496_at	0.2102	0.0016557	4.24436	-0.8865	0.803395	protein arginine methyltransferase 7
10313_at	0.2102	0.0016988	4.22823	-0.9091	0.53154	reticulon 3
27300_at	0.2102	0.001705	4.22596	-0.9123	0.756454	zinc finger protein 544
79137_at	0.2102	0.0017139	4.22272	-0.9169	0.573817	family with sequence similarity 134, member A
27173_at	0.2102	0.0017256	4.21845	-0.9228	0.60097	solute carrier family 39 (zinc transporter), member 1
55810_at	0.2102	0.0017309	4.21651	-0.9256	0.663572	forkhead box J2
55662_at	0.2102	0.0017599	4.20611	-0.9402	0.517168	hypoxia inducible factor 1, alpha subunit inhibitor
7351_at	0.2102	0.0017674	4.20346	-0.9439	0.881712	uncoupling protein 2 (mitochondrial, proton carrier)
81605_at	0.2102	0.0017842	4.19754	-0.9522	0.461712	ubiquitin related modifier 1
6720_at	0.2102	0.0017858	4.197	-0.953	0.695459	sterol regulatory element binding transcription factor 1
23326_at	0.2137	0.0018352	4.17995	-0.977	0.469158	ubiquitin specific peptidase 22
339229_at	0.2161	0.0019221	4.15112	-1.0177	0.682742	oxidoreductase-like domain containing 1
51147_at	0.2161	0.0019261	4.14983	-1.0195	0.577025	inhibitor of growth family, member 4
56339_at	0.2161	0.0019268	4.14962	-1.0198	0.809302	methyltransferase like 3
54363_at	0.2161	0.001966	-4.13708	-1.0375	-0.500323	hydroxyacid oxidase (glycolate oxidase) 1
5709_at	0.2161	0.0019836	4.13153	-1.0454	0.450393	proteasome (prosome, macropain) 26S subunit, non-ATPase, 3
7536_at	0.2161	0.0019848	4.13117	-1.0459	0.599408	splicing factor 1
29775_at	0.2161	0.0019951	4.12796	-1.0504	0.798405	caspase recruitment domain family, member 10
58488_at	0.2161	0.0020329	4.1163	-1.067	0.733347	phosphatidylcholine transfer protein
55966_at	0.2161	0.0020908	4.09887	-1.0917	0.568613	adherens junctions associated protein 1
23403_at	0.2161	0.0021084	4.09369	-1.0991	0.463206	F-box protein 46
3300_at	0.2161	0.0021136	4.09216	-1.1013	0.924145	DnaJ (Hsp40) homolog, subfamily B, member 2
404093_at	0.2161	0.0021674	4.07659	-1.1235	0.532392	CUE domain containing 1
6895_at	0.2161	0.0022232	4.06086	-1.1459	0.418761	TAR (HIV-1) RNA binding protein 2
51499_at	0.2161	0.0022411	4.05592	-1.153	0.568512	TP53 regulated inhibitor of apoptosis 1
9600_at	0.2161	0.0022455	4.05469	-1.1547	0.41068	phosphatidylinositol transfer protein, membrane-associated 1
3958_at	0.2161	0.0022574	4.05145	-1.1593	0.922497	lectin, galactoside-binding, soluble, 3
80184_at	0.2161	0.0022601	-4.0507	-1.1604	-0.58176	centrosomal protein 290kDa
4125_at	0.2161	0.0022738	4.04697	-1.1657	0.595131	mannosidase, alpha, class 2B, member 1
3998_at	0.2161	0.0022744	-4.04681	-1.166	-0.532439	lectin, mannose-binding, 1
23067_at	0.2161	0.0022847	4.04402	-1.17	0.430562	SET domain containing 1B
64745_at	0.2161	0.0022902	4.04255	-1.1721	0.681658	methyltransferase like 17
8225_at	0.2161	0.0022904	4.0425	-1.1721	0.641431	GTP binding protein 6 (putative)
3576_at	0.2163	0.0023117	-4.03678	-1.1803	-0.964753	interleukin 8
9898_at	0.2163	0.0023771	4.01958	-1.205	0.403829	ubiquitin associated protein 2-like
79848_at	0.2163	0.002398	-4.0142	-1.2127	-0.503823	centrosome and spindle pole associated protein 1
1676_at	0.2163	0.0024617	3.99807	-1.2358	0.521099	DNA fragmentation factor, 45kDa, alpha polypeptide
55192_at	0.2163	0.0024971	3.9893	-1.2485	0.808594	DnaJ (Hsp40) homolog, subfamily C, member 17
5892_at	0.2163	0.0025101	3.98609	-1.2531	0.53444	RAD51 paralog D
1843_at	0.2163	0.0025174	-3.98432	-1.2556	-1.15389	dual specificity phosphatase 1
23295_at	0.2163	0.0025898	3.9669	-1.2807	0.505525	mahogunin ring finger 1, E3 ubiquitin protein ligase
50813_at	0.2163	0.0026209	3.95959	-1.2913	0.48109	COP9 signalosome subunit 7A
54957_at	0.2163	0.0026323	3.95694	-1.2951	0.493862	thioredoxin-like 4B
6241_at	0.2163	0.0026323	3.95692	-1.2951	1.28034	ribonucleotide reductase M2
4856_at	0.2163	0.002646	-3.95374	-1.2997	-1.16096	nephroblastoma overexpressed
55070_at	0.2163	0.0026505	3.9527	-1.3012	0.554916	de-etiolated homolog 1 (Arabidopsis)
6881_at	0.2163	0.0026584	3.95087	-1.3038	0.600225	TAF10 RNA polymerase II, TATA box binding protein (TBP)-associated factor, 30kDa
29127_at	0.2163	0.0026809	3.94571	-1.3113	1.12571	Rac GTPase activating protein 1
4935_at	0.2163	0.002688	3.94409	-1.3136	0.681421	G protein-coupled receptor 143
1272_at	0.2163	0.0027195	-3.93697	-1.3239	-0.874164	contactin 1
7001_at	0.2163	0.002759	3.92815	-1.3367	0.890472	peroxiredoxin 2
55160_at	0.2163	0.0027662	3.92656	-1.339	0.445699	Rho guanine nucleotide exchange factor (GEF) 10-like
81855_at	0.2163	0.0027811	3.92326	-1.3438	0.866544	sideroflexin 3
10123_at	0.2163	0.0028384	3.91081	-1.3618	0.561273	ADP-ribosylation factor-like 4C
2940_at	0.2163	0.0028419	-3.91005	-1.3629	-1.1223	glutathione S-transferase alpha 3
29799_at	0.2163	0.0029073	3.89615	-1.3831	0.369728	yippee-like 1 (Drosophila)
1347_at	0.2163	0.0029086	3.89588	-1.3835	0.554533	cytochrome c oxidase subunit VIIa polypeptide 2 (liver)
23125_at	0.2163	0.0029239	3.8927	-1.3881	0.655452	calmodulin binding transcription activator 2
5211_at	0.2163	0.0029379	3.88977	-1.3924	0.539408	phosphofructokinase, liver
11046_at	0.2163	0.0029897	3.87911	-1.4079	0.651614	solute carrier family 35 (UDP-GlcNAc/UDP-glucose transporter), member D2
7157_at	0.2163	0.0029978	3.87748	-1.4102	0.4863	tumor protein p53
467_at	0.2163	0.0030093	-3.87514	-1.4136	-0.979656	activating transcription factor 3
79414_at	0.2163	0.0030096	3.87508	-1.4137	0.532562	leucine rich repeat and fibronectin type III domain containing 3
57109_at	0.2163	0.0030162	3.87375	-1.4157	0.627102	REX4, RNA exonuclease 4 homolog (S. cerevisiae)
51103_at	0.2163	0.0030203	3.87291	-1.4169	0.457774	NADH dehydrogenase (ubiquinone) complex I, assembly factor 1
6385_at	0.2163	0.0030443	3.8681	-1.4239	0.487396	syndecan 4
80198_at	0.2163	0.0030497	3.86701	-1.4255	0.657044	MUS81 structure-specific endonuclease subunit
55298_at	0.2163	0.0030522	3.86651	-1.4262	0.923039	ring finger protein 121
23517_at	0.2163	0.0030529	3.86638	-1.4264	0.456213	superkiller viralicidic activity 2-like 2 (S. cerevisiae)
23381_at	0.2163	0.0030569	3.86558	-1.4276	0.588152	SMG5 nonsense mediated mRNA decay factor
23130_at	0.2163	0.0030839	3.86022	-1.4354	0.501126	autophagy related 2A
55620_at	0.2163	0.003088	3.85942	-1.4365	0.75202	signal transducing adaptor family member 2
23503_at	0.2163	0.0031069	3.8557	-1.442	0.529903	zinc finger, FYVE domain containing 26
9862_at	0.2163	0.0031079	3.85552	-1.4422	0.480048	mediator complex subunit 24
9050_at	0.2163	0.0031313	3.85094	-1.4489	0.61492	proline-serine-threonine phosphatase interacting protein 2
161_at	0.2163	0.0031414	3.84899	-1.4517	0.537908	adaptor-related protein complex 2, alpha 2 subunit
2335_at	0.2165	0.0031847	3.84068	-1.4639	0.602622	fibronectin 1
5143_at	0.2165	0.0031903	3.83961	-1.4654	0.433897	phosphodiesterase 4C, cAMP-specific
9516_at	0.2165	0.003204	3.837	-1.4692	0.637778	lipopolysaccharide-induced TNF factor
114049_at	0.2179	0.0033031	3.81851	-1.4963	0.766823	Williams Beuren syndrome chromosome region 22
3109_at	0.2179	0.0033257	3.81438	-1.5023	0.891757	major histocompatibility complex, class II, DM beta
5859_at	0.2179	0.0033555	3.80896	-1.5102	0.574339	glutaminyl-tRNA synthetase
57337_at	0.2179	0.0033814	-3.8043	-1.5171	-0.653747	SUMO1/sentrin specific peptidase 7
79720_at	0.2179	0.0034216	3.79713	-1.5276	0.811454	vacuolar protein sorting 37 homolog B (S. cerevisiae)
55739_at	0.2179	0.0034446	3.79309	-1.5335	0.615125	carbohydrate kinase domain containing
51760_at	0.2179	0.0034804	3.78681	-1.5427	0.522442	synaptotagmin XVII
84939_at	0.2179	0.0035474	3.77529	-1.5596	0.549256	melanoma associated antigen (mutated) 1
7090_at	0.2179	0.0036059	3.7654	-1.5742	0.45889	transducin-like enhancer of split 3 (E(sp1) homolog, Drosophila)
4885_at	0.2179	0.0036129	3.76423	-1.5759	1.00193	neuronal pentraxin II
1984_at	0.2179	0.0036288	3.76157	-1.5798	0.587395	eukaryotic translation initiation factor 5A
352961_at	0.2179	0.003645	3.75888	-1.5837	0.713007	HLA complex group 26 (non-protein coding)
55088_at	0.2179	0.0036671	-3.75523	-1.5891	-0.412075	chromosome 10 open reading frame 118
23203_at	0.2179	0.00369	3.75147	-1.5947	0.503606	peptidase (mitochondrial processing) alpha
1445_at	0.2179	0.0036901	3.75145	-1.5947	0.654657	c-src tyrosine kinase
10525_at	0.2179	0.0036974	3.75026	-1.5964	0.545454	hypoxia up-regulated 1
23549_at	0.2179	0.0037023	3.74946	-1.5976	0.644806	aspartyl aminopeptidase
79666_at	0.2179	0.0037085	-3.74844	-1.5991	-0.812499	pleckstrin homology domain containing, family F (with FYVE domain) member 2
25771_at	0.2179	0.0037199	3.7466	-1.6018	0.498394	TBC1 domain family, member 22A
2625_at	0.2179	0.0037723	3.73816	-1.6143	1.21994	GATA binding protein 3
22809_at	0.2179	0.0038024	3.73336	-1.6213	0.540341	activating transcription factor 5
3728_at	0.2179	0.0038188	3.73077	-1.6251	0.597452	junction plakoglobin
91316_at	0.2179	0.0038487	3.72606	-1.6321	1.42605	glucuronidase, beta pseudogene 11
5764_at	0.2179	0.0038764	3.72174	-1.6385	1.12968	pleiotrophin
11234_at	0.2179	0.0039069	-3.71702	-1.6454	-0.794862	Hermansky-Pudlak syndrome 5
2850_at	0.2179	0.0039129	-3.7161	-1.6468	-0.493694	G protein-coupled receptor 27
10066_at	0.2179	0.0039235	3.71446	-1.6492	0.435433	secretory carrier membrane protein 2
60686_at	0.2179	0.0039428	3.71151	-1.6536	0.560876	chromosome 14 open reading frame 93
477_at	0.2179	0.0039554	3.70959	-1.6564	0.675135	ATPase, Na+/K+ transporting, alpha 2 polypeptide
955_at	0.2179	0.0039706	3.70728	-1.6598	0.580476	ectonucleoside triphosphate diphosphohydrolase 6 (putative)
6224_at	0.2179	0.0039732	-3.70689	-1.6604	-0.378076	ribosomal protein S20
79065_at	0.2179	0.0039815	3.70562	-1.6623	0.439259	autophagy related 9A
9810_at	0.2179	0.0039954	3.70354	-1.6654	0.494727	ring finger protein 40, E3 ubiquitin protein ligase
219699_at	0.2179	0.0039979	3.70316	-1.6659	0.917823	unc-5 homolog B (C. elegans)
51659_at	0.2179	0.0040137	3.70078	-1.6694	0.463833	GINS complex subunit 2 (Psf2 homolog)
29980_at	0.2179	0.0040994	3.68807	-1.6882	0.679471	downstream neighbor of SON
55738_at	0.2179	0.0041224	3.68471	-1.6932	0.469548	ADP-ribosylation factor GTPase activating protein 1
23016_at	0.2179	0.0041291	3.68374	-1.6946	0.723267	exosome component 7
9817_at	0.2179	0.0041406	3.68206	-1.6971	0.681079	kelch-like ECH-associated protein 1
10181_at	0.2179	0.0041583	3.67949	-1.7009	0.554746	RNA binding motif protein 5
2066_at	0.2179	0.0041913	-3.67475	-1.708	-0.628334	v-erb-b2 avian erythroblastic leukemia viral oncogene homolog 4
63974_at	0.2179	0.0041987	-3.67369	-1.7095	-0.475093	neuronal differentiation 6
5091_at	0.2179	0.0042339	3.66868	-1.7169	0.926829	pyruvate carboxylase
57506_at	0.2179	0.0042364	3.66832	-1.7175	0.624632	mitochondrial antiviral signaling protein
6843_at	0.2179	0.004283	3.66175	-1.7272	0.534021	vesicle-associated membrane protein 1 (synaptobrevin 1)
1453_at	0.2179	0.0042835	3.66168	-1.7273	0.490215	casein kinase 1, delta
26097_at	0.2179	0.0042904	3.66072	-1.7287	0.532159	chromatin target of PRMT1
27183_at	0.2179	0.0043174	3.65695	-1.7343	0.504643	vacuolar protein sorting 4 homolog A (S. cerevisiae)
80148_at	0.2179	0.0043457	3.65304	-1.7402	0.662668	PQ loop repeat containing 1
64847_at	0.2179	0.0043473	3.65281	-1.7405	0.565187	spermatogenesis associated 20
79019_at	0.2179	0.0043579	3.65135	-1.7427	0.605229	centromere protein M
8732_at	0.2179	0.0043925	-3.64662	-1.7497	-0.386331	RNA guanylyltransferase and 5'-phosphatase
3550_at	0.2179	0.0043951	3.64626	-1.7502	0.582183	IK cytokine, down-regulator of HLA II
93349_at	0.2179	0.0044137	3.64372	-1.754	0.70083	SP140 nuclear body protein-like
65992_at	0.2179	0.004417	3.64328	-1.7546	0.91659	DDRGK domain containing 1
55048_at	0.2179	0.0044395	3.64023	-1.7592	0.394355	vacuolar protein sorting 37 homolog C (S. cerevisiae)
6746_at	0.2179	0.0044489	3.63897	-1.7611	0.643143	signal sequence receptor, beta (translocon-associated protein beta)
22859_at	0.2179	0.0044536	3.63833	-1.762	0.450185	latrophilin 1
9021_at	0.2179	0.0044536	-3.63833	-1.762	-0.421243	suppressor of cytokine signaling 3
23648_at	0.2179	0.0044544	3.63822	-1.7622	0.663945	single stranded DNA binding protein 3
51507_at	0.2179	0.0044556	3.63807	-1.7624	0.478682	replication termination factor 2 domain containing 1
23378_at	0.2179	0.0044713	3.63596	-1.7655	0.880823	ribosomal RNA processing 8, methyltransferase, homolog (yeast)
84747_at	0.2179	0.0044923	3.63315	-1.7697	0.558783	unc-119 homolog B (C. elegans)
527_at	0.2179	0.0044987	3.6323	-1.771	0.497605	ATPase, H+ transporting, lysosomal 16kDa, V0 subunit c
63874_at	0.2179	0.0045192	3.62957	-1.775	0.442843	abhydrolase domain containing 4
1802_at	0.2181	0.0045429	3.62643	-1.7797	0.516133	DPH2 homolog (S. cerevisiae)
55191_at	0.2182	0.0045637	3.62371	-1.7837	0.959224	NAD synthetase 1
80347_at	0.2204	0.00465	3.61249	-1.8004	0.680072	CoA synthase
3654_at	0.2204	0.0046512	3.61233	-1.8007	0.661185	interleukin-1 receptor-associated kinase 1
79736_at	0.2208	0.0046948	3.60676	-1.809	0.460903	transcription elongation factor, mitochondrial
81857_at	0.2208	0.0047049	3.60547	-1.8109	0.560043	mediator complex subunit 25
476_at	0.2208	0.0047374	3.60135	-1.817	0.719296	ATPase, Na+/K+ transporting, alpha 1 polypeptide
891_at	0.2208	0.0047398	3.60106	-1.8175	0.628075	cyclin B1
79724_at	0.2215	0.0048119	3.59203	-1.8309	0.569772	zinc finger protein 768
8721_at	0.2215	0.0048166	3.59144	-1.8318	0.634901	endothelial differentiation-related factor 1
57035_at	0.2215	0.0048294	3.58986	-1.8342	0.847619	chromosome 1 open reading frame 63
57794_at	0.2215	0.0048562	3.58655	-1.8391	0.686123	SURP and G patch domain containing 1
6829_at	0.2215	0.0048664	3.5853	-1.841	0.584832	suppressor of Ty 5 homolog (S. cerevisiae)
51490_at	0.2215	0.0048864	3.58285	-1.8446	0.477207	chromosome 9 open reading frame 114
28969_at	0.2215	0.0049232	3.57837	-1.8513	0.609787	basic leucine zipper and W2 domains 2
3216_at	0.2215	0.0049344	3.57701	-1.8534	0.7411	homeobox B6
7145_at	0.2215	0.0049362	3.57679	-1.8537	0.417694	tensin 1
24144_at	0.2217	0.00498	3.57152	-1.8616	0.548499	tuftelin interacting protein 11
9935_at	0.2217	0.0049995	3.56919	-1.865	0.587471	v-maf avian musculoaponeurotic fibrosarcoma oncogene homolog B
89781_at	0.2217	0.0050029	3.56878	-1.8656	0.389109	Hermansky-Pudlak syndrome 4
6491_at	0.2232	0.0050559	3.5625	-1.875	0.502927	SCL/TAL1 interrupting locus
6421_at	0.224	0.0050949	3.55791	-1.8819	0.523212	splicing factor proline/glutamine-rich
11100_at	0.2241	0.0051193	3.55507	-1.8861	0.446458	heterogeneous nuclear ribonucleoprotein U-like 1
7726_at	0.2241	0.0051446	3.55213	-1.8906	0.48182	tripartite motif containing 26
65095_at	0.2241	0.0051591	3.55045	-1.8931	0.426279	KRI1 homolog (S. cerevisiae)
26517_at	0.2271	0.0053033	3.53403	-1.9176	0.763621	translocase of inner mitochondrial membrane 13 homolog (yeast)
54487_at	0.2271	0.0053585	3.52787	-1.9269	0.645282	DGCR8 microprocessor complex subunit
51575_at	0.2271	0.0053911	-3.52426	-1.9323	-0.469366	ESF1, nucleolar pre-rRNA processing protein, homolog (S. cerevisiae)
56944_at	0.2271	0.0054936	3.51305	-1.9491	1.11128	olfactomedin-like 3
192669_at	0.2271	0.005494	3.51301	-1.9492	0.423786	argonaute RISC catalytic component 3
29925_at	0.2271	0.0054949	3.51292	-1.9493	0.603018	GDP-mannose pyrophosphorylase B
27044_at	0.2271	0.0054985	3.51252	-1.9499	0.390636	staphylococcal nuclease and tudor domain containing 1
56660_at	0.2271	0.0055624	-3.50565	-1.9602	-0.80163	potassium channel, subfamily K, member 12
55687_at	0.2271	0.0055804	3.50373	-1.9631	0.603642	tRNA 5-methylaminomethyl-2-thiouridylate methyltransferase
64118_at	0.2271	0.0055813	3.50364	-1.9632	0.599007	dihydrouridine synthase 1-like (S. cerevisiae)
130074_at	0.2271	0.0056055	3.50106	-1.9671	0.449273	family with sequence similarity 168, member B
78999_at	0.2271	0.0056266	3.49883	-1.9704	0.604518	leucine rich repeat and fibronectin type III domain containing 4
627_at	0.2271	0.0056292	3.49856	-1.9709	0.990718	brain-derived neurotrophic factor
1798_at	0.2271	0.0056463	3.49675	-1.9736	0.743313	dolichyl-phosphate (UDP-N-acetylglucosamine) N-acetylglucosaminephosphotransferase 1 (GlcNAc-1-P transferase)
1774_at	0.2271	0.0056578	3.49555	-1.9754	0.74575	deoxyribonuclease I-like 1
256364_at	0.2271	0.0056756	3.49368	-1.9782	0.615621	echinoderm microtubule associated protein like 3
7026_at	0.2271	0.005714	3.48967	-1.9842	0.448784	nuclear receptor subfamily 2, group F, member 2
2539_at	0.2271	0.0057429	3.48667	-1.9887	0.483973	glucose-6-phosphate dehydrogenase
57862_at	0.2271	0.0057541	3.48552	-1.9904	0.562528	zinc finger protein 410
23070_at	0.2271	0.0057846	3.48238	-1.9952	0.49197	cap methyltransferase 1
3692_at	0.2271	0.0057984	3.48097	-1.9973	0.614334	eukaryotic translation initiation factor 6
26060_at	0.2271	0.0058343	-3.4773	-2.0028	-0.577257	adaptor protein, phosphotyrosine interaction, PH domain and leucine zipper containing 1
8568_at	0.2271	0.0058346	3.47727	-2.0028	0.425231	ribosomal RNA processing 1
81490_at	0.2271	0.005856	3.4751	-2.0061	0.576418	phosphatidylserine synthase 2
100996433_at	0.2271	0.0058733	3.47335	-2.0087	0.374708	glutenin, high molecular weight subunit DX5-like
50861_at	0.2271	0.0058746	3.47322	-2.0089	0.470919	stathmin-like 3
642_at	0.2271	0.0058907	3.4716	-2.0114	0.470481	bleomycin hydrolase
65263_at	0.2271	0.0058979	3.47087	-2.0125	0.420286	pyrroline-5-carboxylate reductase-like
9314_at	0.2271	0.0058993	-3.47073	-2.0127	-1.05613	Kruppel-like factor 4 (gut)
9469_at	0.2271	0.0058998	3.47068	-2.0128	0.37042	carbohydrate (chondroitin 6) sulfotransferase 3
23187_at	0.2271	0.0059197	3.46869	-2.0158	0.58786	pleckstrin homology-like domain, family B, member 1
80194_at	0.2271	0.0059436	3.4663	-2.0194	0.51161	transmembrane protein 134
10726_at	0.2271	0.0059479	3.46587	-2.02	0.632495	nudC nuclear distribution protein
26031_at	0.2271	0.0059617	3.46449	-2.0221	0.51968	oxysterol binding protein-like 3
5332_at	0.2271	0.0059787	-3.4628	-2.0246	-0.526233	phospholipase C, beta 4
51312_at	0.2271	0.0060074	3.45996	-2.0289	0.651438	solute carrier family 25 (mitochondrial iron transporter), member 37
23020_at	0.2271	0.006051	3.45568	-2.0354	0.486984	small nuclear ribonucleoprotein 200kDa (U5)
541578_at	0.2271	0.0061353	3.44748	-2.0477	0.461155	chromosome X open reading frame 40B
84909_at	0.2271	0.0061376	3.44725	-2.048	0.769113	chromosome 9 open reading frame 3
8502_at	0.2271	0.0061416	-3.44687	-2.0486	-0.699983	plakophilin 4
79686_at	0.2271	0.0061451	3.44654	-2.0491	0.991495	long intergenic non-protein coding RNA 341
4738_at	0.2271	0.0061664	3.44448	-2.0522	0.473069	neural precursor cell expressed, developmentally down-regulated 8
3954_at	0.2271	0.0061666	3.44446	-2.0522	0.442835	leucine zipper-EF-hand containing transmembrane protein 1
746_at	0.2271	0.0061747	3.44369	-2.0534	0.591953	transmembrane protein 258
83743_at	0.2271	0.0062328	3.43814	-2.0618	0.445079	glutamate-rich WD repeat containing 1
79837_at	0.2271	0.0062412	3.43734	-2.063	0.451099	phosphatidylinositol-5-phosphate 4-kinase, type II, gamma
3257_at	0.2271	0.0064064	3.42188	-2.0863	0.409464	Hermansky-Pudlak syndrome 1
56652_at	0.2271	0.0064124	3.42132	-2.0872	0.607925	chromosome 10 open reading frame 2
6184_at	0.2271	0.0064689	3.41613	-2.095	0.742127	ribophorin I
4043_at	0.2271	0.0064717	3.41588	-2.0954	0.510927	low density lipoprotein receptor-related protein associated protein 1
79778_at	0.2271	0.0064862	3.41455	-2.0974	0.597413	MICAL-like 2
1329_at	0.2271	0.0064875	3.41444	-2.0976	0.471374	cytochrome c oxidase subunit Vb
6522_at	0.2271	0.0065211	3.41139	-2.1022	0.452244	solute carrier family 4 (anion exchanger), member 2
4839_at	0.2271	0.0065251	3.41102	-2.1027	0.470282	NOP2 nucleolar protein
6039_at	0.2271	0.006637	3.40097	-2.1179	0.926215	ribonuclease, RNase A family, k6
55756_at	0.2271	0.0066423	3.40049	-2.1186	0.492281	integrator complex subunit 9
10085_at	0.2271	0.0066778	-3.39734	-2.1234	-0.576083	EGF-like repeats and discoidin I-like domains 3
6760_at	0.2271	0.0066904	-3.39624	-2.1251	-0.498078	synovial sarcoma translocation, chromosome 18
2026_at	0.2271	0.0067605	3.39007	-2.1344	0.58299	enolase 2 (gamma, neuronal)
25873_at	0.2271	0.0068426	3.38295	-2.1452	0.779722	ribosomal protein L36
64783_at	0.2271	0.0068558	-3.38181	-2.1469	-0.542274	RNA binding motif protein 15
10430_at	0.2271	0.0068859	3.37922	-2.1508	0.573904	transmembrane protein 147
80169_at	0.2271	0.0069489	3.37385	-2.1589	0.511961	CTS telomere maintenance complex component 1
3726_at	0.2271	0.0069664	-3.37236	-2.1612	-1.05285	jun B proto-oncogene
51593_at	0.2271	0.0069706	3.37201	-2.1617	0.425352	serrate RNA effector molecule homolog (Arabidopsis)
83714_at	0.2271	0.0069831	3.37095	-2.1633	0.885074	nuclear receptor interacting protein 2
5978_at	0.2271	0.0070018	-3.36937	-2.1657	-0.724041	RE1-silencing transcription factor
29901_at	0.2271	0.0070067	3.36896	-2.1663	0.85665	SAC3 domain containing 1
10318_at	0.2271	0.0070595	3.36453	-2.173	0.593819	TNFAIP3 interacting protein 1
51428_at	0.2271	0.007063	3.36424	-2.1735	0.659813	DEAD (Asp-Glu-Ala-Asp) box polypeptide 41
22893_at	0.2271	0.0070777	3.36302	-2.1753	0.397927	bromo adjacent homology domain containing 1
23293_at	0.2271	0.0071024	3.36096	-2.1785	0.396746	SMG6 nonsense mediated mRNA decay factor
2193_at	0.2271	0.0071066	3.36061	-2.179	0.50973	phenylalanyl-tRNA synthetase, alpha subunit
56667_at	0.2271	0.0071083	-3.36047	-2.1792	-0.89489	mucin 13, cell surface associated
10687_at	0.2271	0.0071468	-3.35728	-2.184	-0.62552	paraneoplastic Ma antigen 2
29922_at	0.2271	0.00717	3.35537	-2.1869	0.513921	NME/NM23 family member 7
3005_at	0.2271	0.0072244	3.35092	-2.1937	1.0209	H1 histone family, member 0
9937_at	0.2271	0.0072475	-3.34903	-2.1965	-0.508519	DNA cross-link repair 1A
1487_at	0.2271	0.0072509	3.34876	-2.1969	0.450496	C-terminal binding protein 1
26155_at	0.2271	0.0073118	3.34383	-2.2044	0.38488	nucleolar complex associated 2 homolog (S. cerevisiae)
57019_at	0.2271	0.007339	3.34164	-2.2077	0.598307	cytokine induced apoptosis inhibitor 1
22985_at	0.2271	0.0073391	3.34163	-2.2078	0.548255	apoptotic chromatin condensation inducer 1
729991_at	0.2271	0.0073644	3.3396	-2.2108	0.465378	MEF2B neighbor
56895_at	0.2271	0.0074124	3.33577	-2.2166	0.437958	1-acylglycerol-3-phosphate O-acyltransferase 4
7203_at	0.2271	0.0074208	3.33511	-2.2177	0.539701	chaperonin containing TCP1, subunit 3 (gamma)
117246_at	0.2271	0.0074661	3.33153	-2.2231	0.480195	FtsJ homolog 3 (E. coli)
26088_at	0.2271	0.0074853	3.33001	-2.2254	0.463114	golgi-associated, gamma adaptin ear containing, ARF binding protein 1
8904_at	0.2271	0.0074919	3.3295	-2.2262	0.5022	copine I
65094_at	0.2271	0.0074957	3.3292	-2.2266	0.47582	jumonji domain containing 4
3749_at	0.2271	0.0074963	3.32915	-2.2267	0.428038	potassium voltage-gated channel, Shaw-related subfamily, member 4
9833_at	0.2271	0.0075012	3.32876	-2.2273	0.606819	maternal embryonic leucine zipper kinase
2937_at	0.2271	0.0075571	3.32439	-2.2339	0.523539	glutathione synthetase
377_at	0.2271	0.0075685	3.32351	-2.2353	0.434627	ADP-ribosylation factor 3
56548_at	0.2271	0.0075718	3.32325	-2.2357	0.417256	carbohydrate (N-acetylglucosamine 6-O) sulfotransferase 7
27302_at	0.2271	0.007598	-3.32122	-2.2387	-0.351301	bone morphogenetic protein 10
5920_at	0.2271	0.0076086	3.32039	-2.24	0.760098	retinoic acid receptor responder (tazarotene induced) 3
890_at	0.2271	0.0076318	3.3186	-2.2427	0.376251	cyclin A2
55652_at	0.2271	0.0076402	3.31795	-2.2437	0.488129	solute carrier family 48 (heme transporter), member 1
10992_at	0.2271	0.0076453	3.31757	-2.2443	0.479862	splicing factor 3b, subunit 2, 145kDa
90410_at	0.2271	0.0076616	3.31631	-2.2462	0.598196	intraflagellar transport 20 homolog (Chlamydomonas)
1059_at	0.2271	0.0076865	3.3144	-2.2491	0.430441	centromere protein B, 80kDa
8565_at	0.2271	0.0076873	3.31434	-2.2492	0.631592	tyrosyl-tRNA synthetase
80023_at	0.2271	0.007707	3.31283	-2.2515	0.463645	neurensin 2
4704_at	0.2271	0.0077105	3.31257	-2.2519	0.477554	NADH dehydrogenase (ubiquinone) 1 alpha subcomplex, 9, 39kDa
4750_at	0.2271	0.0077184	-3.31196	-2.2528	-0.589975	NIMA-related kinase 1
57707_at	0.2271	0.0077226	3.31164	-2.2533	0.489371	TBC/LysM-associated domain containing 1
4050_at	0.2271	0.007728	3.31123	-2.2539	0.528908	lymphotoxin beta (TNF superfamily, member 3)
6786_at	0.2271	0.0077346	3.31073	-2.2547	0.41904	stromal interaction molecule 1
11198_at	0.2271	0.0077368	-3.31056	-2.2549	-0.981462	suppressor of Ty 16 homolog (S. cerevisiae)
25_at	0.2271	0.0077369	3.31056	-2.2549	0.422082	c-abl oncogene 1, non-receptor tyrosine kinase
79735_at	0.2271	0.007755	3.30918	-2.257	0.535904	TBC1 domain family, member 17
79935_at	0.2271	0.0077845	-3.30695	-2.2604	-0.767788	cyclin N-terminal domain containing 2
54433_at	0.2271	0.0077874	3.30673	-2.2608	0.589298	GAR1 ribonucleoprotein
80153_at	0.2271	0.0077895	3.30657	-2.261	0.45654	enhancer of mRNA decapping 3
9589_at	0.2271	0.0077973	3.30598	-2.2619	0.471656	Wilms tumor 1 associated protein
56829_at	0.2271	0.0078708	3.30046	-2.2703	0.528134	zinc finger CCCH-type, antiviral 1
1620_at	0.2271	0.0078743	-3.30021	-2.2707	-0.48739	bone morphogenetic protein/retinoic acid inducible neural-specific 1
1460_at	0.2271	0.0079006	3.29824	-2.2737	0.473229	casein kinase 2, beta polypeptide
23384_at	0.2271	0.0079102	3.29753	-2.2747	0.571459	sperm antigen with calponin homology and coiled-coil domains 1-like
6944_at	0.2271	0.0079189	3.29688	-2.2757	0.495075	vacuolar protein sorting 72 homolog (S. cerevisiae)
90861_at	0.2271	0.0079263	3.29633	-2.2766	0.40256	hematological and neurological expressed 1-like
55700_at	0.2271	0.0079287	3.29615	-2.2768	0.599139	MAP7 domain containing 1
54840_at	0.2271	0.0079419	3.29517	-2.2783	0.398652	aprataxin
9270_at	0.2271	0.0079583	3.29396	-2.2802	0.604155	integrin beta 1 binding protein 1
23513_at	0.2271	0.0079811	3.29228	-2.2827	0.527386	scribbled planar cell polarity protein
23287_at	0.2271	0.0079976	-3.29107	-2.2846	-0.624535	ATP/GTP binding protein 1
55226_at	0.2271	0.0080395	3.288	-2.2892	0.433139	N-acetyltransferase 10 (GCN5-related)
55968_at	0.2271	0.0080442	3.28765	-2.2898	0.447245	NSFL1 (p97) cofactor (p47)
4192_at	0.2271	0.0080779	3.2852	-2.2935	0.381827	midkine (neurite growth-promoting factor 2)
55227_at	0.2271	0.0080925	-3.28414	-2.2951	-0.565225	leucine rich repeat containing 1
83638_at	0.2271	0.0081365	3.28095	-2.3	0.470017	chromosome 11 open reading frame 68
390616_at	0.2271	0.0081368	-3.28093	-2.3	-0.358662	ankyrin repeat domain 34C
29997_at	0.2271	0.0081422	3.28053	-2.3006	0.551495	glioma tumor suppressor candidate region gene 2
23633_at	0.2271	0.0081431	3.28047	-2.3007	0.407448	karyopherin alpha 6 (importin alpha 7)
23608_at	0.2271	0.0081453	3.28032	-2.3009	0.459473	makorin ring finger protein 1
8079_at	0.2271	0.0081939	3.27682	-2.3062	0.407918	myeloid leukemia factor 2
8876_at	0.2271	0.0082082	-3.27579	-2.3078	-1.59138	vanin 1
26240_at	0.2271	0.0082348	3.27389	-2.3107	0.360231	family with sequence similarity 50, member B
54732_at	0.2271	0.0082428	3.27333	-2.3116	0.655728	transmembrane emp24 protein transport domain containing 9
1857_at	0.2271	0.00825	3.27281	-2.3123	0.438353	dishevelled segment polarity protein 3
9091_at	0.2271	0.0082502	3.2728	-2.3124	0.382611	phosphatidylinositol glycan anchor biosynthesis, class Q
92335_at	0.2271	0.0082575	3.27228	-2.3132	0.400741	STE20-related kinase adaptor alpha
1292_at	0.2271	0.0082663	3.27165	-2.3141	0.493092	collagen, type VI, alpha 2
55716_at	0.2271	0.0083895	3.26297	-2.3273	0.585808	limb development membrane protein 1-like
80335_at	0.2271	0.0084258	3.26044	-2.3312	0.376138	WD repeat domain 82
51016_at	0.2271	0.0084313	3.26005	-2.3318	0.744796	ER membrane protein complex subunit 9
92249_at	0.2271	0.0084651	3.2577	-2.3354	0.46886	uncharacterized LOC92249
3708_at	0.2271	0.0084907	-3.25593	-2.3381	-0.50085	inositol 1,4,5-trisphosphate receptor, type 1
643641_at	0.2271	0.0085579	3.2513	-2.3451	0.495221	zinc finger protein 862
8527_at	0.2271	0.0085582	3.25128	-2.3451	0.44357	diacylglycerol kinase, delta 130kDa
126231_at	0.2271	0.0085637	3.25091	-2.3457	1.05877	zinc finger protein 573
10598_at	0.2271	0.0085653	3.2508	-2.3459	0.491412	AHA1, activator of heat shock 90kDa protein ATPase homolog 1 (yeast)
25816_at	0.2271	0.0085927	3.24892	-2.3487	0.652803	tumor necrosis factor, alpha-induced protein 8
5695_at	0.2271	0.0085952	3.24875	-2.349	0.580974	proteasome (prosome, macropain) subunit, beta type, 7
59339_at	0.2271	0.0086094	-3.24778	-2.3505	-0.469898	pleckstrin homology domain containing, family A (phosphoinositide binding specific) member 2
55281_at	0.2271	0.0086349	3.24605	-2.3531	0.788574	transmembrane protein 140
4145_at	0.2271	0.0086498	3.24504	-2.3547	0.808503	megakaryocyte-associated tyrosine kinase
4162_at	0.2271	0.0086745	3.24336	-2.3572	0.595873	melanoma cell adhesion molecule
587_at	0.2271	0.0087298	3.23964	-2.3629	0.625753	branched chain amino-acid transaminase 2, mitochondrial
6307_at	0.2271	0.0087317	3.23951	-2.3631	0.539964	methylsterol monooxygenase 1
55970_at	0.2271	0.0087417	-3.23884	-2.3641	-0.502397	guanine nucleotide binding protein (G protein), gamma 12
57473_at	0.2271	0.0087499	3.23828	-2.3649	0.482286	zinc finger protein 512B
7473_at	0.2271	0.0087789	-3.23635	-2.3679	-0.982564	wingless-type MMTV integration site family, member 3
5144_at	0.2271	0.0087937	-3.23536	-2.3694	-0.368314	phosphodiesterase 4D, cAMP-specific
10038_at	0.2271	0.0088444	3.23199	-2.3745	0.5979	poly (ADP-ribose) polymerase 2
5480_at	0.2271	0.0088468	3.23183	-2.3748	0.623427	peptidylprolyl isomerase C (cyclophilin C)
26284_at	0.2271	0.0088673	3.23048	-2.3769	0.44883	Era-like 12S mitochondrial rRNA chaperone 1
79585_at	0.2271	0.0089103	3.22764	-2.3812	0.500966	coronin 7
64761_at	0.2271	0.008921	3.22694	-2.3823	0.646871	poly (ADP-ribose) polymerase family, member 12
200081_at	0.2271	0.008944	3.22542	-2.3846	0.585019	taxilin alpha
64897_at	0.2271	0.0089453	3.22534	-2.3847	0.494172	chromosome 12 open reading frame 43
64132_at	0.2271	0.0089674	3.22389	-2.3869	0.483874	xylosyltransferase II
54902_at	0.2271	0.0089688	3.2238	-2.387	0.47015	tetratricopeptide repeat domain 19
10154_at	0.2271	0.0089695	-3.22376	-2.3871	-0.433584	plexin C1
54332_at	0.2271	0.0089811	-3.223	-2.3883	-0.353359	ganglioside induced differentiation associated protein 1
4174_at	0.2271	0.0090076	3.22127	-2.3909	0.695044	minichromosome maintenance complex component 5
87_at	0.2271	0.0090095	3.22115	-2.3911	0.547844	actinin, alpha 1
2592_at	0.2271	0.0090332	3.21961	-2.3934	0.617487	galactose-1-phosphate uridylyltransferase
4758_at	0.2271	0.0090356	3.21946	-2.3937	0.500144	sialidase 1 (lysosomal sialidase)
1044_at	0.2271	0.0090406	-3.21913	-2.3942	-0.46214	caudal type homeobox 1
10180_at	0.2271	0.0090627	3.2177	-2.3963	0.72988	RNA binding motif protein 6
10846_at	0.2271	0.0090664	-3.21746	-2.3967	-0.35376	phosphodiesterase 10A
22994_at	0.2271	0.0090918	3.21582	-2.3992	0.513037	5-azacytidine induced 1
4061_at	0.2271	0.0091165	3.21423	-2.4016	0.651692	lymphocyte antigen 6 complex, locus E
64771_at	0.2271	0.0091262	3.21361	-2.4026	0.402482	chromosome 6 open reading frame 106
3915_at	0.2271	0.0091359	3.21299	-2.4035	0.537288	laminin, gamma 1 (formerly LAMB2)
83637_at	0.2271	0.0091757	3.21044	-2.4074	0.332162	zinc finger, MIZ-type containing 2
84908_at	0.2271	0.0091985	3.20898	-2.4097	0.630101	family with sequence similarity 136, member A
5252_at	0.2271	0.0092115	3.20816	-2.4109	0.372461	PHD finger protein 1
375035_at	0.2271	0.0092394	3.20639	-2.4136	0.90277	SFT2 domain containing 2
4191_at	0.2271	0.0092717	3.20434	-2.4167	0.471003	malate dehydrogenase 2, NAD (mitochondrial)
51451_at	0.2271	0.009282	3.20369	-2.4177	0.503133	leucine carboxyl methyltransferase 1
1019_at	0.2271	0.0093342	3.20041	-2.4227	0.501865	cyclin-dependent kinase 4
10975_at	0.2271	0.0093564	3.19902	-2.4249	0.523486	ubiquinol-cytochrome c reductase, complex III subunit XI
1849_at	0.2271	0.0093807	3.19751	-2.4272	0.565141	dual specificity phosphatase 7
2014_at	0.2271	0.0094234	3.19485	-2.4312	0.745902	epithelial membrane protein 3
1326_at	0.2271	0.0094278	3.19457	-2.4317	0.770206	mitogen-activated protein kinase kinase kinase 8
730_at	0.2271	0.0094452	3.19349	-2.4333	0.917857	complement component 7
9289_at	0.2271	0.0094579	3.1927	-2.4345	0.448408	G protein-coupled receptor 56
10607_at	0.2271	0.0094688	3.19203	-2.4355	0.505833	transducin (beta)-like 3
5198_at	0.2271	0.0094699	3.19196	-2.4356	0.392369	phosphoribosylformylglycinamidine synthase
54555_at	0.2271	0.0094787	3.19142	-2.4365	0.784573	DEAD (Asp-Glu-Ala-Asp) box polypeptide 49
11336_at	0.2271	0.0095028	3.18993	-2.4388	0.635507	exocyst complex component 3
2752_at	0.2271	0.0095161	3.18912	-2.44	0.607517	glutamate-ammonia ligase
10980_at	0.2271	0.0095178	3.18901	-2.4402	0.514753	COP9 signalosome subunit 6
3182_at	0.2271	0.0095223	3.18874	-2.4406	0.500596	heterogeneous nuclear ribonucleoprotein A/B
6634_at	0.2271	0.0095359	3.1879	-2.4419	0.467136	small nuclear ribonucleoprotein D3 polypeptide 18kDa
6388_at	0.2271	0.0095409	3.18759	-2.4423	0.455333	stromal cell-derived factor 2
56851_at	0.2278	0.0095919	3.18447	-2.4471	0.597085	ER membrane protein complex subunit 7
7461_at	0.2296	0.0096938	3.17829	-2.4565	0.637537	CAP-GLY domain containing linker protein 2
7264_at	0.2296	0.0097562	3.17454	-2.4623	0.691453	tissue specific transplantation antigen P35B
10390_at	0.2296	0.0097586	3.17439	-2.4625	0.409646	choline/ethanolamine phosphotransferase 1
705_at	0.2296	0.0097696	3.17374	-2.4635	0.466769	bystin-like
2091_at	0.2296	0.0097937	3.17229	-2.4657	0.466704	fibrillarin
6455_at	0.2296	0.0098039	3.17169	-2.4666	0.375206	SH3-domain GRB2-like 1
8636_at	0.2296	0.0098171	3.17089	-2.4679	0.603706	Sjogren syndrome nuclear autoantigen 1
6764_at	0.2318	0.0099464	3.16325	-2.4796	0.721664	suppression of tumorigenicity 5
37_at	0.2318	0.0099615	3.16236	-2.4809	0.575202	acyl-CoA dehydrogenase, very long chain
284352_at	0.2318	0.0099733	3.16167	-2.482	0.37042	protein phosphatase 1, regulatory subunit 37
2166_at	0.2319	0.0100003	3.16009	-2.4844	0.600725	fatty acid amide hydrolase
53_at	0.2332	0.0100918	3.15476	-2.4925	0.568796	acid phosphatase 2, lysosomal
9522_at	0.2332	0.0100972	-3.15445	-2.493	-0.527957	secretory carrier membrane protein 1
2247_at	0.2348	0.0101898	-3.14912	-2.5012	-0.46154	fibroblast growth factor 2 (basic)
339105_at	0.235	0.0102537	3.14547	-2.5068	0.400885	protease, serine, 53
282997_at	0.235	0.0102547	3.14541	-2.5068	0.421646	PDCD4 antisense RNA 1
1820_at	0.235	0.0102729	3.14437	-2.5084	0.463345	AT rich interactive domain 3A (BRIGHT-like)
1639_at	0.235	0.0102843	3.14372	-2.5094	0.505977	dynactin 1
9918_at	0.235	0.010305	3.14255	-2.5112	0.508075	non-SMC condensin I complex, subunit D2
26608_at	0.2354	0.0103413	3.1405	-2.5144	0.540239	transducin (beta)-like 2
51596_at	0.2354	0.0103698	3.13889	-2.5168	0.515624	cutA divalent cation tolerance homolog (E. coli)
4753_at	0.2354	0.0104208	-3.13602	-2.5212	-0.374092	NEL-like 2 (chicken)
80028_at	0.2354	0.0104704	3.13325	-2.5255	0.405778	F-box and leucine-rich repeat protein 18
10961_at	0.2354	0.0104874	3.1323	-2.5269	0.582817	endoplasmic reticulum protein 29
3739_at	0.2354	0.0105144	3.1308	-2.5292	0.49237	potassium voltage-gated channel, shaker-related subfamily, member 4
79884_at	0.2354	0.0105149	-3.13077	-2.5292	-0.615181	microtubule-associated protein 9
5891_at	0.2354	0.0105319	3.12983	-2.5307	0.411303	MOK protein kinase
9632_at	0.2354	0.0105403	3.12936	-2.5314	0.746771	SEC24 family member C
6601_at	0.2354	0.0105673	3.12787	-2.5337	0.419221	SWI/SNF related, matrix associated, actin dependent regulator of chromatin, subfamily c, member 2
376267_at	0.2354	0.010592	3.12651	-2.5358	0.621935	RAB15, member RAS oncogene family
64419_at	0.2354	0.0106063	3.12572	-2.537	0.373123	myotubularin related protein 14
2353_at	0.2354	0.0106443	-3.12363	-2.5402	-2.74986	FBJ murine osteosarcoma viral oncogene homolog
2495_at	0.2354	0.0106451	3.12359	-2.5403	0.587556	ferritin, heavy polypeptide 1
7436_at	0.2354	0.0106817	3.12158	-2.5433	1.02528	very low density lipoprotein receptor
55210_at	0.2354	0.0106988	3.12065	-2.5448	0.369538	ATPase family, AAA domain containing 3A
8021_at	0.2354	0.0107291	3.119	-2.5473	0.459033	nucleoporin 214kDa
81035_at	0.2354	0.0107599	-3.11733	-2.5498	-2.20895	collectin sub-family member 12
5875_at	0.2354	0.0107644	3.11708	-2.5502	0.639026	Rab geranylgeranyltransferase, alpha subunit
157869_at	0.2354	0.0107947	3.11544	-2.5527	0.981343	somatomedin B and thrombospondin, type 1 domain containing
11130_at	0.2354	0.0108751	3.11111	-2.5594	0.637231	ZW10 interacting kinetochore protein
27343_at	0.2354	0.0108923	3.11019	-2.5608	0.482539	polymerase (DNA directed), lambda
80345_at	0.2354	0.0109237	3.10851	-2.5634	0.595725	zinc finger and SCAN domain containing 16
8529_at	0.2354	0.0109287	-3.10824	-2.5638	-2.09107	cytochrome P450, family 4, subfamily F, polypeptide 2
9146_at	0.2354	0.0109705	3.10602	-2.5672	0.607524	hepatocyte growth factor-regulated tyrosine kinase substrate
29959_at	0.2354	0.0110005	3.10442	-2.5696	0.455166	nuclear receptor binding protein 1
29894_at	0.2354	0.011012	3.10381	-2.5706	0.395727	cleavage and polyadenylation specific factor 1, 160kDa
29099_at	0.2354	0.0110161	3.1036	-2.5709	0.475795	COMM domain containing 9
55644_at	0.2354	0.0110164	3.10358	-2.5709	0.68971	O-sialoglycoprotein endopeptidase
5585_at	0.2354	0.0110609	3.10123	-2.5745	0.532042	protein kinase N1
6795_at	0.2354	0.0110772	-3.10037	-2.5758	-0.412434	aurora kinase C
2969_at	0.2354	0.011087	-3.09985	-2.5766	-0.414641	general transcription factor IIi
10197_at	0.2354	0.0111297	3.09761	-2.5801	0.438931	proteasome (prosome, macropain) activator subunit 3 (PA28 gamma; Ki)
768_at	0.2354	0.0111655	-3.09574	-2.5829	-0.326719	carbonic anhydrase IX
3043_at	0.2354	0.0111706	3.09547	-2.5833	1.21174	hemoglobin, beta
11334_at	0.2354	0.0112501	3.09133	-2.5897	0.340962	tumor suppressor candidate 2
3725_at	0.2354	0.0112665	-3.09049	-2.591	-1.01206	jun proto-oncogene
1196_at	0.2354	0.0113	3.08876	-2.5936	0.54222	CDC-like kinase 2
114897_at	0.2354	0.011365	3.08541	-2.5988	0.414971	C1q and tumor necrosis factor related protein 1
79683_at	0.2354	0.0113717	3.08507	-2.5993	0.402845	zinc finger, DHHC-type containing 14
89845_at	0.2354	0.0113757	3.08486	-2.5996	0.613316	ATP-binding cassette, sub-family C (CFTR/MRP), member 10
3872_at	0.2354	0.0114025	-3.08349	-2.6017	-0.610482	keratin 17
10432_at	0.2354	0.011436	3.08178	-2.6043	0.434469	RNA binding motif protein 14
22820_at	0.2354	0.0114452	3.08131	-2.6051	0.510178	coatomer protein complex, subunit gamma 1
9100_at	0.2354	0.0114965	-3.07871	-2.609	-0.50199	ubiquitin specific peptidase 10
550_at	0.2354	0.0114965	3.07871	-2.609	0.560423	ancient ubiquitous protein 1
10723_at	0.2354	0.0115041	3.07832	-2.6096	0.522322	solute carrier family 12 (potassium/chloride transporter), member 7
9811_at	0.2354	0.0115107	3.07799	-2.6102	0.456847	CBP80/20-dependent translation initiation factor
1311_at	0.2354	0.0115382	-3.07659	-2.6123	-0.380921	cartilage oligomeric matrix protein
9818_at	0.2354	0.0115428	-3.07636	-2.6126	-0.41108	nucleoporin like 1
51614_at	0.2354	0.0115672	3.07513	-2.6145	0.49242	ERGIC and golgi 3
7298_at	0.2354	0.011586	3.07419	-2.616	0.578219	thymidylate synthetase
158_at	0.2354	0.0116831	3.06932	-2.6234	0.509551	adenylosuccinate lyase
7407_at	0.2354	0.0116948	3.06874	-2.6243	0.452099	valyl-tRNA synthetase
55974_at	0.2354	0.0117164	3.06766	-2.626	0.369213	solute carrier family 50 (sugar efflux transporter), member 1
8411_at	0.2354	0.01177	-3.065	-2.6301	-0.442181	early endosome antigen 1
832_at	0.2354	0.0118277	3.06216	-2.6344	0.425104	capping protein (actin filament) muscle Z-line, beta
55625_at	0.2354	0.0118368	3.06171	-2.6351	0.441781	zinc finger, DHHC-type containing 7
203069_at	0.2354	0.0118503	3.06104	-2.6361	0.515953	R3H domain and coiled-coil containing 1
2580_at	0.2354	0.0118721	3.05997	-2.6378	0.43228	cyclin G associated kinase
2254_at	0.2354	0.0119078	3.05822	-2.6405	0.796189	fibroblast growth factor 9
57142_at	0.2354	0.0119222	3.05752	-2.6416	0.403306	reticulon 4
4682_at	0.2354	0.0119365	3.05682	-2.6426	0.51856	nucleotide binding protein 1
27013_at	0.2354	0.0119566	3.05584	-2.6441	0.37765	cyclin Pas1/PHO80 domain containing 1
5514_at	0.2354	0.0119598	-3.05569	-2.6444	-0.424878	protein phosphatase 1, regulatory subunit 10
60468_at	0.2354	0.0119797	3.05471	-2.6459	0.55765	BTB and CNC homology 1, basic leucine zipper transcription factor 2
79751_at	0.2354	0.0120093	3.05328	-2.6481	0.354777	solute carrier family 25 (mitochondrial carrier: glutamate), member 22
27289_at	0.2354	0.0120319	3.05218	-2.6497	0.677836	Rho family GTPase 1
79155_at	0.2354	0.0120658	3.05055	-2.6523	0.623311	TNFAIP3 interacting protein 2
26505_at	0.2354	0.0120805	3.04983	-2.6533	0.43009	cyclin M3
64428_at	0.2354	0.0120906	3.04935	-2.6541	0.443018	nuclear prelamin A recognition factor-like
4817_at	0.2354	0.0121066	3.04858	-2.6553	0.413376	nitrilase 1
10985_at	0.2354	0.0121328	3.04732	-2.6572	0.493412	GCN1 general control of amino-acid synthesis 1-like 1 (yeast)
10419_at	0.2354	0.0121447	3.04675	-2.6581	0.451173	protein arginine methyltransferase 5
51283_at	0.2354	0.0121604	3.046	-2.6592	0.496348	bifunctional apoptosis regulator
51399_at	0.2354	0.0121779	3.04516	-2.6605	0.549879	trafficking protein particle complex 4
4803_at	0.2354	0.0122273	-3.0428	-2.6641	-0.743031	nerve growth factor (beta polypeptide)
1434_at	0.2354	0.0122485	3.04179	-2.6657	0.41019	CSE1 chromosome segregation 1-like (yeast)
9158_at	0.2354	0.0122673	3.0409	-2.6671	0.553107	fibroblast growth factor (acidic) intracellular binding protein
23677_at	0.2354	0.0122859	3.04002	-2.6684	0.441534	SH3-domain binding protein 4
1294_at	0.2354	0.0123176	3.03852	-2.6707	1.12473	collagen, type VII, alpha 1
51075_at	0.2354	0.0123186	3.03847	-2.6708	0.554055	thioredoxin-related transmembrane protein 2
23193_at	0.2354	0.0123225	3.03829	-2.6711	0.429377	glucosidase, alpha; neutral AB
56474_at	0.2354	0.0123378	3.03756	-2.6722	0.348296	CTP synthase 2
53407_at	0.2354	0.0123553	3.03674	-2.6735	0.556671	syntaxin 18
8764_at	0.2354	0.0123588	3.03657	-2.6737	0.795199	tumor necrosis factor receptor superfamily, member 14
10226_at	0.2354	0.0123604	3.0365	-2.6738	0.391581	perilipin 3
11068_at	0.2354	0.0123749	3.03582	-2.6749	0.506647	cytochrome b561 family, member D2
956_at	0.2354	0.0123806	-3.03555	-2.6753	-0.595628	ectonucleoside triphosphate diphosphohydrolase 3
80013_at	0.2354	0.0124389	-3.03281	-2.6795	-0.493872	family with sequence similarity 188, member A
55837_at	0.2354	0.0124575	3.03194	-2.6808	0.504632	E2F-associated phosphoprotein
55957_at	0.2354	0.0124663	3.03153	-2.6814	0.878555	lin-37 homolog (C. elegans)
3452_at	0.2354	0.0124936	-3.03026	-2.6834	-0.508274	interferon, alpha 21
6626_at	0.2354	0.0125209	3.02899	-2.6854	0.63134	small nuclear ribonucleoprotein polypeptide A
5985_at	0.2354	0.0125479	3.02773	-2.6873	0.437496	replication factor C (activator 1) 5, 36.5kDa
3759_at	0.2354	0.0125587	3.02724	-2.688	0.861537	potassium inwardly-rectifying channel, subfamily J, member 2
4121_at	0.2354	0.0125594	-3.0272	-2.6881	-0.471275	mannosidase, alpha, class 1A, member 1
5128_at	0.2354	0.0125605	-3.02715	-2.6882	-0.741834	cyclin-dependent kinase 17
10069_at	0.2354	0.0125922	3.02569	-2.6904	0.338	RWD domain containing 2B
8615_at	0.2354	0.0126061	-3.02504	-2.6914	-0.579582	USO1 vesicle transport factor
271_at	0.2354	0.0126237	3.02423	-2.6927	0.394889	adenosine monophosphate deaminase 2
4521_at	0.2354	0.012646	3.0232	-2.6942	0.685447	nudix (nucleoside diphosphate linked moiety X)-type motif 1
9551_at	0.2354	0.0126481	3.02311	-2.6944	0.412442	ATP synthase, H+ transporting, mitochondrial Fo complex, subunit F2
79675_at	0.2354	0.01265	3.02302	-2.6945	0.456181	FAST kinase domains 1
55701_at	0.2354	0.0126504	3.023	-2.6945	0.616731	Rho guanine nucleotide exchange factor (GEF) 40
93129_at	0.2354	0.0126563	3.02273	-2.695	0.452327	ORAI calcium release-activated calcium modulator 3
4665_at	0.2354	0.012662	3.02247	-2.6954	0.354692	NGFI-A binding protein 2 (EGR1 binding protein 2)
7531_at	0.2354	0.012675	3.02187	-2.6963	0.600201	tyrosine 3-monooxygenase/tryptophan 5-monooxygenase activation protein, epsilon
155400_at	0.2354	0.0127099	3.02027	-2.6987	0.737622	NOP2/Sun domain family, member 5 pseudogene 1
7291_at	0.2354	0.0127105	3.02024	-2.6988	1.00619	twist family bHLH transcription factor 1
1267_at	0.2354	0.012711	3.02022	-2.6988	0.399511	2',3'-cyclic nucleotide 3' phosphodiesterase
10678_at	0.2355	0.0127382	-3.01898	-2.7007	-0.809575	UDP-GlcNAc:betaGal beta-1,3-N-acetylglucosaminyltransferase 2
5279_at	0.2356	0.0127625	3.01787	-2.7024	0.511906	phosphatidylinositol glycan anchor biosynthesis, class C
51497_at	0.2358	0.0127959	3.01635	-2.7048	0.464909	negative elongation factor complex member C/D
7216_at	0.2358	0.0128181	3.01534	-2.7063	0.392957	trophinin
11188_at	0.2371	0.0129071	3.01131	-2.7125	0.510229	nischarin
10462_at	0.2374	0.0129456	3.00958	-2.7152	0.633945	C-type lectin domain family 10, member A
51129_at	0.2374	0.0129929	-3.00746	-2.7184	-1.1899	angiopoietin-like 4
25800_at	0.2374	0.0130048	-3.00693	-2.7192	-0.5795	solute carrier family 39 (zinc transporter), member 6
7097_at	0.2374	0.0130227	3.00613	-2.7205	0.824319	toll-like receptor 2
55090_at	0.2374	0.0130354	3.00556	-2.7213	0.540877	mediator complex subunit 9
55506_at	0.2374	0.0130541	3.00473	-2.7226	0.329703	H2A histone family, member Y2
10101_at	0.238	0.0131078	3.00234	-2.7263	0.536742	nucleotide binding protein 2
6610_at	0.2388	0.0131757	2.99933	-2.7309	0.486608	sphingomyelin phosphodiesterase 2, neutral membrane (neutral sphingomyelinase)
64210_at	0.2403	0.0133186	2.99306	-2.7405	0.50169	MMS19 nucleotide excision repair homolog (S. cerevisiae)
60401_at	0.2403	0.0133263	-2.99272	-2.7411	-0.404131	ectodysplasin A2 receptor
7415_at	0.2403	0.0133372	2.99225	-2.7418	0.387535	valosin containing protein
58513_at	0.2403	0.0133999	2.98952	-2.746	0.634197	epidermal growth factor receptor pathway substrate 15-like 1
85377_at	0.2403	0.0134125	2.98898	-2.7468	0.62191	MICAL-like 1
10095_at	0.2403	0.0134414	2.98772	-2.7487	0.76704	actin related protein 2/3 complex, subunit 1B, 41kDa
678_at	0.2403	0.013451	2.98731	-2.7494	0.361541	ZFP36 ring finger protein-like 2
54476_at	0.2403	0.0134537	2.98719	-2.7496	0.373455	ring finger protein 216
30837_at	0.2403	0.0134565	2.98707	-2.7498	0.400148	suppressor of cytokine signaling 7
79053_at	0.2404	0.0135211	2.98429	-2.754	0.493141	ALG8, alpha-1,3-glucosyltransferase
4141_at	0.2404	0.0135503	2.98303	-2.756	0.588433	methionyl-tRNA synthetase
6199_at	0.2404	0.0135615	2.98256	-2.7567	0.518981	ribosomal protein S6 kinase, 70kDa, polypeptide 2
27350_at	0.2404	0.0135774	2.98187	-2.7577	0.434196	apolipoprotein B mRNA editing enzyme, catalytic polypeptide-like 3C
22794_at	0.2404	0.0136574	2.97846	-2.763	0.519553	cancer susceptibility candidate 3
6810_at	0.2404	0.0136645	2.97816	-2.7635	0.583947	syntaxin 4
6737_at	0.2404	0.0136696	2.97794	-2.7638	0.663126	tripartite motif containing 21
63891_at	0.2404	0.0136746	2.97773	-2.7641	0.387066	ring finger protein 123
3608_at	0.2404	0.0136762	2.97766	-2.7642	0.527713	interleukin enhancer binding factor 2
9352_at	0.2404	0.0136986	2.97671	-2.7657	0.410791	thioredoxin-like 1
2359_at	0.2404	0.0137536	2.97438	-2.7693	0.485576	formyl peptide receptor 3
1847_at	0.2404	0.0137727	-2.97357	-2.7705	-1.10006	dual specificity phosphatase 5
1801_at	0.2404	0.0138038	2.97226	-2.7725	0.442961	diphthamide biosynthesis 1
147912_at	0.2404	0.0138139	2.97184	-2.7732	0.389957	SIX homeobox 5
51073_at	0.2404	0.0138171	2.9717	-2.7734	0.345608	mitochondrial ribosomal protein L4
4179_at	0.2404	0.0138249	-2.97137	-2.7739	-0.540554	CD46 molecule, complement regulatory protein
54982_at	0.2404	0.0138745	2.96929	-2.7771	0.453821	ceroid-lipofuscinosis, neuronal 6, late infantile, variant
10641_at	0.2404	0.0138861	2.96881	-2.7778	0.438532	nitrogen permease regulator-like 2 (S. cerevisiae)
29082_at	0.2404	0.0138986	2.96828	-2.7786	0.619182	charged multivesicular body protein 4A
4201_at	0.2404	0.0139264	2.96712	-2.7804	0.520646	male-enhanced antigen 1
22884_at	0.2404	0.0139659	2.96548	-2.7829	0.514332	WD repeat domain 37
5606_at	0.2404	0.0139712	2.96525	-2.7833	0.464309	mitogen-activated protein kinase kinase 3
79228_at	0.2404	0.0140028	2.96394	-2.7853	0.518401	THO complex 6 homolog (Drosophila)
5163_at	0.2404	0.0140136	-2.96349	-2.786	-0.438302	pyruvate dehydrogenase kinase, isozyme 1
51054_at	0.2404	0.014015	2.96344	-2.7861	0.762865	pleckstrin homology domain containing, family A member 8 pseudogene 1
2971_at	0.2404	0.0140351	2.96261	-2.7874	0.468267	general transcription factor IIIA
79633_at	0.2407	0.0140836	-2.9606	-2.7904	-0.615811	FAT atypical cadherin 4
8892_at	0.2407	0.0140919	2.96026	-2.791	0.532643	eukaryotic translation initiation factor 2B, subunit 2 beta, 39kDa
22864_at	0.241	0.0141358	2.95845	-2.7937	0.534602	R3H domain containing 2
57610_at	0.2412	0.0142316	2.95452	-2.7998	0.360781	RAN binding protein 10
8668_at	0.2412	0.01424	2.95418	-2.8003	0.508775	eukaryotic translation initiation factor 3, subunit I
60_at	0.2412	0.0142415	-2.95412	-2.8004	-0.541701	actin, beta
4691_at	0.2412	0.0142933	2.95201	-2.8036	0.39994	nucleolin
58190_at	0.2412	0.0143105	2.95131	-2.8047	0.492117	CTD (carboxy-terminal domain, RNA polymerase II, polypeptide A) small phosphatase 1
3487_at	0.2412	0.0143201	2.95093	-2.8053	0.73409	insulin-like growth factor binding protein 4
2146_at	0.2412	0.0143721	2.94882	-2.8086	0.556489	enhancer of zeste homolog 2 (Drosophila)
25865_at	0.2412	0.0143789	2.94854	-2.809	0.546353	protein kinase D2
9905_at	0.2412	0.0144023	2.9476	-2.8104	0.414469	small G protein signaling modulator 2
3754_at	0.2412	0.01443	-2.94649	-2.8121	-0.329872	potassium voltage-gated channel, subfamily F, member 1
72_at	0.2412	0.0144573	-2.94538	-2.8138	-0.307644	actin, gamma 2, smooth muscle, enteric
1959_at	0.2412	0.0144685	-2.94494	-2.8145	-2.03345	early growth response 2
3781_at	0.2412	0.0144794	2.9445	-2.8152	0.699086	potassium intermediate/small conductance calcium-activated channel, subfamily N, member 2
54929_at	0.2412	0.0144807	2.94445	-2.8153	0.441486	transmembrane protein 161A
6302_at	0.2412	0.0145324	2.94238	-2.8185	0.517476	tetraspanin 31
64963_at	0.2412	0.0145393	2.9421	-2.8189	0.391599	mitochondrial ribosomal protein S11
7852_at	0.2412	0.014571	2.94084	-2.8208	0.971333	chemokine (C-X-C motif) receptor 4
4756_at	0.2412	0.0145887	2.94013	-2.8219	0.542914	neogenin 1
9341_at	0.2412	0.0146363	-2.93824	-2.8248	-0.470636	vesicle-associated membrane protein 3
3556_at	0.2412	0.0146506	-2.93768	-2.8257	-0.496221	interleukin 1 receptor accessory protein
10134_at	0.2412	0.0146642	2.93713	-2.8265	0.698455	B-cell receptor-associated protein 31
6399_at	0.2412	0.0146749	2.93671	-2.8272	0.531336	trafficking protein particle complex 2
55156_at	0.2412	0.0146771	-2.93663	-2.8273	-0.562797	armadillo repeat containing 1
8270_at	0.2412	0.0146858	2.93628	-2.8278	0.460635	L antigen family, member 3
23787_at	0.2412	0.014737	2.93426	-2.8309	0.362273	mitochondrial carrier 1
7917_at	0.2412	0.0148189	2.93104	-2.8359	0.371801	BCL2-associated athanogene 6
23404_at	0.2412	0.0148207	2.93097	-2.836	0.354819	exosome component 2
4899_at	0.2412	0.0148233	2.93087	-2.8362	0.287994	nuclear respiratory factor 1
4637_at	0.2412	0.0148876	2.92836	-2.84	0.339319	myosin, light chain 6, alkali, smooth muscle and non-muscle
3512_at	0.2412	0.0148945	2.92809	-2.8404	0.892087	immunoglobulin J polypeptide, linker protein for immunoglobulin alpha and mu polypeptides
9796_at	0.2412	0.0149052	2.92767	-2.8411	0.911911	phytanoyl-CoA 2-hydroxylase interacting protein
7205_at	0.2412	0.0149106	2.92746	-2.8414	0.484977	thyroid hormone receptor interactor 6
64743_at	0.2412	0.0149471	2.92604	-2.8436	0.530841	WD repeat domain 13
8882_at	0.2412	0.0149763	2.92491	-2.8453	0.493635	zinc finger protein 259
10131_at	0.2412	0.0149771	2.92488	-2.8454	0.464536	TNF receptor-associated protein 1
221037_at	0.2412	0.0150006	-2.92396	-2.8468	-0.369544	jumonji domain containing 1C
4204_at	0.2412	0.0150129	2.92349	-2.8475	0.40216	methyl CpG binding protein 2 (Rett syndrome)
55703_at	0.2412	0.0150175	2.92331	-2.8478	0.348017	polymerase (RNA) III (DNA directed) polypeptide B
26279_at	0.2412	0.0150181	-2.92329	-2.8478	-0.44188	phospholipase A2, group IID
8988_at	0.2412	0.0150262	2.92298	-2.8483	0.785876	heat shock 27kDa protein 3
5127_at	0.2412	0.0150608	2.92164	-2.8504	0.302557	cyclin-dependent kinase 16
5239_at	0.2412	0.0150691	2.92132	-2.8508	0.367066	phosphoglucomutase 5
11315_at	0.2413	0.0151689	2.91749	-2.8567	0.519733	parkinson protein 7
113419_at	0.2413	0.0151942	2.91652	-2.8582	0.378923	testis expressed 261
7284_at	0.2413	0.0151969	2.91642	-2.8584	0.760856	Tu translation elongation factor, mitochondrial
2054_at	0.2413	0.0152117	-2.91585	-2.8593	-0.439821	syntaxin 2
9667_at	0.2413	0.0152364	2.91491	-2.8607	0.416503	scaffold attachment factor B2
11065_at	0.2413	0.0152378	2.91486	-2.8608	0.450676	ubiquitin-conjugating enzyme E2C
345_at	0.2413	0.015254	-2.91424	-2.8617	-0.929148	apolipoprotein C-III
54952_at	0.2413	0.015266	2.91378	-2.8624	0.416848	tRNA selenocysteine 1 associated protein 1
6811_at	0.2413	0.0152921	2.91279	-2.864	0.389247	syntaxin 5
11021_at	0.2413	0.0153024	2.9124	-2.8646	0.376858	RAB35, member RAS oncogene family
3221_at	0.2413	0.0153216	2.91168	-2.8657	0.332186	homeobox C4
23765_at	0.2413	0.0153438	2.91084	-2.867	0.474765	interleukin 17 receptor A
8673_at	0.2434	0.0154969	2.90508	-2.8758	0.468644	vesicle-associated membrane protein 8
26515_at	0.2436	0.0155516	2.90303	-2.879	0.486029	translocase of inner mitochondrial membrane 10 homolog B (yeast)
28511_at	0.2436	0.015555	2.9029	-2.8792	0.499668	NFKB inhibitor interacting Ras-like 2
29095_at	0.2445	0.0156357	2.8999	-2.8838	0.646905	ORM1-like 2 (S. cerevisiae)
373_at	0.2447	0.0156772	-2.89836	-2.8862	-0.441958	tripartite motif containing 23
10245_at	0.2447	0.0156901	2.89788	-2.8869	0.382789	translocase of inner mitochondrial membrane 17 homolog B (yeast)
51654_at	0.2456	0.015771	2.8949	-2.8915	0.472789	CDK5 regulatory subunit associated protein 1
55131_at	0.2462	0.015838	2.89244	-2.8953	0.429321	RNA binding motif protein 28
4123_at	0.2462	0.0158707	2.89124	-2.8971	0.440124	mannosidase, alpha, class 2C, member 1
58986_at	0.2462	0.0158809	2.89087	-2.8977	0.504356	transmembrane protein 8A
54478_at	0.2464	0.0159114	2.88976	-2.8994	0.552174	family with sequence similarity 64, member A
11243_at	0.2465	0.0159757	2.88742	-2.903	0.437325	polyamine-modulated factor 1
51754_at	0.2465	0.0159767	2.88738	-2.9031	0.335082	transmembrane protein 8B
23309_at	0.2465	0.0160249	2.88563	-2.9057	0.457805	SIN3 transcription regulator family member B
6603_at	0.2465	0.0160503	2.88472	-2.9072	0.502521	SWI/SNF related, matrix associated, actin dependent regulator of chromatin, subfamily d, member 2
7841_at	0.2465	0.01606	2.88436	-2.9077	0.560628	mannosyl-oligosaccharide glucosidase
1050_at	0.2465	0.016075	2.88382	-2.9085	0.658657	CCAAT/enhancer binding protein (C/EBP), alpha
2027_at	0.2465	0.0160802	2.88363	-2.9088	0.538396	enolase 3 (beta, muscle)
9696_at	0.2466	0.0161606	2.88074	-2.9133	0.409803	ciliary rootlet coiled-coil, rootletin
23102_at	0.2466	0.016221	2.87858	-2.9166	0.645445	TBC1 domain family, member 2B
8906_at	0.2466	0.0162494	2.87756	-2.9182	0.535755	adaptor-related protein complex 1, gamma 2 subunit
23386_at	0.2466	0.0162509	2.87751	-2.9182	0.352635	NudC domain containing 3
84722_at	0.2466	0.0162565	2.87731	-2.9185	0.42656	proline/serine-rich coiled-coil 1
55253_at	0.2466	0.0162725	-2.87674	-2.9194	-1.11227	tRNA-yW synthesizing protein 1 homolog (S. cerevisiae)
55851_at	0.2466	0.0162846	2.87631	-2.9201	0.4671	presenilin enhancer gamma secretase subunit
80227_at	0.2466	0.016292	2.87604	-2.9205	0.325445	proteasomal ATPase-associated factor 1
26659_at	0.2466	0.016306	-2.87554	-2.9213	-0.502627	olfactory receptor, family 7, subfamily A, member 5
4830_at	0.2466	0.0163101	2.8754	-2.9215	0.621999	NME/NM23 nucleoside diphosphate kinase 1
57333_at	0.2466	0.0163318	2.87463	-2.9227	0.329125	reticulocalbin 3, EF-hand calcium binding domain
80346_at	0.2467	0.016359	2.87366	-2.9242	0.443719	receptor accessory protein 4
311_at	0.2469	0.0163996	2.87223	-2.9264	0.3701	annexin A11
56623_at	0.2473	0.0164732	2.86963	-2.9304	0.394907	inositol polyphosphate-5-phosphatase, 72 kDa
207_at	0.2473	0.0164749	2.86957	-2.9305	0.414188	v-akt murine thymoma viral oncogene homolog 1
6668_at	0.2473	0.0164969	2.86879	-2.9316	0.46815	Sp2 transcription factor
10801_at	0.2473	0.0165144	2.86818	-2.9326	0.372906	septin 9
353_at	0.248	0.0165956	2.86533	-2.937	0.671418	adenine phosphoribosyltransferase
51594_at	0.248	0.0166094	2.86485	-2.9377	0.421115	neuroblastoma amplified sequence
4259_at	0.248	0.0167007	2.86167	-2.9426	0.487418	microsomal glutathione S-transferase 3
26205_at	0.248	0.0167191	2.86103	-2.9436	0.35473	glucocorticoid modulatory element binding protein 2
81537_at	0.248	0.0167326	-2.86056	-2.9443	-0.74182	sphingosine-1-phosphate phosphatase 1
10769_at	0.248	0.0167439	2.86017	-2.9449	0.924163	polo-like kinase 2
5256_at	0.248	0.0167658	2.85942	-2.9461	0.367164	phosphorylase kinase, alpha 2 (liver)
55954_at	0.248	0.0168096	2.85791	-2.9484	0.366479	zinc finger, matrin-type 5
1153_at	0.248	0.0168173	2.85764	-2.9488	0.468887	cold inducible RNA binding protein
51526_at	0.248	0.0168278	2.85728	-2.9494	0.385896	oxidative stress responsive serine-rich 1
11079_at	0.248	0.016845	2.85669	-2.9503	0.444797	retention in endoplasmic reticulum sorting receptor 1
22891_at	0.248	0.0168813	-2.85543	-2.9522	-0.419021	zinc finger protein 365
25999_at	0.248	0.0168837	2.85535	-2.9523	0.471346	CAP-GLY domain containing linker protein 3
5195_at	0.248	0.016909	2.85449	-2.9537	0.392488	peroxisomal biogenesis factor 14
3006_at	0.248	0.0169246	2.85395	-2.9545	0.919745	histone cluster 1, H1c
5693_at	0.248	0.0169293	2.85379	-2.9547	0.483776	proteasome (prosome, macropain) subunit, beta type, 5
54069_at	0.248	0.0169471	2.85318	-2.9557	0.277805	MIS18 kinetochore protein A
1408_at	0.248	0.0169904	2.8517	-2.9579	0.438737	cryptochrome 2 (photolyase-like)
27315_at	0.248	0.017002	2.85131	-2.9585	0.390571	post-GPI attachment to proteins 2
5697_at	0.248	0.0170117	-2.85098	-2.9591	-0.437818	peptide YY
1396_at	0.248	0.0170344	2.8502	-2.9602	1.07909	cysteine-rich protein 1 (intestinal)
84823_at	0.2481	0.0171147	2.84748	-2.9644	0.335907	lamin B2
28974_at	0.2481	0.0171271	2.84705	-2.9651	0.431732	chromosome 19 open reading frame 53
29109_at	0.2481	0.0171306	2.84694	-2.9653	0.668379	formin homology 2 domain containing 1
54896_at	0.2481	0.0171529	2.84618	-2.9664	0.392157	PQ loop repeat containing 2
6827_at	0.2481	0.0171582	2.846	-2.9667	0.317485	suppressor of Ty 4 homolog 1 (S. cerevisiae)
10248_at	0.2491	0.0172505	2.84289	-2.9715	0.554241	processing of precursor 7, ribonuclease P/MRP subunit (S. cerevisiae)
23401_at	0.2492	0.0172815	2.84185	-2.9731	0.658463	frequently rearranged in advanced T-cell lymphomas 2
6320_at	0.2493	0.0173488	2.8396	-2.9766	0.469469	C-type lectin domain family 11, member A
3104_at	0.2493	0.0173546	2.8394	-2.9769	0.398236	zinc finger and BTB domain containing 48
5376_at	0.2493	0.017356	2.83936	-2.9769	0.751136	peripheral myelin protein 22
3491_at	0.2496	0.0173999	-2.83789	-2.9792	-0.969673	cysteine-rich, angiogenic inducer, 61
54867_at	0.2499	0.0174381	2.83662	-2.9811	0.395169	transmembrane protein 214
6641_at	0.2506	0.0175238	2.83378	-2.9855	0.480581	syntrophin, beta 1 (dystrophin-associated protein A1, 59kDa, basic component 1)
58158_at	0.2506	0.017533	-2.83347	-2.986	-0.427134	neuronal differentiation 4
79947_at	0.2507	0.0175656	2.8324	-2.9876	0.376475	dehydrodolichyl diphosphate synthase
4779_at	0.2507	0.0175847	2.83177	-2.9886	0.422868	nuclear factor, erythroid 2-like 1
55666_at	0.2507	0.0176374	2.83003	-2.9913	0.442383	nuclear protein localization 4 homolog (S. cerevisiae)
54187_at	0.2507	0.0176626	2.8292	-2.9925	0.45495	N-acetylneuraminic acid synthase
4714_at	0.2507	0.0176727	2.82887	-2.9931	0.367548	NADH dehydrogenase (ubiquinone) 1 beta subcomplex, 8, 19kDa
547_at	0.2507	0.0176804	-2.82862	-2.9934	-0.464639	kinesin family member 1A
6484_at	0.2509	0.017719	2.82736	-2.9954	0.494376	ST3 beta-galactoside alpha-2,3-sialyltransferase 4
54930_at	0.2509	0.0177429	2.82658	-2.9966	0.448875	HAUS augmin-like complex, subunit 4
22838_at	0.2509	0.0178154	2.82421	-3.0002	0.404417	ring finger protein 44
23161_at	0.2509	0.0178375	-2.82349	-3.0013	-0.410294	sorting nexin 13
2907_at	0.2509	0.0178536	2.82297	-3.0021	0.571384	glutamate receptor, ionotropic, N-methyl D-aspartate-associated protein 1 (glutamate binding)
10043_at	0.2509	0.0178764	2.82223	-3.0033	0.344342	target of myb1 (chicken)
1510_at	0.2509	0.0178951	-2.82162	-3.0042	-0.281393	cathepsin E
6790_at	0.2509	0.0179116	2.82109	-3.005	0.562573	aurora kinase A
9658_at	0.2509	0.0179356	2.82032	-3.0062	0.462938	zinc finger protein 516
22913_at	0.2509	0.0179566	2.81964	-3.0073	0.672544	RALY heterogeneous nuclear ribonucleoprotein
261734_at	0.2509	0.0179731	2.8191	-3.0081	0.468816	nephronophthisis 4
79711_at	0.2509	0.0180392	2.81698	-3.0114	0.412319	importin 4
7289_at	0.2509	0.0180642	2.81617	-3.0126	0.348092	tubby like protein 3
64794_at	0.2509	0.0181096	2.81472	-3.0148	0.317208	DEAD (Asp-Glu-Ala-Asp) box polypeptide 31
387032_at	0.2509	0.0181142	2.81457	-3.0151	0.45085	zinc finger with KRAB and SCAN domains 4
10436_at	0.2509	0.0181149	2.81455	-3.0151	0.492502	EMG1 N1-specific pseudouridine methyltransferase
80303_at	0.2509	0.0182007	2.81181	-3.0193	0.422566	EF-hand domain family, member D1
10174_at	0.2509	0.0182295	2.81089	-3.0207	0.352354	sorbin and SH3 domain containing 3
8556_at	0.2509	0.0182316	-2.81083	-3.0208	-0.372063	cell division cycle 14A
7874_at	0.2509	0.0182479	2.81031	-3.0216	0.319661	ubiquitin specific peptidase 7 (herpes virus-associated)
10667_at	0.2509	0.0182507	2.81022	-3.0217	0.40077	phenylalanyl-tRNA synthetase 2, mitochondrial
51035_at	0.2509	0.0182707	2.80958	-3.0227	0.348299	UBX domain protein 1
80700_at	0.2509	0.0183195	2.80804	-3.0251	0.420718	UBX domain protein 6
6878_at	0.2509	0.0183581	2.80682	-3.027	0.332518	TAF6 RNA polymerase II, TATA box binding protein (TBP)-associated factor, 80kDa
6282_at	0.2509	0.0183968	2.8056	-3.0289	0.473847	S100 calcium binding protein A11
1497_at	0.2509	0.0184013	2.80546	-3.0291	0.5846	cystinosin, lysosomal cystine transporter
6168_at	0.2509	0.0184079	2.80525	-3.0294	0.323595	ribosomal protein L37a
10106_at	0.2509	0.0184547	2.80378	-3.0317	0.338262	CTD (carboxy-terminal domain, RNA polymerase II, polypeptide A) small phosphatase 2
25792_at	0.2509	0.0184725	2.80322	-3.0325	0.48559	CDKN1A interacting zinc finger protein 1
7079_at	0.2509	0.018478	2.80305	-3.0328	1.00423	TIMP metallopeptidase inhibitor 4
9546_at	0.2509	0.0184792	2.80301	-3.0328	0.527019	amyloid beta (A4) precursor protein-binding, family A, member 3
2122_at	0.2509	0.0185001	2.80235	-3.0338	0.674697	MDS1 and EVI1 complex locus
54985_at	0.2509	0.0185203	2.80172	-3.0348	0.456012	host cell factor C1 regulator 1 (XPO1 dependent)
10585_at	0.2509	0.0185227	2.80165	-3.0349	0.641283	protein-O-mannosyltransferase 1
9533_at	0.2509	0.0185333	2.80132	-3.0354	0.387564	polymerase (RNA) I polypeptide C, 30kDa
5428_at	0.2509	0.0185501	2.80079	-3.0362	0.438845	polymerase (DNA directed), gamma
11047_at	0.2509	0.0185643	2.80035	-3.0369	0.485541	adhesion regulating molecule 1
9266_at	0.2509	0.0185646	2.80034	-3.0369	0.327927	cytohesin 2
23247_at	0.2517	0.0186834	2.79664	-3.0426	0.441933	KIAA0556
29100_at	0.2517	0.0187018	2.79607	-3.0435	0.486552	transmembrane protein 208
125893_at	0.2517	0.0187108	2.79579	-3.0439	0.464727	zinc finger protein 816
6892_at	0.2517	0.0187345	2.79506	-3.0451	0.432164	TAP binding protein (tapasin)
57680_at	0.2517	0.0187423	2.79482	-3.0454	0.404002	chromodomain helicase DNA binding protein 8
22889_at	0.2517	0.01876	2.79427	-3.0463	0.450939	KIAA0907
8086_at	0.252	0.0188105	2.79271	-3.0487	0.323781	achalasia, adrenocortical insufficiency, alacrimia
1513_at	0.2524	0.0188609	2.79116	-3.0511	0.552012	cathepsin K
6774_at	0.2526	0.0189302	2.78904	-3.0543	0.526735	signal transducer and activator of transcription 3 (acute-phase response factor)
3200_at	0.2526	0.0189539	2.78831	-3.0554	0.309962	homeobox A3
3804_at	0.2526	0.0189631	-2.78803	-3.0559	-1.01973	killer cell immunoglobulin-like receptor, two domains, long cytoplasmic tail, 3
57000_at	0.2526	0.0189659	-2.78794	-3.056	-0.398433	GSN antisense RNA 1
55111_at	0.2526	0.019031	2.78596	-3.0591	0.570678	pleckstrin homology domain containing, family J member 1
22876_at	0.2526	0.0190574	2.78516	-3.0603	0.483286	inositol polyphosphate-5-phosphatase F
10574_at	0.2526	0.0190784	2.78452	-3.0613	0.542073	chaperonin containing TCP1, subunit 7 (eta)
55578_at	0.2526	0.0190979	2.78392	-3.0622	0.355194	suppressor of Ty 20 homolog (S. cerevisiae)
10133_at	0.2526	0.0191087	2.7836	-3.0627	0.427817	optineurin
9013_at	0.2526	0.019125	2.7831	-3.0634	0.359618	TATA box binding protein (TBP)-associated factor, RNA polymerase I, C, 110kDa
28231_at	0.2526	0.0191557	2.78217	-3.0649	1.55264	solute carrier organic anion transporter family, member 4A1
10755_at	0.2526	0.0191559	2.78217	-3.0649	0.297743	GIPC PDZ domain containing family, member 1
23220_at	0.2526	0.0191754	2.78158	-3.0658	0.49515	deltex homolog 4 (Drosophila)
5436_at	0.2539	0.0192969	2.77792	-3.0714	0.455406	polymerase (RNA) II (DNA directed) polypeptide G
4814_at	0.254	0.0193251	2.77707	-3.0727	0.640504	ninjurin 1
1207_at	0.2546	0.0194009	2.77481	-3.0762	0.472571	chloride channel, nucleotide-sensitive, 1A
1718_at	0.2546	0.0194663	2.77285	-3.0792	0.626091	24-dehydrocholesterol reductase
10873_at	0.2546	0.0194709	2.77272	-3.0794	0.402199	malic enzyme 3, NADP(+)-dependent, mitochondrial
55239_at	0.2546	0.0195013	2.77181	-3.0808	0.502134	2-oxoglutarate and iron-dependent oxygenase domain containing 1
79178_at	0.2546	0.019511	2.77153	-3.0812	0.378781	thiamine triphosphatase
9961_at	0.2546	0.0196062	2.76871	-3.0856	0.413781	major vault protein
5045_at	0.2546	0.0196263	2.76811	-3.0865	0.374366	furin (paired basic amino acid cleaving enzyme)
10417_at	0.2546	0.0196747	2.76668	-3.0887	0.714207	spondin 2, extracellular matrix protein
84759_at	0.2546	0.0197184	2.7654	-3.0907	0.337082	polycomb group ring finger 1
4052_at	0.2546	0.0197541	2.76435	-3.0923	0.406877	latent transforming growth factor beta binding protein 1
8325_at	0.2546	0.019759	-2.76421	-3.0925	-0.733209	frizzled family receptor 8
5437_at	0.2546	0.0197678	2.76395	-3.0929	0.372167	polymerase (RNA) II (DNA directed) polypeptide H
60685_at	0.2546	0.0197865	2.7634	-3.0937	0.314363	zinc finger, AN1-type domain 3
59348_at	0.2546	0.0197941	2.76318	-3.0941	0.388661	zinc finger protein 350
55009_at	0.2546	0.0197965	2.76311	-3.0942	0.379815	chromosome 19 open reading frame 24
10328_at	0.2546	0.0198	2.76301	-3.0943	0.473192	ER membrane protein complex subunit 8
55317_at	0.2546	0.0198231	2.76233	-3.0954	0.443911	adaptor-related protein complex 5, sigma 1 subunit
162_at	0.2546	0.0198416	2.76179	-3.0962	0.348947	adaptor-related protein complex 1, beta 1 subunit
1856_at	0.2546	0.0199243	2.75938	-3.0999	0.359621	dishevelled segment polarity protein 2
2232_at	0.2546	0.0199718	2.758	-3.102	0.60857	ferredoxin reductase
50848_at	0.2546	0.0200008	2.75716	-3.1033	0.33786	F11 receptor
84148_at	0.2546	0.0200064	2.757	-3.1036	0.356567	K(lysine) acetyltransferase 8
617_at	0.2546	0.0200087	2.75693	-3.1037	0.44937	BC1 (ubiquinol-cytochrome c reductase) synthesis-like
1293_at	0.2546	0.0200429	2.75594	-3.1052	1.07991	collagen, type VI, alpha 3
79727_at	0.2546	0.0200464	-2.75584	-3.1054	-0.553482	lin-28 homolog A (C. elegans)
1471_at	0.2546	0.0200744	2.75503	-3.1066	0.419998	cystatin C
439_at	0.2546	0.0200908	2.75456	-3.1073	0.484006	arsA arsenite transporter, ATP-binding, homolog 1 (bacterial)
11054_at	0.2546	0.0200966	2.75439	-3.1076	0.291017	opioid growth factor receptor
79039_at	0.2546	0.02014	2.75314	-3.1095	0.386356	DEAD (Asp-Glu-Ala-Asp) box polypeptide 54
54440_at	0.2546	0.0201655	2.75241	-3.1106	0.587573	SAM and SH3 domain containing 3
51493_at	0.2546	0.0201981	2.75147	-3.1121	0.482717	RNA 2',3'-cyclic phosphate and 5'-OH ligase
1841_at	0.2546	0.0202152	2.75098	-3.1128	0.442373	deoxythymidylate kinase (thymidylate kinase)
8818_at	0.2546	0.0202711	2.74939	-3.1153	0.540162	dolichyl-phosphate mannosyltransferase polypeptide 2, regulatory subunit
25844_at	0.2546	0.0202941	2.74873	-3.1163	0.503825	Yip1 domain family, member 3
89941_at	0.2546	0.0203139	2.74816	-3.1172	0.415814	ras homolog family member T2
11331_at	0.2546	0.0203706	2.74655	-3.1196	0.471967	prohibitin 2
55661_at	0.2546	0.0204257	2.74498	-3.122	0.493124	DEAD (Asp-Glu-Ala-Asp) box polypeptide 27
8427_at	0.2546	0.0204311	2.74483	-3.1223	0.410517	zinc finger protein 282
23558_at	0.2546	0.0204335	2.74476	-3.1224	0.33875	WW domain binding protein 2
2055_at	0.2546	0.0204644	2.74389	-3.1237	0.402166	ceroid-lipofuscinosis, neuronal 8 (epilepsy, progressive with mental retardation)
6352_at	0.2546	0.0204798	2.74345	-3.1244	1.03888	chemokine (C-C motif) ligand 5
11145_at	0.2546	0.0204908	2.74314	-3.1249	0.433411	phospholipase A2, group XVI
3101_at	0.2546	0.0204933	2.74307	-3.125	0.604711	hexokinase 3 (white cell)
9293_at	0.2546	0.0205341	-2.74192	-3.1268	-0.598928	G protein-coupled receptor 52
51491_at	0.2546	0.0205355	2.74188	-3.1268	0.32755	NOP16 nucleolar protein
79794_at	0.2546	0.0205409	2.74173	-3.127	0.445867	chromosome 12 open reading frame 49
55177_at	0.2546	0.0205527	2.74139	-3.1276	0.340135	regulator of microtubule dynamics 3
5745_at	0.2546	0.020561	2.74116	-3.1279	0.471314	parathyroid hormone 1 receptor
1307_at	0.2546	0.0205647	2.74105	-3.1281	0.501135	collagen, type XVI, alpha 1
54093_at	0.2546	0.0205675	2.74098	-3.1282	0.299549	SET domain containing 4
10946_at	0.2546	0.0205863	2.74045	-3.129	0.432237	splicing factor 3a, subunit 3, 60kDa
51400_at	0.2546	0.0205912	2.74031	-3.1292	0.305341	protein phosphatase methylesterase 1
23586_at	0.2546	0.0206093	2.7398	-3.13	0.717101	DEAD (Asp-Glu-Ala-Asp) box polypeptide 58
6188_at	0.2548	0.020645	2.7388	-3.1315	0.497798	ribosomal protein S3
79169_at	0.2551	0.0207218	2.73664	-3.1349	0.31083	chromosome 1 open reading frame 35
54432_at	0.2551	0.0207294	2.73643	-3.1352	0.392951	Yip1 domain family, member 1
56255_at	0.2551	0.0207403	2.73613	-3.1356	0.388812	thioredoxin-related transmembrane protein 4
80210_at	0.2552	0.0207965	2.73456	-3.1381	0.359762	armadillo repeat containing 9
23476_at	0.2552	0.0208104	2.73417	-3.1387	0.374511	bromodomain containing 4
7538_at	0.2552	0.0208338	-2.73352	-3.1397	-1.13932	ZFP36 ring finger protein
63943_at	0.2552	0.0208381	2.7334	-3.1398	0.513038	FK506 binding protein like
11098_at	0.2552	0.0208645	2.73267	-3.141	0.956095	protease, serine, 23
6839_at	0.2552	0.0208861	2.73207	-3.1419	0.357369	suppressor of variegation 3-9 homolog 1 (Drosophila)
5125_at	0.2555	0.0209387	2.73061	-3.1441	0.898767	proprotein convertase subtilisin/kexin type 5
5431_at	0.2556	0.0209642	2.72991	-3.1452	0.382348	polymerase (RNA) II (DNA directed) polypeptide B, 140kDa
10120_at	0.2559	0.0210161	2.72848	-3.1474	0.429542	ARP1 actin-related protein 1 homolog B, centractin beta (yeast)
3161_at	0.2561	0.0210515	2.7275	-3.1489	0.46344	hyaluronan-mediated motility receptor (RHAMM)
10902_at	0.2561	0.021111	2.72587	-3.1514	0.384935	bromodomain containing 8
8532_at	0.2561	0.0211116	-2.72585	-3.1514	-0.514479	carboxypeptidase Z
3064_at	0.2561	0.0211412	2.72504	-3.1527	0.340098	huntingtin
6950_at	0.2561	0.0211651	2.72438	-3.1537	0.362877	t-complex 1
1855_at	0.2561	0.0211718	2.7242	-3.154	0.513213	dishevelled segment polarity protein 1
55884_at	0.2564	0.0212166	2.72297	-3.1559	0.446846	WD repeat and SOCS box containing 2
9111_at	0.2564	0.0212431	2.72225	-3.157	0.588982	N-myc (and STAT) interactor
2827_at	0.2564	0.0212658	-2.72163	-3.1579	-0.331738	G protein-coupled receptor 3
8772_at	0.2564	0.0212921	2.72092	-3.159	0.408424	Fas (TNFRSF6)-associated via death domain
51202_at	0.2564	0.0213423	2.71955	-3.1611	0.457834	DEAD (Asp-Glu-Ala-Asp) box polypeptide 47
1677_at	0.2564	0.0214264	2.71728	-3.1646	0.498437	DNA fragmentation factor, 40kDa, beta polypeptide (caspase-activated DNase)
140597_at	0.2564	0.0214293	2.7172	-3.1647	0.683925	transcription elongation factor A (SII)-like 2
8535_at	0.2564	0.0214368	2.71699	-3.165	0.35448	chromobox homolog 4
313_at	0.2564	0.021455	2.7165	-3.1658	0.99876	acyloxyacyl hydrolase (neutrophil)
1730_at	0.2564	0.0214699	2.7161	-3.1664	0.480588	diaphanous-related formin 2
6403_at	0.2564	0.0214852	-2.71569	-3.167	-1.01613	selectin P (granule membrane protein 140kDa, antigen CD62)
51067_at	0.2564	0.0214923	2.7155	-3.1673	0.424144	tyrosyl-tRNA synthetase 2, mitochondrial
23002_at	0.2564	0.021525	2.71462	-3.1687	0.404982	dishevelled associated activator of morphogenesis 1
10906_at	0.2564	0.0215276	2.71455	-3.1688	0.376486	TRAF-type zinc finger domain containing 1
2870_at	0.2568	0.0215777	2.7132	-3.1709	0.288547	G protein-coupled receptor kinase 6
254531_at	0.2571	0.0216518	2.71121	-3.1739	0.459282	lysophosphatidylcholine acyltransferase 4
9989_at	0.2571	0.0216719	2.71068	-3.1747	0.467658	protein phosphatase 4, regulatory subunit 1
55082_at	0.2571	0.0216733	2.71064	-3.1748	0.378492	arginine and glutamate rich 1
23192_at	0.258	0.0217805	2.70778	-3.1792	0.394684	autophagy related 4B, cysteine peptidase
240_at	0.2581	0.0218115	2.70696	-3.1805	0.551983	arachidonate 5-lipoxygenase
5432_at	0.2582	0.0218485	2.70597	-3.182	0.331588	polymerase (RNA) II (DNA directed) polypeptide C, 33kDa
5863_at	0.2582	0.0218619	2.70562	-3.1825	0.533878	ral guanine nucleotide dissociation stimulator-like 2
79903_at	0.2586	0.0219409	2.70353	-3.1857	0.389992	N(alpha)-acetyltransferase 60, NatF catalytic subunit
22937_at	0.2586	0.021998	2.70202	-3.188	0.403724	SREBF chaperone
79096_at	0.2586	0.0220022	2.70191	-3.1882	0.3808	chromosome 11 open reading frame 49
770_at	0.2586	0.0220062	2.70181	-3.1884	0.579672	carbonic anhydrase XI
1938_at	0.2586	0.0220351	2.70105	-3.1895	0.396195	eukaryotic translation elongation factor 2
5334_at	0.2586	0.02204	-2.70092	-3.1897	-0.445148	phospholipase C-like 1
9306_at	0.259	0.0221008	-2.69932	-3.1922	-0.370269	suppressor of cytokine signaling 6
3202_at	0.2597	0.0221962	2.69683	-3.196	0.624148	homeobox A5
2968_at	0.2597	0.0222013	2.69669	-3.1962	0.39814	general transcription factor IIH, polypeptide 4, 52kDa
29767_at	0.2599	0.0222513	-2.69539	-3.1982	-0.392209	tropomodulin 2 (neuronal)
10544_at	0.2599	0.0222997	2.69413	-3.2001	0.579757	protein C receptor, endothelial
79077_at	0.2599	0.0223023	2.69407	-3.2002	0.327889	dCTP pyrophosphatase 1
7753_at	0.2599	0.0223137	2.69377	-3.2007	0.341619	zinc finger protein 202
23093_at	0.2601	0.0223761	2.69215	-3.2032	0.289852	tubulin tyrosine ligase-like family, member 5
1455_at	0.2601	0.0223839	2.69195	-3.2035	0.449179	casein kinase 1, gamma 2
55049_at	0.2602	0.0224431	2.69042	-3.2058	0.622859	chromosome 19 open reading frame 60
23028_at	0.2602	0.0225021	2.6889	-3.2082	0.354783	lysine (K)-specific demethylase 1A
5590_at	0.2602	0.0225207	2.68842	-3.2089	0.598157	protein kinase C, zeta
60485_at	0.2602	0.0225328	-2.68811	-3.2094	-0.425333	salvador homolog 1 (Drosophila)
83475_at	0.2602	0.0225338	2.68808	-3.2094	0.643436	deoxyhypusine hydroxylase/monooxygenase
10541_at	0.2602	0.0225547	2.68755	-3.2102	0.515279	acidic (leucine-rich) nuclear phosphoprotein 32 family, member B
9645_at	0.2602	0.0225673	2.68722	-3.2107	0.605553	microtubule associated monooxygenase, calponin and LIM domain containing 2
283298_at	0.2602	0.0226074	2.6862	-3.2123	0.711637	olfactomedin-like 1
6749_at	0.2602	0.0226128	2.68606	-3.2125	0.313666	structure specific recognition protein 1
740_at	0.2602	0.0226418	2.68531	-3.2137	0.417095	mitochondrial ribosomal protein L49
25777_at	0.2602	0.0226599	2.68485	-3.2144	0.343675	Sad1 and UNC84 domain containing 2
5600_at	0.2602	0.0226831	2.68426	-3.2153	0.301543	mitogen-activated protein kinase 11
5687_at	0.2602	0.0226959	2.68393	-3.2158	0.730589	proteasome (prosome, macropain) subunit, alpha type, 6
11156_at	0.2604	0.0227429	2.68273	-3.2176	0.637182	protein tyrosine phosphatase type IVA, member 3
842_at	0.2612	0.0228342	2.68041	-3.2212	0.336952	caspase 9, apoptosis-related cysteine peptidase
8241_at	0.2612	0.0228549	2.67989	-3.222	0.617406	RNA binding motif protein 10
55665_at	0.2618	0.022982	2.67667	-3.2269	0.455065	upregulator of cell proliferation
7776_at	0.2618	0.0230156	-2.67583	-3.2282	-0.405131	zinc finger protein 236
712_at	0.2618	0.0230346	2.67535	-3.229	1.27323	complement component 1, q subcomponent, A chain
2647_at	0.2618	0.0230453	2.67508	-3.2294	0.55688	biogenesis of lysosomal organelles complex-1, subunit 1
10072_at	0.2618	0.0230531	2.67488	-3.2297	0.383131	dipeptidyl-peptidase 3
4726_at	0.2618	0.0230542	2.67486	-3.2297	0.626591	NADH dehydrogenase (ubiquinone) Fe-S protein 6, 13kDa (NADH-coenzyme Q reductase)
3052_at	0.2625	0.0231514	2.67242	-3.2335	0.517056	holocytochrome c synthase
80852_at	0.2625	0.0231601	-2.6722	-3.2338	-0.32869	glutamate receptor interacting protein 2
80304_at	0.2626	0.0231926	2.67139	-3.235	0.387314	chromosome 2 open reading frame 44
65057_at	0.263	0.0232665	2.66954	-3.2379	0.505026	adrenocortical dysplasia homolog (mouse)
5720_at	0.263	0.0232828	2.66914	-3.2385	0.514339	proteasome (prosome, macropain) activator subunit 1 (PA28 alpha)
10652_at	0.2631	0.0233138	2.66837	-3.2397	0.273069	YKT6 v-SNARE homolog (S. cerevisiae)
58477_at	0.2633	0.0233878	2.66653	-3.2425	0.423831	signal recognition particle receptor, B subunit
9518_at	0.2633	0.0234014	-2.6662	-3.243	-1.39937	growth differentiation factor 15
10401_at	0.2633	0.0234064	2.66607	-3.2432	0.485908	protein inhibitor of activated STAT, 3
6548_at	0.2638	0.0234857	2.66411	-3.2462	0.296899	solute carrier family 9, subfamily A (NHE1, cation proton antiporter 1), member 1
6830_at	0.2638	0.0235151	2.66339	-3.2473	0.327785	suppressor of Ty 6 homolog (S. cerevisiae)
79954_at	0.2638	0.0235199	2.66327	-3.2475	0.31803	nucleolar protein 10
23251_at	0.2645	0.0236257	-2.66067	-3.2515	-0.453955	KIAA1024
23132_at	0.2645	0.0236341	2.66046	-3.2518	0.470307	RAD54-like 2 (S. cerevisiae)
8498_at	0.2647	0.0238113	2.65614	-3.2584	0.367542	RAN binding protein 3
10493_at	0.2647	0.0238319	2.65564	-3.2592	0.558162	vesicle amine transport 1
5250_at	0.2647	0.0238527	2.65513	-3.26	0.352219	solute carrier family 25 (mitochondrial carrier; phosphate carrier), member 3
1281_at	0.2647	0.0238536	2.65511	-3.26	1.08569	collagen, type III, alpha 1
9869_at	0.2647	0.0238967	2.65406	-3.2616	0.372143	SET domain, bifurcated 1
4124_at	0.2647	0.0239042	2.65388	-3.2619	1.07757	mannosidase, alpha, class 2A, member 1
23641_at	0.2647	0.0239142	2.65364	-3.2623	0.517022	leucine zipper, down-regulated in cancer 1
1340_at	0.2647	0.0239262	2.65335	-3.2627	0.372816	cytochrome c oxidase subunit VIb polypeptide 1 (ubiquitous)
79050_at	0.2647	0.0239515	2.65273	-3.2636	0.324808	nucleolar complex associated 4 homolog (S. cerevisiae)
513_at	0.2647	0.0239635	2.65245	-3.2641	0.467517	ATP synthase, H+ transporting, mitochondrial F1 complex, delta subunit
100_at	0.2647	0.0240029	2.65149	-3.2655	0.589527	adenosine deaminase
64601_at	0.2647	0.024006	2.65142	-3.2657	0.677816	vacuolar protein sorting 16 homolog (S. cerevisiae)
3748_at	0.2647	0.0240092	-2.65134	-3.2658	-0.405149	potassium voltage-gated channel, Shaw-related subfamily, member 3
23144_at	0.2647	0.024047	2.65043	-3.2672	0.334593	zinc finger CCCH-type containing 3
7030_at	0.2647	0.0241106	2.6489	-3.2695	0.323586	transcription factor binding to IGHM enhancer 3
4000_at	0.2647	0.0241761	2.64733	-3.2719	0.633334	lamin A/C
10006_at	0.2647	0.0241764	-2.64732	-3.2719	-0.567693	abl-interactor 1
328_at	0.2647	0.024189	2.64702	-3.2724	0.447892	APEX nuclease (multifunctional DNA repair enzyme) 1
196_at	0.2647	0.0242062	-2.64661	-3.273	-0.383316	aryl hydrocarbon receptor
8761_at	0.2647	0.0242084	2.64655	-3.2731	0.511028	poly(A) binding protein, cytoplasmic 4 (inducible form)
64777_at	0.2647	0.0242414	2.64576	-3.2743	0.32179	required for meiotic nuclear division 5 homolog B (S. cerevisiae)
403_at	0.2647	0.0242455	2.64567	-3.2745	0.318052	ADP-ribosylation factor-like 3
55692_at	0.2647	0.0242517	2.64552	-3.2747	0.460165	LUC7-like (S. cerevisiae)
79022_at	0.2647	0.0242533	2.64548	-3.2748	0.355808	transmembrane protein 106C
10589_at	0.2647	0.024275	2.64496	-3.2755	0.480309	DR1-associated protein 1 (negative cofactor 2 alpha)
1478_at	0.2647	0.0243031	2.64429	-3.2766	0.394095	cleavage stimulation factor, 3' pre-RNA, subunit 2, 64kDa
7089_at	0.2647	0.0243097	2.64413	-3.2768	0.766562	transducin-like enhancer of split 2 (E(sp1) homolog, Drosophila)
8408_at	0.2647	0.0243815	2.64243	-3.2794	0.400646	unc-51 like autophagy activating kinase 1
10742_at	0.2647	0.0243997	2.64199	-3.2801	0.41878	retinoic acid induced 2
10422_at	0.2647	0.0244084	2.64179	-3.2804	0.367345	UBA domain containing 1
79071_at	0.2647	0.0244221	2.64146	-3.2809	0.645247	ELOVL fatty acid elongase 6
23405_at	0.2647	0.0244346	2.64116	-3.2814	0.520962	dicer 1, ribonuclease type III
29802_at	0.2647	0.0244941	-2.63976	-3.2835	-0.349721	pre-B lymphocyte 3
23370_at	0.2647	0.0244949	2.63974	-3.2836	0.397317	Rho/Rac guanine nucleotide exchange factor (GEF) 18
25880_at	0.2647	0.0245153	2.63925	-3.2843	0.504636	transmembrane protein 186
157627_at	0.2647	0.0245196	-2.63915	-3.2845	-0.426374	long intergenic non-protein coding RNA 599
3164_at	0.2647	0.0245417	-2.63863	-3.2853	-1.04601	nuclear receptor subfamily 4, group A, member 1
25799_at	0.2651	0.0246162	2.63687	-3.2879	0.476249	zinc finger protein 324
5511_at	0.2651	0.0246295	2.63656	-3.2884	0.419583	protein phosphatase 1, regulatory subunit 8
55702_at	0.2656	0.0247025	2.63485	-3.291	0.44262	coiled-coil domain containing 94
10867_at	0.2662	0.0247763	2.63312	-3.2937	0.412498	tetraspanin 9
5471_at	0.2662	0.0248064	-2.63241	-3.2948	-0.318595	phosphoribosyl pyrophosphate amidotransferase
112464_at	0.2667	0.0249147	2.62989	-3.2986	0.474041	protein kinase C, delta binding protein
9924_at	0.2667	0.0249176	2.62982	-3.2987	0.513325	PAN2 poly(A) specific ribonuclease subunit homolog (S. cerevisiae)
2000_at	0.2667	0.0249202	2.62976	-3.2988	0.541101	E74-like factor 4 (ets domain transcription factor)
79713_at	0.2667	0.0249453	2.62918	-3.2997	0.413274	IGF-like family receptor 1
871_at	0.2669	0.0249942	2.62804	-3.3015	0.508636	serpin peptidase inhibitor, clade H (heat shock protein 47), member 1, (collagen binding protein 1)
1593_at	0.2669	0.0250349	2.6271	-3.3029	0.482014	cytochrome P450, family 27, subfamily A, polypeptide 1
28973_at	0.2669	0.0250373	2.62705	-3.303	0.349059	mitochondrial ribosomal protein S18B
10121_at	0.2673	0.0251609	2.62419	-3.3074	0.440057	ARP1 actin-related protein 1 homolog A, centractin alpha (yeast)
9374_at	0.2673	0.0251825	2.62369	-3.3081	0.297843	palmitoyl-protein thioesterase 2
79913_at	0.2673	0.0251831	2.62368	-3.3082	0.307985	ARP5 actin-related protein 5 homolog (yeast)
27246_at	0.2673	0.0251993	2.62331	-3.3087	0.64086	ring finger protein 115
57819_at	0.2673	0.0252256	2.6227	-3.3096	0.462065	LSM2 homolog, U6 small nuclear RNA associated (S. cerevisiae)
991_at	0.2673	0.0252264	2.62268	-3.3097	0.806707	cell division cycle 20
93974_at	0.2675	0.0252717	2.62165	-3.3113	0.331612	ATPase inhibitory factor 1
10939_at	0.2675	0.0252933	2.62115	-3.312	0.471138	AFG3-like AAA ATPase 2
9331_at	0.2677	0.0253857	-2.61904	-3.3153	-0.306237	UDP-Gal:betaGlcNAc beta 1,4- galactosyltransferase, polypeptide 6
8890_at	0.2677	0.0253858	2.61903	-3.3153	0.460966	eukaryotic translation initiation factor 2B, subunit 4 delta, 67kDa
7837_at	0.2677	0.025388	2.61898	-3.3153	0.701666	peroxidasin homolog (Drosophila)
5775_at	0.2678	0.0254138	-2.6184	-3.3162	-0.346472	protein tyrosine phosphatase, non-receptor type 4 (megakaryocyte)
6744_at	0.268	0.0254603	-2.61734	-3.3179	-0.378566	sperm specific antigen 2
8992_at	0.2682	0.0255293	2.61577	-3.3203	0.361124	ATPase, H+ transporting, lysosomal 9kDa, V0 subunit e1
2356_at	0.2682	0.0255581	2.61511	-3.3213	0.304461	folylpolyglutamate synthase
55719_at	0.2682	0.0255639	2.61498	-3.3215	0.446545	family with sequence similarity 178, member A
10818_at	0.2682	0.0255884	-2.61443	-3.3223	-0.287183	fibroblast growth factor receptor substrate 2
100188893_at	0.2682	0.0256021	2.61412	-3.3228	0.35897	translocase of outer mitochondrial membrane 6 homolog (yeast)
9904_at	0.2683	0.0256353	2.61337	-3.3239	0.332578	RNA binding motif protein 19
149603_at	0.2683	0.0257156	2.61155	-3.3267	0.283631	ring finger protein 187
2717_at	0.2683	0.0257365	2.61108	-3.3274	0.490698	galactosidase, alpha
6472_at	0.2683	0.0257704	2.61032	-3.3286	0.371357	serine hydroxymethyltransferase 2 (mitochondrial)
1653_at	0.2683	0.0257756	2.6102	-3.3288	0.431055	DEAD (Asp-Glu-Ala-Asp) box helicase 1
10332_at	0.2683	0.0257887	2.60991	-3.3292	0.519795	C-type lectin domain family 4, member M
10467_at	0.2683	0.025791	2.60986	-3.3293	0.47268	zinc finger, HIT-type containing 1
3015_at	0.2683	0.0258296	2.60899	-3.3306	0.478727	H2A histone family, member Z
2286_at	0.2683	0.0258314	2.60895	-3.3307	0.581646	FK506 binding protein 2, 13kDa
3837_at	0.269	0.0259377	2.60657	-3.3343	0.404641	karyopherin (importin) beta 1
53615_at	0.269	0.0259453	2.6064	-3.3346	0.434348	methyl-CpG binding domain protein 3
54815_at	0.2691	0.0259795	2.60563	-3.3358	0.432832	GATA zinc finger domain containing 2A
3992_at	0.2701	0.0260997	2.60296	-3.3399	0.414839	fatty acid desaturase 1
6364_at	0.2706	0.0261813	-2.60115	-3.3426	-1.81627	chemokine (C-C motif) ligand 20
6015_at	0.2711	0.026255	2.59952	-3.3451	0.398064	ring finger protein 1
952_at	0.2711	0.0262958	2.59862	-3.3465	0.362714	CD38 molecule
64844_at	0.2711	0.0263062	-2.59839	-3.3469	-0.495743	membrane-associated ring finger (C3HC4) 7, E3 ubiquitin protein ligase
653483_at	0.2711	0.0263588	2.59723	-3.3486	0.506559	MLLT4 antisense RNA 1 (head to head)
6464_at	0.2711	0.0263818	2.59673	-3.3494	0.405004	SHC (Src homology 2 domain containing) transforming protein 1
84790_at	0.2711	0.0264139	2.59602	-3.3505	0.415858	tubulin, alpha 1c
7511_at	0.2711	0.0264295	2.59568	-3.351	0.389476	X-prolyl aminopeptidase (aminopeptidase P) 1, soluble
1454_at	0.2711	0.0264546	2.59513	-3.3518	0.36488	casein kinase 1, epsilon
4720_at	0.2711	0.0264823	2.59452	-3.3528	0.468601	NADH dehydrogenase (ubiquinone) Fe-S protein 2, 49kDa (NADH-coenzyme Q reductase)
402055_at	0.2711	0.0265106	2.5939	-3.3537	0.361009	SRR1 domain containing
29780_at	0.2711	0.0265158	2.59379	-3.3539	0.479137	parvin, beta
8605_at	0.2711	0.0265197	2.59371	-3.354	0.942112	phospholipase A2, group IVC (cytosolic, calcium-independent)
738_at	0.2713	0.0265731	2.59254	-3.3558	0.709235	vacuolar protein sorting 51 homolog (S. cerevisiae)
994_at	0.2713	0.0265964	2.59203	-3.3566	0.642403	cell division cycle 25B
1549_at	0.2715	0.0266919	-2.58995	-3.3598	-0.847389	cytochrome P450, family 2, subfamily A, polypeptide 7
9592_at	0.2715	0.0267361	-2.589	-3.3612	-0.640799	immediate early response 2
9319_at	0.2715	0.0267477	2.58874	-3.3616	0.369842	thyroid hormone receptor interactor 13
26151_at	0.2715	0.0267728	2.5882	-3.3624	0.370247	N-acetyltransferase 9 (GCN5-related, putative)
64231_at	0.2715	0.0267744	2.58816	-3.3625	0.774587	membrane-spanning 4-domains, subfamily A, member 6A
29965_at	0.2715	0.0268079	2.58744	-3.3636	0.456101	cell death-inducing p53 target 1
440434_at	0.2715	0.0268217	2.58714	-3.3641	0.520978	aminopeptidase puromycin sensitive pseudogene
5438_at	0.2715	0.0268341	2.58687	-3.3645	0.445451	polymerase (RNA) II (DNA directed) polypeptide I, 14.5kDa
1652_at	0.2715	0.026837	2.58681	-3.3646	0.470058	D-dopachrome tautomerase
3820_at	0.2718	0.0268916	2.58563	-3.3664	0.758411	killer cell lectin-like receptor subfamily B, member 1
3615_at	0.2719	0.0269346	2.58471	-3.3678	0.617069	IMP (inosine 5'-monophosphate) dehydrogenase 2
1945_at	0.2719	0.0269493	2.58439	-3.3683	0.422273	ephrin-A4
6615_at	0.272	0.0269883	-2.58355	-3.3695	-0.321936	snail family zinc finger 1
4097_at	0.2724	0.027048	2.58227	-3.3715	0.640698	v-maf avian musculoaponeurotic fibrosarcoma oncogene homolog G
55651_at	0.2727	0.0271264	2.58059	-3.3741	0.402563	NHP2 ribonucleoprotein
84179_at	0.2727	0.0271372	2.58036	-3.3744	0.308894	major facilitator superfamily domain containing 7
3732_at	0.2727	0.0271801	2.57945	-3.3758	0.366394	CD82 molecule
26873_at	0.2727	0.0272191	2.57862	-3.3771	0.541652	5-oxoprolinase (ATP-hydrolysing)
6208_at	0.2727	0.0272236	2.57852	-3.3772	0.393775	ribosomal protein S14
5604_at	0.2727	0.0272247	2.5785	-3.3773	0.36241	mitogen-activated protein kinase kinase 1
51024_at	0.2727	0.0272573	2.5778	-3.3783	0.352104	fission 1 (mitochondrial outer membrane) homolog (S. cerevisiae)
54976_at	0.273	0.0273337	2.57618	-3.3808	0.260061	chromosome 20 open reading frame 27
55611_at	0.273	0.02737	2.57541	-3.382	0.359791	OTU domain, ubiquitin aldehyde binding 1
55471_at	0.273	0.0273996	2.57478	-3.3829	0.265942	NADH dehydrogenase (ubiquinone) complex I, assembly factor 7
9837_at	0.273	0.0274032	2.5747	-3.3831	0.600206	GINS complex subunit 1 (Psf1 homolog)
3053_at	0.273	0.0274051	2.57466	-3.3831	0.828432	serpin peptidase inhibitor, clade D (heparin cofactor), member 1
9650_at	0.2735	0.0274839	-2.573	-3.3857	-0.617043	mitochondrial fission regulator 1
8315_at	0.2735	0.0275226	2.57219	-3.3869	0.41629	BRCA1 associated protein
6554_at	0.2735	0.0275552	-2.5715	-3.388	-0.340098	solute carrier family 10 (sodium/bile acid cotransporter), member 1
400451_at	0.2735	0.0275615	2.57137	-3.3882	0.600566	family with sequence similarity 174, member B
51447_at	0.2737	0.0276014	2.57053	-3.3894	0.496674	inositol hexakisphosphate kinase 2
3301_at	0.2744	0.0277226	2.56799	-3.3933	0.489078	DnaJ (Hsp40) homolog, subfamily A, member 1
78994_at	0.2744	0.0277272	2.56789	-3.3935	0.356896	proline rich 14
10423_at	0.2744	0.0277958	2.56646	-3.3957	0.447432	CDP-diacylglycerol--inositol 3-phosphatidyltransferase
25983_at	0.2744	0.0278242	2.56586	-3.3966	0.3342	neuroguidin, EIF4E binding protein
8888_at	0.2744	0.0278333	2.56567	-3.3969	0.35322	minichromosome maintenance complex component 3 associated protein
23351_at	0.2744	0.0278529	2.56527	-3.3975	0.43297	KH and NYN domain containing
5710_at	0.2744	0.0278764	2.56478	-3.3982	0.512206	proteasome (prosome, macropain) 26S subunit, non-ATPase, 4
23385_at	0.2744	0.0278964	2.56436	-3.3989	0.384727	nicastrin
8707_at	0.2744	0.0278996	-2.56429	-3.399	-0.785939	UDP-Gal:betaGlcNAc beta 1,3-galactosyltransferase, polypeptide 2
25807_at	0.2746	0.0279465	2.56332	-3.4005	0.536937	rhomboid domain containing 3
55900_at	0.2749	0.0280025	2.56216	-3.4022	0.528204	zinc finger protein 302
6009_at	0.2751	0.0281412	2.55929	-3.4066	0.447565	Ras homolog enriched in brain
1556_at	0.2751	0.0281802	-2.55849	-3.4078	-0.513295	cytochrome P450, family 2, subfamily B, polypeptide 7, pseudogene
56257_at	0.2751	0.0282061	2.55796	-3.4086	0.549405	methylphosphate capping enzyme
65983_at	0.2751	0.0282257	2.55756	-3.4093	0.677968	GRAM domain containing 3
79089_at	0.2751	0.0282765	2.55651	-3.4108	0.3412	transmembrane and ubiquitin-like domain containing 2
60314_at	0.2751	0.0282823	2.55639	-3.411	0.486639	chromosome 12 open reading frame 10
659_at	0.2751	0.0282832	-2.55638	-3.4111	-0.798166	bone morphogenetic protein receptor, type II (serine/threonine kinase)
4216_at	0.2751	0.0283062	2.5559	-3.4118	0.380269	mitogen-activated protein kinase kinase kinase 4
533_at	0.2751	0.0283419	2.55517	-3.4129	0.562035	ATPase, H+ transporting, lysosomal 21kDa, V0 subunit b
2997_at	0.2751	0.0283655	2.55469	-3.4136	0.321644	glycogen synthase 1 (muscle)
6227_at	0.2751	0.0283667	2.55467	-3.4137	0.42152	ribosomal protein S21
1233_at	0.2751	0.0283796	-2.5544	-3.4141	-0.386004	chemokine (C-C motif) receptor 4
967_at	0.2751	0.028396	2.55407	-3.4146	0.442531	CD63 molecule
339_at	0.2751	0.0284036	-2.55391	-3.4148	-0.268424	apolipoprotein B mRNA editing enzyme, catalytic polypeptide 1
4176_at	0.2751	0.0284108	2.55376	-3.415	0.347435	minichromosome maintenance complex component 7
6812_at	0.2751	0.0284227	2.55352	-3.4154	0.486557	syntaxin binding protein 1
51081_at	0.2756	0.0284994	2.55196	-3.4178	0.388322	mitochondrial ribosomal protein S7
9334_at	0.2759	0.0285584	2.55076	-3.4196	0.482722	UDP-Gal:betaGlcNAc beta 1,4- galactosyltransferase, polypeptide 5
10291_at	0.276	0.0286993	2.5479	-3.424	0.337608	splicing factor 3a, subunit 1, 120kDa
11337_at	0.276	0.028715	2.54759	-3.4245	0.415582	GABA(A) receptor-associated protein
26015_at	0.276	0.0287179	2.54753	-3.4246	0.347405	RNA polymerase II associated protein 1
10856_at	0.276	0.0287296	2.54729	-3.4249	0.566116	RuvB-like AAA ATPase 2
8878_at	0.276	0.0287629	2.54662	-3.4259	0.401293	sequestosome 1
51298_at	0.276	0.0287775	-2.54632	-3.4264	-0.512373	theg spermatid protein
124583_at	0.276	0.0288009	2.54585	-3.4271	0.404323	calcium activated nucleotidase 1
23583_at	0.276	0.0288111	2.54565	-3.4274	0.418748	single-strand-selective monofunctional uracil-DNA glycosylase 1
6253_at	0.276	0.0288202	2.54546	-3.4277	0.586761	reticulon 2
6165_at	0.276	0.0288239	2.54539	-3.4278	0.449818	ribosomal protein L35a
23500_at	0.276	0.0288517	2.54483	-3.4287	0.675721	dishevelled associated activator of morphogenesis 2
57162_at	0.276	0.0288803	-2.54426	-3.4296	-0.580977	pellino E3 ubiquitin protein ligase 1
79866_at	0.276	0.0288955	2.54395	-3.43	0.328903	bora, aurora kinase A activator
4794_at	0.2761	0.0289508	2.54284	-3.4317	0.592898	nuclear factor of kappa light polypeptide gene enhancer in B-cells inhibitor, epsilon
10201_at	0.2761	0.0289683	2.54249	-3.4322	0.527705	NME/NM23 nucleoside diphosphate kinase 6
9204_at	0.2761	0.0289862	-2.54213	-3.4328	-0.327436	zinc finger, MYM-type 6
55916_at	0.2761	0.0290118	-2.54162	-3.4336	-0.354752	nuclear transport factor 2-like export factor 2
5777_at	0.2761	0.0290746	2.54037	-3.4355	0.597181	protein tyrosine phosphatase, non-receptor type 6
80067_at	0.2761	0.0290781	-2.5403	-3.4356	-0.358023	DDB1 and CUL4 associated factor 17
7186_at	0.2761	0.029121	2.53944	-3.4369	0.362254	TNF receptor-associated factor 2
7045_at	0.2761	0.0291223	2.53941	-3.4369	0.807586	transforming growth factor, beta-induced, 68kDa
8631_at	0.2761	0.0291338	2.53919	-3.4373	0.364095	src kinase associated phosphoprotein 1
51302_at	0.2763	0.0291893	-2.53808	-3.439	-0.463262	cytochrome P450, family 39, subfamily A, polypeptide 1
57706_at	0.2763	0.0292117	2.53764	-3.4396	0.393687	DENN/MADD domain containing 1A
10295_at	0.2763	0.0292308	2.53726	-3.4402	0.404171	branched chain ketoacid dehydrogenase kinase
65010_at	0.2767	0.0292903	2.53608	-3.442	0.677245	solute carrier family 26 (anion exchanger), member 6
6903_at	0.2767	0.0293228	2.53543	-3.443	0.479428	tubulin folding cofactor C
23367_at	0.2767	0.0293437	2.53502	-3.4436	0.354442	La ribonucleoprotein domain family, member 1
55249_at	0.2767	0.0294364	2.53319	-3.4464	0.566115	YY1 associated protein 1
8506_at	0.2767	0.0294364	2.53319	-3.4464	0.443096	contactin associated protein 1
79590_at	0.2767	0.0294426	2.53307	-3.4466	0.592005	mitochondrial ribosomal protein L24
9446_at	0.2767	0.029462	2.53269	-3.4472	0.535451	glutathione S-transferase omega 1
84934_at	0.2767	0.0294709	2.53251	-3.4475	0.392009	RBPJ interacting and tubulin associated 1
29893_at	0.2769	0.0295376	2.5312	-3.4495	0.458824	PSMC3 interacting protein
55311_at	0.2769	0.0295393	2.53117	-3.4495	0.277623	zinc finger protein 444
6223_at	0.2769	0.0295934	2.5301	-3.4511	0.498281	ribosomal protein S19
463_at	0.2769	0.029609	2.5298	-3.4516	0.372287	zinc finger homeobox 3
7696_at	0.2769	0.0296214	2.52956	-3.452	0.468489	zinc finger protein 137, pseudogene
56969_at	0.277	0.0296671	2.52866	-3.4533	0.59532	ribosomal protein L23a pseudogene 32
83439_at	0.277	0.0296983	2.52805	-3.4543	0.559464	transcription factor 7-like 1 (T-cell specific, HMG-box)
57099_at	0.277	0.0297064	2.52789	-3.4545	0.550183	apoptosis, caspase activation inhibitor
29916_at	0.2771	0.0297987	2.52609	-3.4572	0.534091	sorting nexin 11
25948_at	0.2771	0.0298205	-2.52567	-3.4579	-0.430611	kelch repeat and BTB (POZ) domain containing 2
1534_at	0.2771	0.0298583	2.52493	-3.459	0.344715	cytochrome b561
968_at	0.2771	0.0298748	2.52461	-3.4595	0.447926	CD68 molecule
55909_at	0.2771	0.0298964	2.52419	-3.4601	0.468921	bridging integrator 3
64080_at	0.2771	0.0299178	2.52378	-3.4608	0.630798	ribokinase
9168_at	0.2771	0.029933	2.52348	-3.4612	0.695281	thymosin beta 10
5524_at	0.2771	0.0299811	2.52255	-3.4626	0.300158	protein phosphatase 2A activator, regulatory subunit 4
60626_at	0.2771	0.0299937	2.52231	-3.463	0.430627	RIC8 guanine nucleotide exchange factor A
10330_at	0.2771	0.0299939	2.5223	-3.463	0.418824	canopy FGF signaling regulator 2
23313_at	0.2771	0.0300107	2.52198	-3.4635	0.386047	KIAA0930
253980_at	0.2771	0.0300166	2.52186	-3.4637	0.391386	potassium channel tetramerization domain containing 13
3587_at	0.2771	0.0301154	2.51996	-3.4666	1.10204	interleukin 10 receptor, alpha
6727_at	0.2771	0.0301194	2.51988	-3.4667	0.375152	signal recognition particle 14kDa (homologous Alu RNA binding protein)
23625_at	0.2771	0.030123	2.51981	-3.4668	0.387006	family with sequence similarity 89, member B
80152_at	0.2771	0.0301595	2.51911	-3.4679	0.433656	centromere protein T
57161_at	0.2771	0.0302056	-2.51822	-3.4692	-0.430054	pellino E3 ubiquitin protein ligase family member 2
8563_at	0.2771	0.0302251	2.51785	-3.4698	0.663716	THO complex 5
4881_at	0.2771	0.0302572	2.51723	-3.4708	0.500709	natriuretic peptide receptor A/guanylate cyclase A (atrionatriuretic peptide receptor A)
910_at	0.2771	0.0302804	-2.51679	-3.4714	-0.492013	CD1b molecule
535_at	0.2771	0.0302878	2.51664	-3.4716	0.395093	ATPase, H+ transporting, lysosomal V0 subunit a1
10651_at	0.2771	0.0302956	2.51649	-3.4719	0.422224	metaxin 2
23092_at	0.2771	0.0303117	2.51619	-3.4723	0.34039	Rho GTPase activating protein 26
713_at	0.2771	0.0303208	2.51601	-3.4726	1.36447	complement component 1, q subcomponent, B chain
25900_at	0.2772	0.0303578	2.5153	-3.4737	0.569938	intermediate filament family orphan 1
53373_at	0.2772	0.0304748	2.51307	-3.4771	0.335402	two pore segment channel 1
5824_at	0.2772	0.0304774	2.51302	-3.4772	0.333248	peroxisomal biogenesis factor 19
25970_at	0.2772	0.030517	2.51227	-3.4783	0.308548	SH2B adaptor protein 1
9277_at	0.2772	0.0305377	2.51187	-3.4789	0.574259	WD repeat domain 46
8321_at	0.2772	0.0305976	2.51073	-3.4806	0.330777	frizzled family receptor 1
79033_at	0.2772	0.0306153	2.5104	-3.4812	0.460228	ERI1 exoribonuclease family member 3
5885_at	0.2772	0.0306216	-2.51028	-3.4813	-0.414007	RAD21 homolog (S. pombe)
1638_at	0.2772	0.0306219	-2.51027	-3.4813	-0.277179	dopachrome tautomerase
2821_at	0.2772	0.030662	2.50951	-3.4825	0.443778	glucose-6-phosphate isomerase
5439_at	0.2772	0.0306643	2.50947	-3.4826	0.432594	polymerase (RNA) II (DNA directed) polypeptide J, 13.3kDa
4058_at	0.2772	0.0306995	2.50881	-3.4836	0.578078	leukocyte receptor tyrosine kinase
9759_at	0.2772	0.0307055	2.50869	-3.4838	0.484053	histone deacetylase 4
7984_at	0.2772	0.0307137	2.50854	-3.484	0.379954	Rho guanine nucleotide exchange factor (GEF) 5
9717_at	0.2772	0.0307286	2.50826	-3.4844	0.249964	SEC14-like 5 (S. cerevisiae)
79081_at	0.2772	0.0307441	2.50796	-3.4849	0.369114	chromosome 11 open reading frame 48
5705_at	0.2773	0.0307808	2.50727	-3.4859	0.56202	proteasome (prosome, macropain) 26S subunit, ATPase, 5
29761_at	0.2773	0.0308015	-2.50688	-3.4865	-0.330414	ubiquitin specific peptidase 25
28998_at	0.2777	0.0309312	-2.50444	-3.4902	-0.406714	mitochondrial ribosomal protein L13
91647_at	0.2777	0.0309388	2.5043	-3.4904	0.300743	ATP synthase mitochondrial F1 complex assembly factor 2
10150_at	0.2777	0.0309633	-2.50384	-3.4911	-0.459167	muscleblind-like splicing regulator 2
10912_at	0.2777	0.0309653	2.5038	-3.4912	0.41869	growth arrest and DNA-damage-inducible, gamma
92346_at	0.2777	0.030988	-2.50337	-3.4918	-0.515859	chromosome 1 open reading frame 105
6642_at	0.2777	0.0309946	2.50325	-3.492	0.418322	sorting nexin 1
28638_at	0.2777	0.0310443	2.50232	-3.4934	0.786306	T cell receptor beta constant 2
64423_at	0.2777	0.0310555	2.50211	-3.4938	0.341267	inverted formin, FH2 and WH2 domain containing
516_at	0.2781	0.0311192	2.50092	-3.4956	0.404367	ATP synthase, H+ transporting, mitochondrial Fo complex, subunit C1 (subunit 9)
4607_at	0.2783	0.0311731	-2.49992	-3.4971	-0.431519	myosin binding protein C, cardiac
375346_at	0.2786	0.0312241	2.49897	-3.4986	0.437789	transmembrane protein 110
56937_at	0.2787	0.0312657	2.49819	-3.4997	0.556503	prostate transmembrane protein, androgen induced 1
10899_at	0.2788	0.0313281	2.49704	-3.5015	0.371491	jumping translocation breakpoint
7168_at	0.2788	0.0313312	2.49698	-3.5016	0.340858	tropomyosin 1 (alpha)
440_at	0.2791	0.0313857	2.49597	-3.5031	0.440837	asparagine synthetase (glutamine-hydrolyzing)
22984_at	0.2791	0.0314307	2.49514	-3.5044	0.349718	programmed cell death 11
6256_at	0.2791	0.0314385	2.49499	-3.5046	0.380631	retinoid X receptor, alpha
51564_at	0.2795	0.0315114	2.49365	-3.5066	0.394221	histone deacetylase 7
10376_at	0.2795	0.0315794	2.4924	-3.5085	0.447949	tubulin, alpha 1b
25855_at	0.2795	0.031582	2.49235	-3.5086	0.665525	breast cancer metastasis suppressor 1
23307_at	0.2795	0.031584	2.49231	-3.5087	0.332806	FK506 binding protein 15, 133kDa
2590_at	0.2795	0.0316104	2.49183	-3.5094	0.345035	UDP-N-acetyl-alpha-D-galactosamine:polypeptide N-acetylgalactosaminyltransferase 2 (GalNAc-T2)
79004_at	0.2796	0.0316844	2.49047	-3.5115	0.544993	CUE domain containing 2
23030_at	0.2796	0.0316889	2.49039	-3.5116	0.31971	lysine (K)-specific demethylase 4B
54820_at	0.2796	0.031699	2.4902	-3.5119	0.36493	nudE neurodevelopment protein 1
3456_at	0.2796	0.0317507	-2.48925	-3.5133	-0.330727	interferon, beta 1, fibroblast
10540_at	0.2796	0.0317662	2.48897	-3.5138	0.435303	dynactin 2 (p50)
7384_at	0.2796	0.0317684	2.48893	-3.5138	0.609163	ubiquinol-cytochrome c reductase core protein I
60343_at	0.2797	0.0318183	2.48802	-3.5152	0.412759	family with sequence similarity 3, member A
4151_at	0.2797	0.0318359	-2.4877	-3.5157	-0.336542	myoglobin
6046_at	0.2797	0.0318628	2.48721	-3.5164	0.43615	bromodomain containing 2
27068_at	0.2798	0.0319088	-2.48637	-3.5177	-0.36263	pyrophosphatase (inorganic) 2
51133_at	0.2798	0.0319511	-2.4856	-3.5189	-0.465196	potassium channel tetramerization domain containing 3
79621_at	0.2798	0.0319537	2.48555	-3.519	0.467608	ribonuclease H2, subunit B
23344_at	0.2803	0.0320326	2.48412	-3.5211	0.415513	extended synaptotagmin-like protein 1
4832_at	0.2804	0.0320708	2.48343	-3.5222	0.620924	NME/NM23 nucleoside diphosphate kinase 3
11018_at	0.2807	0.0321303	2.48235	-3.5238	0.583259	transmembrane emp24 protein transport domain containing 1
4337_at	0.2809	0.0322402	2.48037	-3.5268	0.460507	molybdenum cofactor synthesis 1
55139_at	0.2809	0.0322571	2.48006	-3.5273	0.377017	ankyrin repeat and zinc finger domain containing 1
506_at	0.2809	0.032285	2.47956	-3.5281	0.386148	ATP synthase, H+ transporting, mitochondrial F1 complex, beta polypeptide
6137_at	0.2809	0.0323003	2.47928	-3.5285	0.333116	ribosomal protein L13
9697_at	0.2809	0.0323036	2.47923	-3.5286	0.63887	translocation associated membrane protein 2
8662_at	0.2809	0.0323103	2.47911	-3.5288	0.355869	eukaryotic translation initiation factor 3, subunit B
5763_at	0.2809	0.0323324	-2.47871	-3.5294	-0.661381	parathymosin
2788_at	0.2809	0.0323602	2.47821	-3.5301	0.361836	guanine nucleotide binding protein (G protein), gamma 7
11094_at	0.2813	0.0324383	2.47681	-3.5322	0.461041	calcium channel flower domain containing 1
57715_at	0.2813	0.0325153	2.47543	-3.5343	0.508191	sema domain, immunoglobulin domain (Ig), transmembrane domain (TM) and short cytoplasmic domain, (semaphorin) 4G
9246_at	0.2813	0.0325325	2.47512	-3.5348	0.660596	ubiquitin-conjugating enzyme E2L 6
51116_at	0.2813	0.0325444	2.47491	-3.5351	0.425135	mitochondrial ribosomal protein S2
7515_at	0.2813	0.0325467	2.47487	-3.5352	0.444332	X-ray repair complementing defective repair in Chinese hamster cells 1
80775_at	0.2813	0.0326086	2.47377	-3.5369	0.671622	transmembrane protein 177
2661_at	0.2813	0.0326219	-2.47353	-3.5372	-0.337563	growth differentiation factor 9
10113_at	0.2813	0.0326228	2.47351	-3.5373	0.441866	prolactin regulatory element binding
11340_at	0.2813	0.0326849	2.47241	-3.5389	0.461963	exosome component 8
4126_at	0.2813	0.0326861	2.47239	-3.539	0.325995	mannosidase, beta A, lysosomal
9605_at	0.2813	0.0327364	2.47149	-3.5403	0.419319	VPS9 domain containing 1
2213_at	0.2813	0.0327618	-2.47104	-3.541	-0.410508	Fc fragment of IgG, low affinity IIb, receptor (CD32)
784_at	0.2813	0.0327709	2.47088	-3.5412	0.373509	calcium channel, voltage-dependent, beta 3 subunit
28977_at	0.2813	0.0327793	-2.47073	-3.5415	-0.402633	mitochondrial ribosomal protein L42
10519_at	0.2813	0.0328139	2.47012	-3.5424	0.380543	calcium and integrin binding 1 (calmyrin)
6347_at	0.2813	0.0329092	-2.46843	-3.545	-0.7147	chemokine (C-C motif) ligand 2
6677_at	0.2813	0.0329291	-2.46808	-3.5455	-0.290914	sperm adhesion molecule 1 (PH-20 hyaluronidase, zona pellucida binding)
84364_at	0.2813	0.0329338	2.468	-3.5456	0.360513	ADP-ribosylation factor GTPase activating protein 2
26020_at	0.2813	0.0329464	2.46778	-3.546	0.39445	low density lipoprotein receptor-related protein 10
6709_at	0.2813	0.033053	2.4659	-3.5488	0.447436	spectrin, alpha, non-erythrocytic 1
7423_at	0.2813	0.0330897	2.46525	-3.5498	0.412037	vascular endothelial growth factor B
51386_at	0.2813	0.033094	2.46518	-3.5499	0.437049	eukaryotic translation initiation factor 3, subunit L
51157_at	0.2813	0.0331114	2.46487	-3.5504	0.321972	zinc finger protein 580
9454_at	0.2813	0.0331302	2.46454	-3.5509	0.660137	homer homolog 3 (Drosophila)
92170_at	0.2813	0.033155	2.46411	-3.5515	0.477416	mitochondrial ribosome-associated GTPase 1
444_at	0.2813	0.0331573	-2.46407	-3.5516	-0.349843	aspartate beta-hydroxylase
375790_at	0.2813	0.03319	2.46349	-3.5525	0.39639	agrin
79874_at	0.2813	0.0332032	2.46326	-3.5528	0.359372	rabaptin, RAB GTPase binding effector protein 2
80233_at	0.2813	0.0332482	2.46248	-3.554	0.365755	chromosome 17 open reading frame 70
10682_at	0.2813	0.0332538	2.46238	-3.5542	0.54353	emopamil binding protein (sterol isomerase)
5688_at	0.2813	0.0333077	2.46144	-3.5556	0.525972	proteasome (prosome, macropain) subunit, alpha type, 7
90379_at	0.2813	0.0333319	2.46102	-3.5562	0.304745	DDB1 and CUL4 associated factor 15
79161_at	0.2813	0.0333438	2.46081	-3.5565	0.409444	transmembrane protein 243, mitochondrial
8724_at	0.2813	0.0333609	2.46051	-3.557	0.35468	sorting nexin 3
11344_at	0.2813	0.0333705	2.46034	-3.5572	0.414124	twinfilin actin-binding protein 2
1788_at	0.2813	0.0333753	2.46026	-3.5574	0.304996	DNA (cytosine-5-)-methyltransferase 3 alpha
6844_at	0.2813	0.0333909	2.45999	-3.5578	0.292323	vesicle-associated membrane protein 2 (synaptobrevin 2)
8735_at	0.2813	0.0334092	-2.45967	-3.5583	-0.343784	myosin, heavy chain 13, skeletal muscle
10475_at	0.2813	0.0334646	2.45871	-3.5597	0.418173	tripartite motif containing 38
390940_at	0.2813	0.0335545	2.45715	-3.5621	0.455802	phospholipase A2 inhibitor and LY6/PLAUR domain containing
26502_at	0.2813	0.0335885	2.45656	-3.563	0.737805	nuclear prelamin A recognition factor
25839_at	0.2813	0.033597	2.45641	-3.5632	0.510923	component of oligomeric golgi complex 4
23495_at	0.2813	0.0336168	2.45607	-3.5637	0.343745	tumor necrosis factor receptor superfamily, member 13B
81887_at	0.2813	0.0336211	2.45599	-3.5638	0.543362	LAS1-like (S. cerevisiae)
4668_at	0.2813	0.0336452	2.45558	-3.5645	0.358918	N-acetylgalactosaminidase, alpha-
864_at	0.2813	0.033661	2.45531	-3.5649	0.578505	runt-related transcription factor 3
28227_at	0.2813	0.0336717	2.45512	-3.5652	0.266009	protein phosphatase 2, regulatory subunit B'', beta
79685_at	0.2813	0.0336864	2.45487	-3.5656	0.388543	SAP30-like
8777_at	0.2813	0.0336929	-2.45475	-3.5657	-0.555286	multiple PDZ domain protein
8477_at	0.2813	0.0337106	2.45445	-3.5662	0.756524	G protein-coupled receptor 65
26959_at	0.2813	0.0337189	2.45431	-3.5664	0.372729	HMG-box transcription factor 1
29098_at	0.2813	0.0337547	2.45369	-3.5673	0.461379	RAN guanine nucleotide release factor
10573_at	0.2813	0.0338776	2.45158	-3.5705	0.702565	mitochondrial ribosomal protein L28
79658_at	0.2813	0.0339017	2.45116	-3.5712	0.543581	Rho GTPase activating protein 10
6633_at	0.2813	0.0339048	2.45111	-3.5713	0.449196	small nuclear ribonucleoprotein D2 polypeptide 16.5kDa
79446_at	0.2813	0.033907	2.45107	-3.5713	0.369908	WD repeat domain 25
81576_at	0.2813	0.0339511	2.45031	-3.5725	0.402467	coiled-coil domain containing 130
9656_at	0.2813	0.0339812	2.4498	-3.5732	0.383	mediator of DNA-damage checkpoint 1
10241_at	0.2813	0.0340277	2.44901	-3.5744	0.561496	calcium binding and coiled-coil domain 2
65084_at	0.2813	0.0340459	-2.44869	-3.5749	-0.398309	transmembrane protein 135
2521_at	0.2813	0.0340726	2.44824	-3.5756	0.261321	fused in sarcoma
7110_at	0.2813	0.0340926	-2.4479	-3.5761	-0.508336	TATA element modulatory factor 1
660_at	0.2813	0.0341398	-2.44709	-3.5773	-0.350243	BMX non-receptor tyrosine kinase
8292_at	0.2813	0.0341578	2.44679	-3.5778	0.378519	collagen-like tail subunit (single strand of homotrimer) of asymmetric acetylcholinesterase
54849_at	0.2813	0.0341757	2.44648	-3.5783	0.53809	differentially expressed in FDCP 8 homolog (mouse)
79833_at	0.2813	0.0341898	2.44624	-3.5786	0.290633	gem (nuclear organelle) associated protein 6
80011_at	0.2813	0.03419	2.44624	-3.5786	0.336131	family with sequence similarity 192, member A
10073_at	0.2813	0.034239	2.44541	-3.5799	0.299792	snurportin 1
51531_at	0.2813	0.0342428	2.44534	-3.58	0.323218	chromosome 9 open reading frame 156
79015_at	0.2813	0.0342615	-2.44502	-3.5805	-0.314241	uncharacterized LOC79015
27301_at	0.2813	0.0342761	2.44478	-3.5809	0.296592	APEX nuclease (apurinic/apyrimidinic endonuclease) 2
8841_at	0.2813	0.0343101	2.4442	-3.5817	0.434551	histone deacetylase 3
51506_at	0.2813	0.0343206	2.44402	-3.582	0.366538	ubiquitin-fold modifier conjugating enzyme 1
7375_at	0.2813	0.0343411	2.44367	-3.5825	0.43978	ubiquitin specific peptidase 4 (proto-oncogene)
29888_at	0.2813	0.0343648	2.44327	-3.5831	0.385823	striatin, calmodulin binding protein 4
7746_at	0.2813	0.0343834	2.44296	-3.5836	0.360933	zinc finger and SCAN domain containing 9
51102_at	0.2813	0.034393	2.4428	-3.5839	0.293564	mitochondrial trans-2-enoyl-CoA reductase
56910_at	0.2813	0.0344131	2.44246	-3.5844	0.316611	StAR-related lipid transfer (START) domain containing 7
10866_at	0.2816	0.0345118	2.44079	-3.5869	1.01619	HLA complex P5 (non-protein coding)
79134_at	0.2816	0.0345191	2.44067	-3.5871	0.306914	transmembrane protein 185B
5267_at	0.2816	0.0345196	-2.44066	-3.5871	-0.72655	serpin peptidase inhibitor, clade A (alpha-1 antiproteinase, antitrypsin), member 4
23241_at	0.2819	0.0346518	2.43844	-3.5905	0.42704	phosphofurin acidic cluster sorting protein 2
9020_at	0.2819	0.0346808	2.43795	-3.5912	0.292635	mitogen-activated protein kinase kinase kinase 14
89927_at	0.2819	0.0346894	2.4378	-3.5914	0.444784	chromosome 16 open reading frame 45
10533_at	0.2819	0.0347047	2.43755	-3.5918	0.391607	autophagy related 7
29926_at	0.2819	0.0347188	2.43731	-3.5922	0.387425	GDP-mannose pyrophosphorylase A
9701_at	0.2819	0.034724	2.43723	-3.5923	0.348764	protein phosphatase 6, regulatory subunit 2
9149_at	0.2819	0.0347435	2.4369	-3.5928	0.257112	dual-specificity tyrosine-(Y)-phosphorylation regulated kinase 1B
293_at	0.2819	0.0347644	2.43655	-3.5933	0.374487	solute carrier family 25 (mitochondrial carrier; adenine nucleotide translocator), member 6
55206_at	0.2824	0.0348528	2.43507	-3.5956	0.29735	strawberry notch homolog 1 (Drosophila)
3484_at	0.2828	0.0349589	2.4333	-3.5982	1.8457	insulin-like growth factor binding protein 1
80196_at	0.2828	0.0350332	2.43207	-3.6001	0.426229	ring finger protein 34, E3 ubiquitin protein ligase
391_at	0.2828	0.035065	2.43154	-3.6009	0.418774	ras homolog family member G
1436_at	0.2828	0.0350796	2.4313	-3.6013	0.563664	colony stimulating factor 1 receptor
147179_at	0.2828	0.0350852	2.4312	-3.6014	0.345656	WAS/WASL interacting protein family, member 2
9016_at	0.2828	0.0351179	2.43066	-3.6022	0.342046	solute carrier family 25 (mitochondrial carrier, brain), member 14
7059_at	0.2828	0.0351384	2.43032	-3.6028	0.431739	thrombospondin 3
6729_at	0.2828	0.0351742	2.42973	-3.6036	0.450925	signal recognition particle 54kDa
5877_at	0.2828	0.0352302	2.42881	-3.605	0.344027	RAB interacting factor
22846_at	0.2828	0.0352389	2.42866	-3.6053	0.812684	vasohibin 1
826_at	0.2828	0.0352498	2.42848	-3.6055	0.358437	calpain, small subunit 1
334_at	0.2828	0.0352699	2.42815	-3.606	0.34547	amyloid beta (A4) precursor-like protein 2
2314_at	0.2828	0.0352853	2.4279	-3.6064	0.447848	flightless I homolog (Drosophila)
51304_at	0.2828	0.0353551	2.42675	-3.6082	0.40847	zinc finger, DHHC-type containing 3
80228_at	0.2828	0.0354112	2.42582	-3.6096	0.329476	ORAI calcium release-activated calcium modulator 2
8120_at	0.2828	0.0354175	-2.42572	-3.6097	-0.27129	adaptor-related protein complex 3, beta 2 subunit
25920_at	0.2828	0.0354204	2.42567	-3.6098	0.441192	negative elongation factor complex member B
268_at	0.2828	0.0354252	2.42559	-3.6099	0.330638	anti-Mullerian hormone
10956_at	0.2828	0.035441	2.42534	-3.6103	0.337677	osteosarcoma amplified 9, endoplasmic reticulum lectin
7385_at	0.2828	0.0354548	2.42511	-3.6106	0.376786	ubiquinol-cytochrome c reductase core protein II
54997_at	0.2828	0.0354601	2.42502	-3.6108	0.500904	tescalcin
51742_at	0.2828	0.0354946	-2.42445	-3.6116	-0.412362	AT rich interactive domain 4B (RBP1-like)
26000_at	0.2828	0.0354947	2.42445	-3.6116	0.274561	TBC1 domain family, member 10B
11122_at	0.2831	0.0355548	-2.42347	-3.6131	-0.509559	protein tyrosine phosphatase, receptor type, T
79036_at	0.2836	0.0356453	2.42199	-3.6154	0.355085	KxDL motif containing 1
10904_at	0.2836	0.0356709	2.42157	-3.616	0.386015	bladder cancer associated protein
9806_at	0.2836	0.0357378	2.42048	-3.6176	0.375657	sparc/osteonectin, cwcv and kazal-like domains proteoglycan (testican) 2
7923_at	0.2836	0.0357527	2.42024	-3.618	0.397743	hydroxysteroid (17-beta) dehydrogenase 8
6769_at	0.2836	0.0358128	-2.41926	-3.6195	-0.443677	SH3 and cysteine rich domain
10922_at	0.2836	0.0358589	2.41851	-3.6206	0.29811	Fas-activated serine/threonine kinase
51104_at	0.2836	0.0358659	-2.4184	-3.6208	-0.317941	abhydrolase domain containing 17B
23492_at	0.2836	0.0358726	2.41829	-3.621	0.449177	chromobox homolog 7
64772_at	0.2836	0.0358778	2.4182	-3.6211	0.365204	endo-beta-N-acetylglucosaminidase
29091_at	0.2836	0.035923	-2.41747	-3.6222	-0.393389	syntaxin binding protein 6 (amisyn)
55052_at	0.2836	0.0359331	2.41731	-3.6224	0.434862	mitochondrial ribosomal protein L20
1474_at	0.2836	0.0359386	2.41722	-3.6226	0.313395	cystatin E/M
1650_at	0.2837	0.0359666	2.41677	-3.6233	0.410705	dolichyl-diphosphooligosaccharide--protein glycosyltransferase subunit (non-catalytic)
10575_at	0.284	0.0360381	2.41561	-3.625	0.341541	chaperonin containing TCP1, subunit 4 (delta)
23443_at	0.2847	0.0361681	2.41351	-3.6282	0.309728	solute carrier family 35 (UDP-N-acetylglucosamine (UDP-GlcNAc) transporter), member A3
1511_at	0.2847	0.0361996	-2.41301	-3.629	-0.332329	cathepsin G
629_at	0.2847	0.0362029	2.41296	-3.629	0.720103	complement factor B
10556_at	0.2851	0.0363063	2.41129	-3.6315	0.341669	ribonuclease P/MRP 30kDa subunit
8334_at	0.2851	0.0363404	2.41075	-3.6324	0.676987	histone cluster 1, H2ac
55831_at	0.2851	0.0363804	2.41011	-3.6333	0.481552	ER membrane protein complex subunit 3
8893_at	0.2851	0.0363974	2.40984	-3.6337	0.556022	eukaryotic translation initiation factor 2B, subunit 5 epsilon, 82kDa
8677_at	0.2851	0.0364168	2.40952	-3.6342	0.398188	syntaxin 10
55129_at	0.2851	0.0364501	2.40899	-3.635	0.352378	anoctamin 10
781_at	0.2851	0.0364725	-2.40864	-3.6356	-0.390419	calcium channel, voltage-dependent, alpha 2/delta subunit 1
57180_at	0.2851	0.036483	2.40847	-3.6358	0.380499	ARP3 actin-related protein 3 homolog B (yeast)
373156_at	0.2851	0.0364852	2.40843	-3.6359	0.420053	glutathione S-transferase kappa 1
79140_at	0.2851	0.0365193	2.40789	-3.6367	0.393393	coiled-coil domain containing 28B
6396_at	0.2852	0.0365504	2.40739	-3.6374	0.423972	SEC13 homolog (S. cerevisiae)
4654_at	0.2854	0.0365991	-2.40662	-3.6386	-0.301514	myogenic differentiation 1
10981_at	0.2854	0.0367218	2.40467	-3.6416	0.304302	RAB32, member RAS oncogene family
22818_at	0.2854	0.0367586	2.40409	-3.6424	0.341492	coatomer protein complex, subunit zeta 1
[truncated: 9,541 more rows]

## Sheet: FSGS
ID	adj.P.Val	P.Value	t	B	logFC	SPOT_ID
[truncated: 10,947 more rows]

## Sheet: MCD
ID	adj.P.Val	P.Value	t	B	logFC	SPOT_ID
[truncated: 10,947 more rows]

## Sheet: RPGN
ID	adj.P.Val	P.Value	t	B	logFC	SPOT_ID
[truncated: 10,947 more rows]

## Sheet: IgA
ID	adj.P.Val	P.Value	t	B	logFC	SPOT_ID
[truncated: 10,947 more rows]

[truncated: 3 more sheets: MN, SLE, Independent differentially expr]
